# Supplementary material for: Comprehensive analysis of NAC transcription factors uncovers their roles during fiber development and stress response in cotton
Source: BMC Plant Biol. 2018 Jul 24;18:150. doi: 10.1186/s12870-018-1367-5 (PMC6057059; doi:10.1186/s12870-018-1367-5)
Supplement: Supplementary file 1 — Table S1. Protein sequences and nomenclature of cotton NAC genes. (XLSX 166 kb) [file 12870_2018_1367_MOESM1_ESM.xlsx]

## Sheet: Sheet1
All of the NAC genes with TM were marked with red colour.
G. arboreum
GaNAC1	Cotton_A_00183
MQNKEQNFSAAANGGATAPEGHQVVTMAANIENQNDISNPSIASNMDATVLEGGEIVTATENEAYNNILNYSAATDGGAIAYEGSEFETMMEDIFNQNSTLSYFAAADGGATAYEVGQFFTQEENIYNQNSVLNSTVASNIDVAAFEGDQFFSQDENFYNELNVLSSTVASNIETTAFEGGETVTTAENANNRNNMLNSSTASNGGRTVAEVKDYIQSFPPGVRFAPTDEELIQYYLLKKVNNELLPYNLIWEVDLYGTEPAKLTESYEPNGESEWYFFTSRRKKYPNGGRPDRSTENGFWKPTGMDKNIPEGRLKPIGSKKTLEFHTGRHPSGHKTEWKMHEYKVDPSLIKPQNKPEDGMTVYKTQRKGQNENNLESFDQNTNTSSSSQNFDVGASSE…
GaNAC2	Cotton_A_00256
MSYQSNPEIELPGFRFHPTEEELLEFYLRNIVYGKMLSSDVIGFLNIYHHDPWDLPGLSKIGEREWYFFVPIDRKHGKGGRPNRTTKNGFWKATGSDRKIVSLSDQKKMIGFKKTLVFYKGRAQRGCKTDWVMNEYRLPDATLPKDIVMCKIYRKATSLKVLEQRAAMEEELKNTSLPSSSSFSSMDTISFCTPKQDLVVFKKEEEEEAMVKEKRSDGIAKKQKKISSASLQLPLGNENMGQLQIPKMLTDWTQDQFWAQLNSPWFQNLTPYVANILNF
GaNAC3	Cotton_A_00602
MSSLSSMDDNATAKIELPGFRFHPTEEELLEFYLKNMIYDKKLRYDIIGYRNIYHHDPWDLPGLSKIGEREWYFFVPRDRKHGSGGRPNRTTANGFWKATGSDRKIVSLSDPKRIIGLKKTLVFYKGRAPRGCKTDWVMNEYRLPDGCSLPKDIVLCKVYRKATSLKVLEQRAAMEEELKAIKNTSPSSPLSSMETVSFCSPKEAQVPAPQMFFKKENEEEQEQETMVEKKRCLQLPLDSEKLPELQMPKVLSDWTQDQFWTQLNSPWFQNLTTYANILNF
GaNAC4	Cotton_A_00831
MGDNNSINKVPPGFRFHPTDEELVVHFLQRKAALLPCHPDVIPDLHLYPYDPWELDGKALGEGKQWYYYSRRSENRNTRNGYWKAMGMEESVVNSSSSRRVGIKKYLVFFIGEAEGGGGVKTDWVMHEYRLSDSDSSSSTSRSSKRRGHNSKIDYSKWVICRVHERSCSTSDEEDGGMELSCLDEVFLSLDDDDEIS
GaNAC5	Cotton_A_00841
REPWNIFDQELPESFWILTKLKKKSKSRIERTTGDGCWLQQFAKEVKNKDGGEVIGYDKYFTYTSKKNKKSNGQWIMHEFFLKEQEAVGLSDLVICEIKNKDAAALSSDYEESKGEIKKNKKRKLMEVPSDSTNDFATVPVENQTFDYMAPEVGGFSPFSACLDQQPNPWTSAGVGGNLGVPDYNSHHLEEANEAGDGNLFFTFQELDSILNSDQS
GaNAC6	Cotton_A_01505
MEAIISPEIRLPGFRFHPTEEELVNYYLKETALGKNLYCDIIGFLNIYNHYPWDLPGMAKIGEREWYFFVQRDTRGGHGGKKPNRTTERGYWKATGSDRQIRRLTEPKIIMGLRKTLVFYTGKAPNGNRTDWVMNEYRLSDTSILREDIVLCKIYRKATSLRVLEQRAEEHALSSYVAQNNNITMPLPLQHHDYGTDMVEADSDEHGPSSYSAWTTMTECFTHYGH
GaNAC7	Cotton_A_01569
MESCVPPGFRFHPTDEELVGYYLRKKIASKKIDLDVIRDIDLYRIEPWDLQERCRIGYEEQNEWYFFSHKDKKYPTGTRTNRATVAGFWKATGRDKAVYDKSRLIGMRKTLEEGWVVCRAFKKRTSSQSKTIQGWDTTIFQDEPSGITSSAIFDPLADISRQTQNFKQEIIVANNLNFIDHYDQFLQLPQLESPSMPLIKKLPNTKEVTDWRDLDKFVASQLSQEIRYGGGDEGGSSFGADTNGEISDMAVLLLQCSNNGGDEEGNKLNELLSSDIGICLFDK
GaNAC8	Cotton_A_01813
MEVEPKRELCDTNQTPEKTPPLSLHHASSSDALGIVEAPENEEPIVNGTNNKDKIDDDGYLDSFPPGYRFCPLDEELVLYYLKKKVLNLPLPQNRIVEVNLYQYNPERLAELYKQYGEKEWYFFTPRDKKYRNGTRPNRAAMGGYWKATGADREVRFKDRIVGYRKALVFYKGRPPKGDKTSWIMHEYRVNDPPPLCSKKEGYTDMRLDDYVLCRIYKKVDKSGRTQTKTEDGLALTQKQERDEMMGSEDTMNYLSTMGMGMGGNFMNQAFPEFQYIFNDQFPSSFPTKYLNDRLEEDVWSFDFPPQLDVSVEGLINVDNVFSPDTANKNSTNSEMNTRD
GaNAC9	Cotton_A_01943
MNSLRLNGLRKLPPGFRFQPTEEELVFQYLKCKAFSFPLPASIIPDLNICNFDPWDLPGDLGEERYFFSVKEAKYKIGNRINRATASGYWKATGSDKQIISRRNQVAGMRKTLVFHMGKPPHGLRTDWIMHEYRLVNVPNNDFNSANNPMMQNYLNHGMEKWVLCHVFLKRTSKKSSEEEIMQSFCNKNRNEELGHRMEPKLYNFMREKDAESSSSSSASSRSDITEVSSSACS
GaNAC10	Cotton_A_02191
MAPMTLPPGFRFHPTDEELVAYYLDRKISGRTIELEIIPEVDLYKCEPWDLPDKSFLPSKDMEWYFYSPRDKKYPNGSRTNRATRGGYWKATGKDRAVQTSKAVVGMKKTLVYYRGRAPHGIRTNWVMHEYRLLHSASPTAPSSLKDSYSLCRIFKKNIQIPKTKGAAVENNQSFGDEISRGREAEVEDENFNTSSSDVTQGTPNETGMADEYQPPFTSDEANSSANLSSLGPDFSSDLFQIIHLIHMCIMNEMQIPSYTNLHYQAPYPPLELEDFPQINIISETKASKAEIIDEYMMYDKCKDYMNGSLEEIFSLCASQDNSMPPLSMHD
GaNAC11	Cotton_A_02365
MAVISLNSLPIGIRFRPTDEELIDFYLRAKVNGKRKDEIGVIREVDVCKCEPWDLPHLSAVKARDPEWFFFCPLDRKYPNGNRLNRATEAGYWKATGKDRKIKSGSCLIGMKKTLVFYTGRAPKGKRTNWVMHEYRTTLDELDGTKPGQNPFVICRLFKKQDETIEDINGDDVDPGASSHTEELS
GaNAC12	Cotton_A_02366
MAVISLNSLPIGIRFRPTDEELIDFYLRAKVNGKRKDEIGVIREVDVCKCEPWDLPHLSAVKARDPEWFFFCPLDRKYPNGNRLNRATEAGYWKATGKDRKIKSGSCLIGMKKTLVFYTGRAPKGKRTNWVMHEYRTTLDELDGTKPGQNPFVICRLFKKQDETIEDINGDDVDPGASSHTEEVQSEFDGPSVEGGAGKVPDGGAGKVPDETRPVGLCNEAVAPIFDCNNDGFNACELEETAPAQVDLLGEALFQICDPMMEPLDWKLFSPLHSQIEAEGAPWMFDHVGNSFGGVKFEHGTNENDAEFMNSILNNSDDYYSDDSSSRRNSVIETETPKSMAFGTNGGLYCKPDAEPARVLPGTGTANGGAFYNVLNSNGEPSNHVNTACNVDTAPTIRI…
GaNAC13	Cotton_A_02718
MAPLGLPPGFRFHPTDEELVNYYLKRKINRQEIELDIIPEVDLYKCEPWELAEKSFFPRRDPEWYFFGPRDRKYPNGFRTNRATRAGYWKSTGKDRRVSCQNRAIGMKKTLVYYLGRAPQGIRTDWVMHEYRLDDNECEGTCGIQEVKRSGYWQDSYALCRVFKKNGITGSETEEQGQSSLTVMDQYCSQGVIMNDSETMYGEIPIGASSSSCMEEEEDKDDSWMQFITDDPWCSSNCTAAMAGDELSNTGFYNLK
GaNAC14	Cotton_A_03013
MGLRDIGATLPPGFRFYPSDEELVCHYLYKKIANEQVLKGTLVEIDLHTCEPWQLPEVAKLNANEWYFFSFRDRKYATGFRTNRATTSGYWKATGKDRMVLYPTTEEVVGMRKTLVFYRNRAPNGIKTGWIMHEFRLHTPHLPPKEEWVLCRVFHKSKEENSTKLSSPMMLETSSTHHAHETAYQHISSLSTATPTYQSHAQCLLNLLQYNSHQENNSNEVSSKVDDGYEFLWDMEENSLGHGVASNLEDMRFEINNSLV
GaNAC15	Cotton_A_03573
MNAFSQVPPGFRFHPTDEELVAYYLRKKITSRRIDLDVIRDVDLYKIEPWDLQELCRIGTEEQNEWYFFSHKDKKYPTGTRTNRATAAGFWKATGRDKAIYSKHDLIGMRKTLVFYKGRAPNGQKSDWIMHEYRLETDENGTPQEEGWVVCRVFKKRIPAISKVSQYESPCWYDDQVSFTPDLASPMQNMAYHHLPYSCKKELDLQYQAPNEHYLQLPLLDSPKLLHPPVEAFGLDINNASTLQETHEQHLQTLYANTNNEHAADQVTDWRILDKFVASQLSQEEVAKQNNYSSASAKNVFHSSQHANLLIRHLNKQEMAPENASTSNRHTDLWK
GaNAC16	Cotton_A_03930
MDGNNRSNVANLPPGFRFHPTDEELIIHYLNQKVFPSSNHHLTFSIIADVNIYKFNPWELPDKALFGENEWFFFSPRERKYPNGTRPNRAAASGYWKATGTDKPIIASAGSQCLGMKKALAFYKGRPPKGVKTDWMMIEYRLLDDCFVSQRPKGSMQLDDWVLCRVSHKGKAPLAGGYLQGQEMAIQITIGINEYDHQLPTMDQMVGLESEELDEKVFQEGSPEYPPTPIDTSMREVLKSIERVLSVGALDEMVKASSSNDGV
GaNAC17	Cotton_A_04401
MNNPKRKGYGFKPSEQILMGYLRDRTLFGRDYLVQDIIDLGHDICNYDPWDLPSCNSITPNDPERFFIYPKTYKYANSKSKVIGTPTGQVPKGEQRQLMINRATKNGKWKVSGDRVNVKSSDDTEQVIGIKTRLYFMHNSCPNKTTWALYQFELVDIDPCQVRVELGPEPSVETQVTNEYEWTQSEQTNEFITSYPVFDNENFIDDGNEVISYHQSQVRVELGSEPLVETEVANEYGWTQSEQTNEFITPRPVFDIDDGNEVISNHQSQINMELIRSLEVPNIGIEDQNQSYKNIGIDNDRTVPDGSNQHNIVAAAENESSILPSNLQDHLIDFINQMEWSDLYNLCRRKDDGLFLDELFDEPQELGPQNQCGINQQVAAGAEIECTNLPPLDVAESSY…
GaNAC18	Cotton_A_04422
MLNSSPVPHGYQFRPSRQEIFIRFLFPIVTGECLPSSPLIQVDIYGENKEPWNIFDKNSKTSYWVFTKLKKKSKLRIDRTAGSGCWLARNAKEVYDDSGKLLGYHKYFTFSCKNDECMNLDNGHWIMHEFSLKREDSNDSVICEIRNKNAADSDSDSKLNMKKRRILSSKKNHEEMNLPSKPNDEEMGLISIFSSSDDKDLSSDVTFETRNRNDGLDLNLNLKLNEENTRFYVNCEDPKVIYKDVAGSNLNSNKLELDDEEMESISRFSNSNHEDLSSDVTFGIGYRNDSLGLNLNLKSKDEDMRFYINHEDENRHYLRQNIRISDDSLLYIFPNFIIESNKFEEENLFKSIYENLSKSENG
GaNAC19	Cotton_A_04481
MTWCNDCSDVQTIERSSPPSYHKTVIAQRHKDCLLRACPSCGHQIKYRDQGGIHDLPGLPAGVKFDPTDQELLEHLEGKVRSDARKLHPLIDEFIPTIEGENGICYTHPEKLPGVSKDGLVRHFFHRPSKAYTTGTRKRRKVHTDTEGGETRWHKTGKTRPVFISGKVKGYKKILVLYTNYGKQRKPEKTNWVMHQYHLGNNEEEKDGELVISKVFYQTQPRQCGSIKDALKLQSGHEASHHLKNNNNNGLVEFYNPSFISFDQGGQSRANPTQLLPHFAVHDGSFIP
GaNAC20	Cotton_A_04509
MTVAAKAATTDSCFGEDQVWPPGFRFHPTDEELVLYYLKRKICRRKLKLDIIRETDVYKWDPEELPAQSILKSGDRQWFFFSPRDRKYPNAARSNRATGHGYWKATGKDRTVTCNSRTVGVKKTLVFYRGRAPIGERTDWVMHEYTLDEEELKRCQNVKDYYALYKLYKKSGPGPKNGEQYGAPFKEEEWADEEYASKAVDVITPVKQPNEAIPDDIVKAKNQIQSPLNDIEEFMRQFTAEPALPQAQAHFDNILPRLAGEEEIQSTLLDTSPRDVLLPKPLEVVHDHASFELSQSPTSRLQLQEAPEVTSVSDQFEQIPQICEEDFLEIDDLTSNVEKPVENGLQFNDWDGLCEFDLYCDAAMFLQDIGPIEQGIVPFSYTENMINQVSYPLEPQLQH…
GaNAC21	Cotton_A_04612
MLAVEEILSELAEEEVNGHGLPPGFRFHPTDEELVTFYLASKVFNGSFCGVEIAEVDLNRCEPWELPDVAKMGEREWYFFSLRDRKYPSGLRTNRATGAGYWKATGKDREVYSASTGALLGMKKTLVFYKGRAPRGEKTKWVMHEYRLDGDFSCRPSCKEEWVICRIFHKTIEKKNALAQGQSYVLAVSSSSTTFLPPLLETPTPLLKSESQTLMQAHNSFLIHRHENDLKSLINPVVSQSQSQLFPSNGLQPSYSPTSTFATTDKNAVTNTTTTTSSAAMLFKSLFSHQDCLFKEQAAFPKQCKAEADFSYLNLPAANTLNWMDRIHPSPPCQNPLFFDMDYSVLGFAEGVRGTARGDTNAHDMSTSISINRASGQMILNPPTTTASGESGPLD
GaNAC22	Cotton_A_04939
MEFDSYEYQFLMTGIPPGYRFEPTDIELLQDYLWKKVNGDPLPYNIISECEIYGNQDKEPWNVFIETSTETFYVFTKLKKKGKGKNIDRVAGCGTWKGQKTDPIMYEKMKIGNRKLFVYEVKGSNEGVKGHWIMHEFSLVDEEDKQIGDYVVCSIRNKNAKDDTDDEEPPMKKTRFNLEDHNPPETTSSACPLQTLLSDWS
GaNAC23	Cotton_A_05099
MNMVKGFRFHPTDEELIEYLQIKTFNRDSLVQVIAEIPDICESEPWELPGRSVLQTGDRLWYFMYPPKYKYRNSKLVSRTTLEGYWKITGKARKIINSETGMEIGNKKTLLFYKGQCNDKIKNNTCWVMHEYELKAMLDSTNSHQDILDPNGSSEPEASNNHNDVHNHCSSVDTYGDERSNQHNTVDEGEGSNISTNFVNHVAEDAIPEVRCGNRLSMWMMLKMTI
GaNAC24	Cotton_A_05272
MEDVEMEKIVSCNTEEEEEEDILLPGFRFHPTDEELVGFYLKRKVEKKLFTIDLIKHVDIYKFDPWDLPRVSKVSSTVGEKEWYFFCKRGRKYKNSIRPNRVTVSGFWKATGIDKPIYGVGEYHNNSIIGLKKSLVYYKGSAGKGTKTDWMMHEFRLPLDQNHAKDNFEEAILIISALCDTIPRTIHSSSVTHK
GaNAC25	Cotton_A_05740
MAEALVSDDSFLDEYENKALPIGYRFVPRDHELISFYLFNKIKGFQLPFDVIKNIDFYYLDPFHFSPCEFKHGRKNNEAYYFTKTKEIRSKMDRIERHTRNGYWKSCGKAEEIKHRDRIIGLKRLFVFHWRIPELGFGKWVMHEFSIHPTFLVPHPLLDEKIKAKVYLYI
GaNAC26	Cotton_A_05832
MGSTNGGVPPGFRFHPTDEELLHYYLTKKVSFQKFDMEVIREVDLNKMEPWELQERCRIGSSPQNEWYFFSHKDRKYPTGSRTNRATNAGFWKATGRDKCIRNSYKKIGMRKTLVFYRGRAPHGQKTDWIMHEYRLEDGDDPQGNPTVSTRSLYSHATLGPN
GaNAC27	Cotton_A_05844
MAPMSLPPGFRFHPTDEELVAYYLHNKITGRPIELEVIPEVDLYKFEPWDLPDKSYLPSKDMEWYFYSPRDKKYPNGSRTNRATRGGYWKATGKDRAVQSQKRAVGIKKTLVYYRGRAPHGIRTNWVMHEYRLLNSTLKDCYALCRVFKKNIQILKPKEEEAVGNNNNVDKEKQLHGEETSGNEIPKGRQVEIEDENLITSSSDLTQGTSYETGMAMADDNQPPFTSDEANSSANNISSSLAMDFSPNLIQAEGYTNVEYQVPYPPLELEDFPQINISETKAEMMDEYMVYDKYKDYMNGSLEEIFSLCPSQDISMPLYMHQD
GaNAC28	Cotton_A_05845
MMAGNGQLSVPPGFRFHPTDEELLYYYLRKKVSYEAIDLDVIREVDLNKLEPWDLKDKCRIGSGPQNEWYFFSHKDKKYPTGTRTNRATTAGFWKATGRDKAIHLSNSKKIGMRKTLVFYTGRAPHGQKTDWIMHEYRLDDDDSDVQEDGWVVCRVFKKKNLIRGNFQADFNQEDNNYNHMKNIASLSAHQMEPRPNNNHLHTLYDYSFDGSMHLPQLFSPESSAVAASSFISPLSLNSMDVECSQNLLRLTSSSGGGGGGGGGGLMQQDQIRYNGEWSFLDKLLTNHPMSLDHHHHHHHHQSQAKYIPSLQLDHVGSSSQKFPFQYPGCETAEGLKFSK
GaNAC29	Cotton_A_06086
MRGENSLAIVTAPSAAAETGGSATALAPGFRFHPTDEELVSYYLKRKVTNKPVRFNAIAEVDIYKHEPWDLSDKSRLKTRDQEWYFFSLLDKKYGNGGRMNRATNQGYWKATGKDREVRHNDQLMGMKKTLVFHNGRAPDGLRTNWVMHEYRLVEEELERIGTLQGYVLCRVFHKNNIGPPNGNRYAPFIEAEWDDGSAALVPGIDIGDDGVASEKALVESNGVQKSGFEQEIQNADEEAPANDKVRRELPNERIYDCPPLPPGNSERLDNGPRLCLVNREAPLPLIHYKRRRQNDSGPNHANISENSTRTQDHCSSTTTAGTTTASPSSDTTTAVSALLEFSLMESIEPKKKKPHVPPPIYETANLDSMVPPGCMKLITDLQNEIRKISAEREMLKLE…
GaNAC30	Cotton_A_06161
MERNTSSKSDLPPGFRFHPTDEELIMFYLKNQAKSKPCPVSIIPEVDIYKFDPWQLPDKAEFGENEWYFFSPRDRKYPNGVRPNRATVSGYWKATGTDKAIHSGSKYVGVKKALVFYNGRPPKGVKTNWIMHEYRLSDSHKQIKKHNGSMRLDDWVLCRIYKKKNSAEKILDHKVEESNTQIDRVGYSNDDSESQELLKFPKTGSYSRLLELDYMGPVSHLLNENTYISSFDFPNTIANIGIEDVEKLQLGDIPYNYSTESGNFQVNQNGILMNPMVYQFQ
GaNAC31	Cotton_A_06256
MDSYHHFDNGDTHLPPGFRFHPTDEELITYYLLKKVLDSSFTGRAIAEVDLNKCEPWELPEKAKMGEKEWYFFSLRDRKYPTGLRTNRATEAGYWKATGKDREIYSSKTSALVGMKKTLVFYRGRAPKGEKSNWVMHEYRLEGKFAYHYLSRSSKDEWVISRVFQKSGSGNGASSSNGGGARKTGRMSASIALYQEPSSPSSISLPPLLDPTTTAVSLTDRDSCSYDSHTQSEHVSCFSTIAAAAASAAATSTTTPPLFHPVFDLAMPPPSPQMINNGFDSISRYSRNPGVSVFPSLRSLQENLQFPFFFSQPTLAAAPPLHGGSPLNFGAVSEEGLGLEKDG
GaNAC32	Cotton_A_06324
MGVPETDPLAQLSLPPGFRFYPTDEELLVQYLCRKVAGHHFSLQIIGEIDLYKFNPWDLPSKALFGEKEWYFFSPRDRKYPNGSRPNRVAGSGYWKATGTDKIITTAGRKVGIKKALVFYVGKAPKGTKTNWIMHEYRLIESSRKSGSSKLDDWVLCRIYKKNSSGQKPLSSVSSREQSTNGSSSSCSSQLDDMLDSLPELDDRFFALPRINSFKTLQNDVKLGFQNLGIGNLDWGSLGGLSSVPELVPSGQTQTQTQTQSQGITSYGNSNVYVSTMPPTLCQMDVSTNKIGNSVEEEVQSGLRTQRADNSGIFQQNSNVLNSHNFSNSIDPYGFRCPTQSGGFGFRQ
GaNAC33	Cotton_A_06325
MESTDSSTGSQQPNLPPGFRFHPTDEELVVHYLKKKASSAPLPVAIIAEVDLYKFDPWELPAKATFGEQEWYFFSPRDRKYPNGARPNRAATSGYWKATGTDKPVLTSGGTQKVGVKKALVFYGGKPPKGIKTNWIMHEYRLADNKTNNKPPGCDLGNKKNSLRLDDWVLCRIYKKNNANRPLEHDKDDSMDDMLGTVPPSISISSQHNPKFHFSTKGTSFGTLLEHQEHNSLFDGMMGSDGINSASMVNPLKRALPSLYWTDDETAGPSTSKRFHGDSNDGSMEKTDGNGSIATLLSQLPQTPPLQQQQAAMLGSMGDGIFRPPYQLPGLNWYS
GaNAC34	Cotton_A_06877
MIASAASLSACIAITSTNEELFIGLDKLTSGSPLPCNVIEVNPYSVEPQYLPDGIWFLISSNDKTDMEHGLWKVKEQAREVFSNSDIIGWRTTFVYDKDQVPHEHKTNWVMQVFSTTQKRLCDENANKETISMCRVFLVPSDEMQQKVSSARIGTENHLPQPPILDANCSTGIGSSSNRQVNKHDEKEGLAVAGTIPVPEHQDENDVEMDCFTEAHIDSFSRGDFLEMNDLINHVSSSSSGNSSAPSMSSDECFDSMAFLQDLDQDLVLEQNDIGKKLDVSASNRLDEVVLVPATLACHFMSYYMPLSGEIWYHDIAMHENY
GaNAC35	Cotton_A_07124
MNNFTNVPPGFRFHPTDEELVDYYLRKKVASKRIDLDVIKDVDLYRIEPWDLQELCRIGAEEQNEWYFFSHKDKKYPTGTRTNRATKAGFWKATGRDKAIYCRHCLIGMRKTLVFYKGRAPNGQKSDWIMHEYRLETNENGTPQEEGWVVCRVFKKRMTTVQKVGEYDSSCWYDEQISFMQDFESPRRIPQPYASYPHQYPCKQELQLQHSFPHDPFLQLPQLESPRLPQSVASVSCNSVVPYGSNLQSSSLSQEEHMQQGHHQQNLNSLYNNGEQAVDQVTDWRVLDKFVASQLSHEEASKENNYSNAAASFHVGEQMDLLGDESKRPGIAHQEYTSTSNSSCQIDLWK
GaNAC36	Cotton_A_07511
MESQNFVVNGGVKMPIGFRFHPTDEELVVHYLKRKALCLPLPASVIPEFDVFQTDPWSMPGDMKESKYFFSTRHDSFINNKCKRAAGSGYWKPIGKEKPILASGTNQVVGMRRAFIFCQRKCSNGTQTRWLLHQYRLVDSMPTLDSTQISRSEMCGPDWLVFRVFQRKRSRRGKKHEVVSHKSETSSAMNMPSCIDFTVEDSSVFGLPPQPTSPSSTEITEVSSHGLDQEESSAFITSYYSNGCMRNR
GaNAC37	Cotton_A_07824
MEQEHDMLCNMESSGAAVVGNDEIQLPRGNQVFPSDEFLADCLMKRFNGEPNPDHFHDIDLYSKHPAQLTGTKLRPDRRTPNGYWCTTGVDKAISVEGSTNPAALKNFLDFYEGNRPDSTKTEWKMHEYRLSDAVKNTLINSKPRGDMTPMQGSFYPSRPNEGAFDDNE
GaNAC38	Cotton_A_07894
MILPFGGCILWKLCSVLDKKSSVDKSFYFWIFQIFNTYSLLSGRFLRTFGSGASLPPGFRFHPTDEELIGYYLKRKTEGLEIELEVIPVIDLYKFDPWDLPEKSFLPKRDLEWFFFCPRDRKYPNGSRTNRATKAGYWKATGKDRKVVCQSDVTGYRKTLVFYRGRAPLGDRTDWIMHEYRLSDEPSQGSPNQGAFALCRVVKRNEPKASDARGEPKATMVGSSSTNIILPVPRTCNSGNISCEASYPNKESHYTSSEVMQVPRFEPVSVNTDPRGVWVSPDLILDSSKDYPQTCESTAQYFPQYEFPSSLTPWQQYEQTDFSPSSSYSNFGEIEHDDLSRIGYMSPYSGHASYMDFYGNEGNDQTGLFNYMNPF
GaNAC39	Cotton_A_08115
MGVLLLNSLPLGFRFRPTDQELIDFYLRSKINGNRNDEIEIIREIDVCKCEPWDLPDLSAIKTQDPEWFFFCPLDRKYPTGNRLNRATDAGYWKATGKDRKIKSGSTLIGMKKTLVFYNGRAPRGKRTNWVMHEYRTTLDELDGTKPGQNAFVICRLFKKQDETIEDINGDEVDPSVLSPTEDMVSELEVPQDSPTVKQEAEKACDTSETCLASLPDEVISNAVAPIVEGNSDNHDNYNKIDQVAEIAPAEVDLLEEALNHFYDPMMEPLFSPLHNQIEAEQAPWMFDHVGNCSNVEFGHGTNENDPYISNFLESILKNSDDYHGDDTGSQKNSESETHTTMTIGKDGGFCSESGSEVTQVLLGTDTVNGVPPLGTAQDCGIPICMQDVYFSGTVPFYN…
GaNAC40	Cotton_A_08128
MPSADMNLSINGQSQVPPGFRFHPTEEELLHYYLRKKVASQKIDLNVIPEVDLNKLEPWDIQEKCKVGSSSTPQNGWYFFSHKDKKYPTGTRTNRATAAGFWKATGRDKIIYCELRRIGLRKTLVFYKGRAPHGKKSDWIMHEYRLDDDSNVQSSKTIGDSMAEDGWVVCRVFRKKNYQKTLEDPKSSSSYTSPGPKAPMVFSGNEEVLDQVLQYMGKTCKMENDLFTSTNNPRSFEENKHEMFMHMPRLESPTLPPLPIHSSLLDQETSFKPCYQSTDDTLITVTQPSSINQGDSGAYDHHQTDSVIDDNNESKNIWVNDWVTLDRFVASQLNGQVETSKQQSYLTDPSVVFSLCHHDDIQLSNIRLERSNQNSQVYSDEIDLWSLTKSSSPSSSLDP…
GaNAC41	Cotton_A_08671
MSNNQNSNLPLIDIGGGSSRTSSPYHFPPGCRFYPSEEELLNHYLTGKNNSFAADRADAYGSDFIRELNLYDYEPSDLPEGACFVHGYKGRRRHWFCYTKSKGGRGRRRAKGGFWRKIGKVRDVFDGGNVKLGTRTKFVFYEMNSVKAAVRTPWIMYEYAVLHRHKASFVLCRVFIKSRARNSVSENVLSCAEETVSAIRHVGIQHDGFLRRDTLEAEINGDDFTKELDVPITTRPVSVASFEFPSGIPPDLPDNMVGPRLTTSELLSIVDEDFIELDDLS
GaNAC42	Cotton_A_08816
MKVTATAVTVDSGFGDDQVWPPGFRFHPTDEELVLYYLKRKICKKRLKLDIIRETDVYKWDPEELPGQSVLKNGDRQWFFFCPRDRKYPNGARSNRATIHGYWKATGKDRSIICNSRAVGIKKTLVFYRGRAPNGERTDWVMHEYTLDEEELKRCQNVKDYYALYKLYKKSGPGPKNGEQYGAPFKEEAWDDEEYSSNPLDTITPVKPPNEAIPVDNVKANVQSESPLNDIEEFMRQFADEPAPPQPQAYHSHVLHQVVSAEETQSTLLDPSPRGVLFPEQLTVLHGQARFEFSESPISQLLLQEAPEVTPVADHLGQVPQLCEEDFLEIDDLLGPEPLISNIEKPVENKQFNELDGLSEFDLYHDAAMFLQDMGSLDQGTVPFLYDNMINQVSYQLES…
GaNAC43	Cotton_A_09163
MEGALLPPGFRFHPTDEELVGYYLKRKNEGLEIELEVIPVLDLYKFDPWELPEKSFLPKRDMEWFFFCPRDRKYPNGSRTNRATKAGYWKATGKDRKVVCQPAVTGYRKTLVFYRGRAPLGDRTDWAMHEYRLSDEPSLGSSAFALCRVVKRNDGKPKEMSIGSSSTNVELTSITRNCNEPLSTISCQTSYPNNETRYSVDTDPASFWASPDVVFDSSKDYPQTRETAAQYFPQYGFPSLNQSPYSNFGESEHFDDLGRIGCMSPYSGHANDILWQ
GaNAC44	Cotton_A_09393
MNKSNLMSSITSSHLIDAKLEEHQLCGSNHCPGCGTKLEGKPDWLGLPAGVKFDPTDQELIEHLEAKVEAKDMKSHPLIDEFIPTIEGEDGICYTHPEKLPGVTRDGLSRHFFHRPSKAYTTGTRKRRKIQTECDLQGGETRWHKTGKTRPVMVNGKQKGCKKILVLYTNFGKNRKPEKTNWVMHQYHLGQHEEEKEGELVVSKIFYQTQPRQCNWSDRTNAATTVDGTTNAVVVDPNNIRRDSGIRSCSSKEQLIPLRDEVSGAGIAAAALSSFAAAMDIQHLKSDHHLSFTPFSKSFDQVGLAEASAARETPTQGTGQEIPEHHRGPNHMAHDHHHHHLLHHHQHQQQQQHQIATTAFHITRPSHPISTIISPPPLHHTSIILDEDSFHVSRIMLQN…
GaNAC45	Cotton_A_09515
MGKNALPPGFRFHPTDVELVMYYLKRKVLGQKLLLNVIAKVDVYKFAPWDLPDMSCMKTGDLKWYFYCPIEKKYARGDRVNRATIFGYWKATGKDRPVKYNDEVVGMIKTLVFHKGKAPRGDRTDWVMHEYRLEEKILADRGPVQDMYMLYVVFKKDGLGPRNGSQYGAPFKEEEWSDDEQADLPGAGSLCGLSTVAVGGDNSSCVPESVCVGPSVESSGWCTQPSMMGHTNGDVNVTTAIDTNAYAAPTCPDAPEVQVVAVAEDVPTLLEAPQPALVPQDQESNDNMLSMLEYFFEEDAFGTHEGQRRGNATDSSFKDTPVSDEDDISNLLASFTDVDNSNNWSYPF
GaNAC46	Cotton_A_09599
MEIPAGFRFFPTEEELVSFYLRNQLDGRRQEMHSVIPVLNIYDVEPWDLPQLAGERCRRDTEQWFYFTPRQEREARGGRANRTTASGYWKATGSPSYVYSSDDRVIGMKKTMVFYKGKAPSGKKTKWKMNEYRAIEAVPNPTAVTTTPMLRHEFSLCRIYVVSGSFRAFDRRPLETVSRATQLHENRTATFSERASMMEVTSSSSTSHSGGDHSDQPEANEDDIWEMVNDLEEPPLGWEQMNWTGV
GaNAC47	Cotton_A_09649
MVLIQNYEDLHWPFLHQISKNRVKEDEVENPVKEDLHKWDYPIPVSENRVEEDREEDHYELDNPIPVGFQFLPTNEELITEYLINKILHNPLPFGDFSEVEEAVLYSTHPKSLATMAMVEVEKNYEDVHQNWGHRIPVEEDYYNDWHNQPPVGFRFLPTPEELVKQYLIKKVLGNLLPVSDFLEIELPPWTDIVKGGKLKELPPYDPDWYYIRAASMARKIYLRGGLGVGAFRRIYGGAKRNGSRPRHFCKSSGSIARHILQQLQNVNIVDLDTEGGRKITSNGQRDLDQVAGRIAVTL
GaNAC48	Cotton_A_10020
MEKLNFVNNGVLRLPPGFRFHPTDEELVVQYLRRKVLAWPLPASIIPEVDVCKADPWDLPGDLEQERYFFSTREAKYPNGNRSNRATFSGYWKATGIDKQIVSCRGNQVVGMKKTLVFYRGKPPQGTRTDWIMHEYRLVTADTCNAPHKKNQTQNHVVAVENWVLCRIFLTKRSGGATKNEEDSLQSSNEKGVGKARRKSPVFYEFLSKERTNLNLAPASSSSCSSGITQVSNNDTDDHEESSSCNSFPYFRRKP
GaNAC49	Cotton_A_10022
MAKLNFVKNGVLRLPPGFRFHPTDEELVVQYLRRKVLSWPLPASIIPEVDVCKADPWDLPGDLEQERYFFSTREAKYPNGNRSNRATLSGYWKATGIDKQIVSCSGNQVVGMKKTLVFYRGKPPEGTRTDWIMHEYRLVTADTCNAPHKKNQTQNHVVAVENWVLCRIFLKKRSGATKREDDGLQCCNEKGVGKARRKSPVFYEFLSKERTDLYLAPASSSSCSSGITQVSNDNADDHEESSSCNSFPYFRRKP
GaNAC50	Cotton_A_10170
MEDMPPGFRFYPTEEELVSFYLHKKLEAKTDDDLNHVMNRVIPVVDIYNFNPWDLPQFSDNLCHKDPEQWFFFIPRQESEARGGRPKRLTSSGYWKATGSPGYVYSSNSRPIGVKRTMVFYNGRAPNGKKTDWKMNEYKAIQDHVSLANATTPPILRQEFSLCRVYKKSKCLRSFDRRPPGILKMGESIPRLDNNHINRFTQIGMNDNSSTKTDVVDDDEYAFWDVDGFWNL
GaNAC51	Cotton_A_11313
MTWCNNPDDDARAIKLVATATKEPSLAVAATSAASYTKIHEIQTIICPSCGFNIPYQDQTGIHDLPGLPAGVKFDPTDQEILEHLEAKVISDLRKLHPLLDEFIPTLEGENGICYTHPEKLPGVSKDGQIRHFFHRPSKAYTTGTRKRRKVHTDEEGSETRWHKTGKTRAVSVGGAVKGFKKILVLYTNYGRQRKPEKTNWVMHQYHLGNNEEEKDGELVISKVFYQTQPRQCGPSSVKYTLDRKLKTRSRLHQNPNPMAKSSGSRGLVEYNNPPFIPYDDGSHHNRESPPQLIPNLVVQGDGSSFIRLTSDTSKGRVERK
GaNAC52	Cotton_A_12607
MGAVSLPPGFRFHPTDEELVVYYLKRKINGRKIELEIIPEVDLYKCEPWDLPGKSLLPSKDLEWYFFSPRDRKYPNGSRTNRATKSGYWKATGKDRKVNSQTRAVGMKKTLVYYRGRAPHGTRTNWVMHEYRLDERECESASLGLQDAYALCRVFKKTAIPPKVPGDHYQAVATPNQFACDHSSSFEESSDFGIPIDTRSPSVLNRSPIDICDANEVKWMQSLSHDVFGLNNASFTNYETLPYHPSKVDVALECARLQHRLALPPLEVEDFPRLGFTNHKLMATPPPPMRETDILQEILSVDPIGHEDAWGASSSNNNADDFTFMTAKSMYQNQVNEMSCAQYMNKPLEEAITSPIEITEVQGERMTENSRWMGMSSKDLEQYCFMEENKVVPIENISS…
GaNAC53	Cotton_A_12683
MLAVEEVLSELGGEEVNEQGLPPGFRFHPTDEELITFYLASKVFNGSFCGVDIAEVDLNRCEPWELPDVAKMGAREWYFFSLRDRKYPTGVRTNRATGAGYWKATGKDREVYSASTGALLGMKKTLVFYKGRAPRGVKTMWVMHEYRLDGDFSCRHTCKEEWVICRIIHKTGEKKNGVAAAQGLGYILELSSLSSTTKTTNCFRPLLETSTPLLESQTQTSMQAAHNSFLEHDLKSLINPVVYPANGFQPSFTATPTTFSSTPDKNASSNSSAAASMLFKSLLSHQECVLREQAAATIPKQCKTEANFSNFQLPDSTLSWMEKMHPNPCQDPMFFDVDYNNSVLGFAEL
GaNAC54	Cotton_A_13074
MAPVGLPPGFRFHPTDEELVNYYLKRKINGQEIELDIIPEVDLYKCEPWELAEKSILPSRDSEWYFFGPRDRKYPNGFRTNRATRAGYWKSTGKDRRVASQNRAIGMKKTLVYYQGRAPQGVRTDWVMHEYRLDDKESEDYCGIQDSYALCRVFKKNGICSETKDQGRCNMLVMECSQSVINDSETMSPDLPLASSSSFIEEEDKDDSWMQFITDDPWCSSNTTALAGDDVSNVALTN
GaNAC55	Cotton_A_13127
MIVLFTGCILWRLYSILDKKSSVYKSFYFWIFQIFNRFSLGTSIMEGGSLPPGFRFHPTDEELVGYYLKRKTQGLEIELEVIPVIDLYKFDPWELPEKSFLPKRDLEWFFFCPRDRKYPNGSRTNRATKAGYWKATGKDRKVVCQSASGYRKTLVFYRGRAPLGDRMDWVMHEYRLSDEPSQGSNNQGAFALCRVVKRNEPRATDAHGKPKAMRVGNRSSNVELTSPIVSNEPLSNSGDISCQTSYPNNESRYSSPITSPYPYEVTQVPTFEPVSVATDPTSIWVSPELILDSSKDYPQICKTAAQYLPQYEFPSTLTRWQQYEQRDFSPSSSHSNFGEIEHVDGLSHIGCRPPYSEHANYMDFYGNEGNDQTGSFNCPNPF
GaNAC56	Cotton_A_13198
MSEDMNLSINGQFRVPPGFRFHPTEEELLHYYLRKKVAFQKIELDVIREVDLNKLEPWEIQEKCKIGSTPQNDWYFFSHKDKKYPTGTRTNRATAAGFWKATGRDKIIYSGLKRIGLRKTLVFYKGRAPHGQKSDWIMHEYRLDHNSTSTHDATASNGIGDSVPEEGWVVCRVFRKKNYQKTLESSKSSSSTCLDSKGKMLGSCNDGVLDQILLHMGRTCCKMENGSLSNNNVDNPNTNNGEHERFMHLPRLESPTLFDQDRSFIKPCCYQSIDDMLTETEPSSINQQGTAGVCESNNGVNDWVTLDRLVASQLNGQQETSKQLWCFNDPNAAFSLRHDDDVQLSHLNLLRSNQNSNVYRDENDLWSLTKSSSPSPSSSSDPLCHLSV
GaNAC57	Cotton_A_13395
MVGLGWRCGAVRLAYLLSHATVSNLTTTAVFTLTADFGTQALGLKVVPGMANIGAIGQEHDQMDLPPGFRFHPTDEELISHYLYKKVLDVNFSAKAIGEVDLNKSEPWELPWKAKMGEKEWYFFCVRDRKYPTGLRTNRATDSGYWKATGKDKEIYRGKSLVGMKKTLVFYKGRAPKGEKTNWVMHEYRLEGKYSVHNLPKTAKNEWVICRVFQKSSGGKKTHISGLVNMGSFGNELGPSGLPPLMDSSSSFNAKKNPVSESVYVPCFSNPVDVQRIQLDTIDHFPENPLLLPVSSNPTNIFPRFQASNPFFSAQPITFPPNLHLPGSVLMQDQSILRDLLENHGSNMKSERETMVTVSQETGLTTDINNEISSVVSNLEIRKRPFDDQQHPSASTGPL…
GaNAC58	Cotton_A_13494
MSDNQVFMDPLMLKEEKDEACLRSIPPGYRFKPKDDEIINFYLRPKIFGLPLPPNRIKEVFLYNYDPQTLTAMSNNALSNGVGNEYYFFTPRDRKYANGSRPARNTGADKLICRKGKKIGLKKSLVFYQGKPPKGVKTNWLMHEYVLTDAPIRKRLGNEDMRLDDWVLCRVYNNPREKKPKHETLQEGHREEAQAEADTSAIAPYDGAQMVQQEGHQVDGEDEADTSAILQYNGTQMGTSINTFDLKGKKYPFIAGAAAPNTSQGYTSDDSRFCGPGTLDETLVKGKIVFCDYTTYIEGPVEAGAVGVVVRSGRYKDYAFTYGLPLSNLNLNDGRNVLNYVNLTENPTVTIFKTLVEDDQFAPFVVTFSSRGPNPATPDILKVQPSVLSFKSLGQKLTL…
GaNAC59	Cotton_A_13667
MESTDSSIGSQQPNLPPGFRFHPTDEELVVHYLKKKASSAPLPVAIIAEVDLYKFDPWELPAKATFGEQEWYFFSPRDRKYPNGVRPNRAATSGYWKATGTDKPVLTSGGTQKVGVKKALVFYGGKPPKGIKTSWIMHEYRLADNKNNNKPPGYDFSNKKNSLRLDDWVLCRIYKKNNTHRPLDQDKDDSMDDMLGSIQPSISIGNQHNNPKFQFASKGTATSFGTLLENHEHSLFDGMMGNNSDEGINNGSMSQSMVNPLKRNLPSLFWTDETSTEPQANKKFHGDSNDGSMEKMDGNGSVTTLLSQLRQSPSLQQQQQQQETMMGSMGDGIYRPPFQLPGLHWYS
GaNAC60	Cotton_A_13669
MGVPETDPLAQLSLPPGFRFYPTDEELLVQYLCRKVAGHHFSLQIIAEIDLYKFDPWVLPSKAIFGEKEWYFFSPRDRKYPNGSRPNRVAGSGYWKATGTDKVITTDGRKVGIKKALVFYVGKAPKGTKTNWIMHEYRLLETSRKNGSSKLDDWVLCRIYKKNSSAQKSLSCVSSKEHSNNGSSSSSSSQLDDMLESFPELHDRYFALPRMNSLKTLQNDDKTGFHNLGSGNLDWASLAGLNSVPESVPSGQTQTQGIQSYVNNDLYVPTMPPTLTQMDMSMSKVGNSVEEEVQSGLRTQRVNNSGFFQQNSSGLMTQNFSNSIDPYGFRYPTQPGGFVFKQ
GaNAC61	Cotton_A_13728
MATPAAAPPPDISFKCTNMDDLFTCFVKITSGSPLPNNVIDHVNPYGIDPKNLPGGVWFLINSKEEVDTKGGEWKTKEEGREVFSDSEMIGWRTSLEYYEGREPHQRKTEWVMEMFNVTVKRMCDEKEKQETSSLCRVSLVPSHEMVENGTGNHLIPHLDLDAHSSSRNPQHEETEALAVAERNEGENLFGMDSGGYDIGFFAGGNFLELKDLDNPTSPSSSSDNSSAISISSGECFDSLAILQELDEQILEQKDSGKKLDVLAGDKPNELDTVPATLGGLVSVEGSNSSSEGDESFKTGVSGDPNNQVAKRAKVEEGPSSSRKPSESHGGRRKGGSLGGMLRKKYLCFMPF
GaNAC62	Cotton_A_13859
MSIEASSMFPGFRFSPTDVELISYYLTKKLEGYEKCVEVIPEIEICRYEPWDLPDKSVIKSDNEWFFFCARGRKYPNGSQSRRATEQGYWKATGKERNVKSGSNVIGTKRTLVFHTGRAPKGERTEWIMHEYCMNGKSQDSLVVCRLRKNSEFRLNNTSSRAPRTAPQLSPMHDSNCATSNGGADQTGTYKGDKAYLKKGTSSYDSHSIEQFDSASESEQKLSNEIGPTDSSTPQKDSDAEEDYFAEILKDDIIKLDETPLSARPDISPRIASSSDTGQRRREQPRKENEPHVAHLQGTANRRIKLRKPKAGDYVVAAKGSTELERGVGEMSIEKLTSPKSGDSPKWLLSLFSPSTANLRFIYATFVILTLVALFLTVLLGGFQACKKLQIYATLLNNL
GaNAC63	Cotton_A_14093
MDNVLEIGFRFLPPDEEIISFFLKKKIMGDHKATRYIREVDLLKHEPWQLPAMSVVQSTYPEWLFFYKLNKISQRKNDRSTNDGYWKSTGADRPITCGDSVIGTKKTLVFYKGRTPNGLRTDWVMHEFRATAGSLPPNADNSYVVGYLRDNAAEKNEYLISNVGQQCPRFSASSSPDNAVGATSMESNSMDSDIALLKFMEEEGMFDSDLSPSRGLHSFPSSSAIFNNDQSRIEEERFSLEDFDYQQSDDLVEGQFVYTIDDEMEFYDALFHNPDERTNAEAEYRDNAWHDQIVHMSDGTCHGHSEGLNQRRMETGVHHDEVLIMDSGVESATVTAYEINCLELVQEERSVNSRACKSEYEPIFHKSAMLRHPRRVRLQDKSLGKAVSRDKTRESGIRG…
GaNAC64	Cotton_A_15184
MNTVKGFRFHPTDEELIEYLLLVTFCVDRDSLVQVIDQVPDICQWEPWQLAESSKLQTGDRLWYFIYTPTYNYRNSKRINRTTREGYWKPTGNARKIIDPKTGKVIGTKKTLVYYKGQCNDKDKIRTCWVMHEYELVAAPNSTDTDRKTFNLCKLKKRVDISCTDAGQSSQHKDCDDVVHNQSGIESYAGEISSQHNIANDDVVSNLSSHDLDDAIPKGNLHERSKECNEPEGNSGVQKLNSIIEKDDKSCSSVLTNGDETITVERSDQNNVVVAVEGLGIPSSFEYLGDEEFFYNEGLSFDELLEVPQATNNSNWIQDQSITNPDDVEFLNSIFVDNDEAYLLEENRPYPSAADNEVLGAVGSSDSMEKPSKRLRLSHDDHVETTEARAGGSISYQQ
GaNAC65	Cotton_A_15474
MENVSSFRNEDEQMELPPGFRFHPTDEELITHYLSKKVVDSFFSAIAIGEVDLNKCEPWDLPWRAKMGEKEWYFFCVRDRKYPTGLRTNRATDAGYWKATGKDKEIFKGKSLVGMKKTLVFYKGRAPKGQKTNWVMHEFRLEGQYSVYNLPKTAKNEWVICRVFQKSPNGKKVHISGLPPLMDPSPHTSEARTVVGAGETSNVTCFSDPIEDRKAVEEMMDSFDTSLVPCSSSSVNSLQKASYTTNQIKSNMGNLQYPDCFWIQEPSLLKTLIQSQGGRSKQNLKPEFSQDSTVSNPEMIQLPSCSAGAIDLGYFWGY
GaNAC66	Cotton_A_15646
MPENMSISVNGQSQVPPGFRFHPTEEELLQYYLRKKVSYEKIDLDVIRDVDLNKLEPWDIQESCKIGTTPQNDWYFFSHKDKKYPTGTRTNRATAAGFWKATGRDKVIYSNCRRIGMRKTLVFYKGRAPHGQKSDWIMHEYRLDDNIVETTVSNAMGEGTQEEGWVVCRIFKKKNHHKTLDNPNSSSLGSESRNHMLSACNEGELEQILEHMRRNCNEEGVANNSWRLMRPIETAISNSYPDSFMKLPSLESPNSTSSQNCYQPMIVDNEGSITNQMSGDPNSRLTNWAALDRLVASQLNGQTETSRQLACFNDHSISMGYSNPSADHHHHDLQSPALRYNRSYNGTQDYNSEMDLWSLTRSSSSSDPLCHVVNASV
GaNAC67	Cotton_A_15664
MNYVKGFRFHPTDAEAIELLWEKVQLDRDSFVQLGDSLVPVITQLNDICKFEPAELPGRSELVSGDNVWYFFCSPRYKYRNSKRKNRVTKKGYWNPTGKFRTIVTTCDGKKITGTRQALVFYKGRVCVKNKKANKTLWIMHEFELTLNLPNQKSLILCKLKKKYGKVNVSIGEEEQSNQYLPSSNLENHCTNNGIPKEQLNSTEQVAFNENSGIQSELVNNEQTIDEFVDSLLIKNDEFYSNQPYFVHDKQDPKNQEGFSDLTYQKLRTPNDRVWTMNEVGSSSALVANDPSYSDGDNNQHDTYFAEQGSILAFENHVLVDSISMGGSGFDEFLHDGLFMAELSPLPKPPKNPDEVQNHQFSTNEQDEFWNSIFITTD
GaNAC68	Cotton_A_15665
MRNKKGYHIIHPIPNEERFSSYYCYYLFWVAVGYYLWKKILTITGYRFHPTDFELLHYYLLNKNLGRDSLVQAIAELEDICGLEPWQLPGHSNIHSGDHVWYFFYRPSFKYQNGSRINRTTNEGYWKPTGKPRVIMARDQDIEIGKKRTLVFHKGRVNDNTKMKTGWIMHEYELTATLPNQATFVLCKLKRKFGKAEVSCIEEGQPSHYLPPNLGNYIANNANQAEAARCLTANSDPNEMLTQLEALNDHEELEHQSIEWWNSYVGGGFPKHDGSGDFGTHGAENAIPNHHLLTETTMGQEVLQDQSGTNEQDISNLGDLGPGDERSNQHKLVMDDDGCNMPSNSENDTAEDSVKMDLSTFAGPSTDEEVFAGLEALPEAQGNRIGQMIDDWILDEGIR…
GaNAC69	Cotton_A_15785
MGENSSVNLPPGFRFYPTDEELVVHFLQRKAALLPCHPDVIPDLELYPHDPWELDGKALGEGNQWYFYSRRTQNRITGNGYWKPMGIEEDVINSRSKKVGMKKYLVFYIGEGPAAIKTNWIMQEYRLSKSDSSSTKSSKRRGHSRVDYSKWVVCRVYERNCSEDEDDGDDDDDGTQLSCLDEVFLSLDDMDEISLPFN
GaNAC70	Cotton_A_15893
MMNVDDVQGVNDNKADHEDIQLPGFRFHPTDEELVGFYLKRKVEKKPLRFELIKQIDIYKFDPWDLPKASMVGGGGESESYFFCKRGRKYRNSVRPNRVTGSGFWKATGIDKPVYAQTGDHQGLACIGLKKTLVYYRGAAGKGTKTDWMMHEFRLPYPHESTTVVAFSNPKFAAQEAEVWTICRIFKRNSSLKKHKQDWRQVTAKRASLTTAPTSQTCSVESKSNVQGKYITFGSPFIVDYHHHNDEEKPSMLVNHHNISGKNQSQWHVTDRMSSAAMAQIPSSMAASSSSFSNDDFFTEANWDELKSVVEFALEPFPM
GaNAC71	Cotton_A_16296
MTASELQLPPGFRFHPTDEELVMHYLCRKCASQSIAVPIIAEIDLYKYDPWDLPDLALYGEKEWYFFSPRDRKYPNGSRPNRAAGSGYWKATGADKPIGQPKPVGIKKALVFYAGKAPKGEKTNWIMHEYRLADVDRSARKKNSLRLDDWVLCRIYNKKGAIEKQPPQGSIGKSSAVTEIEDKKPDIATLGVDTRHLPPPPTGLVNDYVYFDTSESVPRLHTDSSCSEHVVSPEFTCEVQSEPQWKDWGSATNTTTTNALDFPYNYMDATVDNGFPAHFQSNNQLSPLQDMFMYLQKPF
GaNAC72	Cotton_A_16773
MDSYHHFDNGETHLPPGFRFHPTDEELITYYLLKKVLDSSFTGRAIAEVDLNKCEPWELPDRAKMGEKEWYFFSLRDRKYPTGLRTNRATEAGYWKATGKDREIYSSKTCALVGMKKTLVFYRGRAPKGEKSNWVMHEYRLEGKFAYHYLSRSSKDEWVISRVFQKSSGGAKKATMSAASMVLYQEPSSPSSVSLPPLLDTTNATGSATATGASLTDRDSCSYDSHNQSEHVSCFSTIAATSSATFPAYHSGFDLALPTPPQMNNSFDSIARYTRNVGVPVFPSLRSLEENLQLPFYFSEPTLAGAAPPLDGGSSANWGAVSEEGNSGSVADGKMSNIGPTELDCMWTY
GaNAC73	Cotton_A_16813
MESTDSSTVSQRPNLPPGFRFHPTDEELVVHYLKKKATSAPLPVAIIAEVDLYKFDPWELPAKATFGEREWYFFSPRDRKYPNGARPNRAATSGYWKATGTDKPVLNSKGTQKVGVKKALVFYGGKPPKGIKTNWIMHEYRLPDNKNNNKPPGCDLGYKKNSLRLDDWVLCRIYKKNNTNRPLGYEKDEAMDDMGGPVPTSMSIGSLQFQTKGTSCGTFLENHEHNLFDGMLGSDGMNNNGSMSHLGRCSSSKPDLSMVNPLKRSTVPSLYWTDEDTASPSTSKTFHGDHSNDGSLEKPDTNGSNSIATLLSQLPQTPHLQQQTMVGSMEDGIFRPSYQLPGLNWYTLN
GaNAC74	Cotton_A_17125
MNTFSHVPPGFRFHPTDEELVNYYLRKKIASKKIDLDVIKDVDLYKIEPWDLQELCRIGSEEQNEWYFFSHKDKKYPTGTRTNRATKAGFWKATGRDKPIYSRLNLIGMRKTLVFYKGRAPNGQKSDWIMHEYRLETNENGTPQEEGWVVCRVFKKRMTTVRKMGEYESSCWYDDQVSFIQELESPRRITQPYVAAAATTYHHHHHFPCKQELELQYNMPHDPFLQLPQLESPKVPQSTAPSISCNSVIPYNGTSTLQSSTLTHEEHLHNLNSLYNNNNIDQQQQAVDQVTDWRVLDKFVASQLSHEEGSKENNYTTNAAATSYHVAEQINLPTNESKRAEIGHHHQEYASTSTSSCQIDLWK
GaNAC75	Cotton_A_17275
MDSYYHFNNGDTHLPPGFRFHPTDEELITYYLLKKVLDSSFAGRAIAEVDLNKSEPWELPGKAKMGEKEWYFFSLRDRKYPTGLRTNRATEAGYWKATGKDREIYSSKTCALIGMKKTLVFYRGRAPKGEKSNWVMHEYRLEGKFAYHYLSRSSKDEWVISRVFQKSGSANGATSSTGGGAKKTRMNASFAVYQEPSSPSSISLPPLLDPTATAFATTDHDSFSYDNYVQSEHVSCFSTVAAATAASSTATTTTAPSAFHPGFDQAFPPPPQMINTTFDPIAKYSRNVGASVFPTLRSLEENLQLPLFFSQPTIAAPTLHGGSSVNWGAFSDEINDGSGGGNKISIGPTELDCMWTY
GaNAC76	Cotton_A_17362
MEVLTMETLPLGFRFRPTDEELINHYLRLKINGRHSEVEVIPEIDVCKWEPWDLPGLSVIKSDDPEWFFFCPRDRKYPNGHRSNRATDKGYWKATGKDRTIKSKKSLIGMKKTLVFYKGRAPKGERTNWIMHEYRPTTRELDGTAPGQSAFVLCRLFHKVEGRNDIVKYDEVEQTGYSPAMIKSSPDDTSSDLLQDTVSSDTQAQKPDNLMQNDQITGDTSSCNSHMTSNADYHATEETMVEKYPLLGSNSNLYEPNYGEIDSKVFSPLMNSQLFEDLSLFVDSPYANDFGHDQNGFHFQDGTSEQDVSFPFLDDILSNHYDSCEESNTQKNLVDGTEMPLFGDSFISKPPPPEISYLKENGRPADTDTEMPQLQFGTDVGARRWLGGPIDNNQSLQMQ…
GaNAC77	Cotton_A_18089
MNKSNLGSVSSSDLIDAKLEEHQLCGSKHCPGCGHKLEGKPDWLGLPAGVKFDPTDQELIEHLEAKVEAKDMKSHPLIDEFIPTIEGEDGICYTHPEKLPGVTTDGLSRHFFHRPSKAYTTGTRKRRKIQTECDLQGGETRWHKTGKTRPVMVNGKQKGCKKILVLYTNFGKNRKPEKTNWVMHQYHLGQHEEEKEGELVVSKIFYQTQPRQCNWSDRTATAVEVSNANDPNSRRDSGSGSCSSKEVIPLRDEVTGAGVAAALSSYAAGAMDIQQLKSDHFSFTPFRKNFDEVGVGEASAAREAPVQGTCEEIPEHPRPHHMAHDHHQQQQQHQQQQQQQQQHHQHHAHHQIATTAFHISRPSHPISTIITPPPLHHTSIILDEDSFHVSRIMLQNESF…
GaNAC78	Cotton_A_18123
MEEAIVVNKGDELIDLPPGFRFHPTDEEIITHYLTEKVMNSNFSASAIGEVDLNKCEPWDLPKKAKMGEKQWYFFCQRDRKYPTGMRTNRATEAGYWKATGKDKEIFKGKGCLVGMKKTLVFYKGRAPKGEKSNWVMHEYRLEGKFSYYNLPKGAKDEWVVCRVFDKNNTGTKKSPIPDHHQLLRMNSYGDDFMDYASLPPLMDPTYNSNKPGSSCTFMDGGDNEFKAAINNQTFLQVPPNHPYGSSNIFNPQIPIQNPVFFHQATPTSTYLHQGRTTAGTGLAGNDPANRRCKVEQFSSNQSMVSLSQDTGLSTEINNNEISSVVSKNDMEFGISKSFEDLRCLWDY
GaNAC79	Cotton_A_18125
MNMKHPQSSLPPGFRFHPTDEELILHYLKKKITSSPFPVSIIADVDIYKFDPWDLPGKAAFGEKEWYFFSPRDRKYPNGARPNRAAASGYWKATGTDKVIVTSSMADRRGEVQENIGVKKALVFYKGRPPKGMKTNWIMHEYRLADNPNSNFNNRPLKSKDSSMRLDDWVLCRIYKKSNALSSTTAIGAATSDQDLEEEEAEQFIKDALLPAAIKSPPTTNALLPQKSCSFSNLLDATDYSMLSSFLADNQCNGSGYDPTSFTFEQPLVNNYTIGNNSSSMMMQKLPQLSPSIPNMENKLKRQYSSIDEDHPSKKLNSSCSYSNSSTQSDMTHYTFLNQSLFNQSLLLSPHIQFQG
GaNAC80	Cotton_A_18426
MNSFSHVPPGFRFHPTDEELVDYYLRKKVASKIDLDVIKDVDLYKIEPWDLQELCRIGTEDQNEWYFFSHKDKKYPTGTRTNRATKVGFWKATGRDKPIYSRQSLIGMRKTLVFYKGRAPNGQKSDWIMHEYRLETIENGTPQEEGWVVCRVFKKRMTTVRKMGEYESSCWYDGQVSFMQELDSPRRIPQPYASYYHRYPCKPEPKLQYNSPHDPTFQLPQLENPNVQQYSAASLSCNSVVPDGNYDGKTGSTLQSSTLTQEEHMHPTHQQSLKSFYDSTTEQAVDQVTDWRVLDKFVASQLSHEEASKENNYCNADTSFYVAEQMNLASNESKRPEIAHQEYASTSTSSCQIDLWK
GaNAC81	Cotton_A_19848
MDDVEKVEDVMLPGFRFHPTDEELVEFYLKNKIQQKSLPIQLITQLDIYKYEPWDLPKLAASGEKEWYFYCPRDRKYRNSARPNRVTRGGFWKATGTDRPIYSSDATKCLGLKKSLVFYRGRAAKGIKTDWMMHEFRLPSLSDKTLSANDSWAICKIFRKTNCMAQRALSYTSIPSDIPHHYGPFNHFNEVQHAQQWTTSSLPVPNGDLHNNSMFLQCTVDTPSVVLSPDATMIADDVRNNSKSIDFKGKQQIFNGFSIRLPQDMEGTRNDDGDWGSIPLMGFPFSMSPNVLDSWKPNLPWDTSLYPTEMSTTYSTDKYYT
GaNAC82	Cotton_A_20638
MSFPEAEVQLPNLLSRSEATVSRSVSASSSLNRSWFIDSRSIAKKVKNAIQITDTDCGAIRECPNCHHRIDNSDVSPQWPGLPIGVKFDPSDIELLEHLAAKCGIGDLKPHPFIDEFIPTLNEDQGICYTHPQNLPGVKKDGSSIHFFHQTINAYAIGQRKRRRIQNRHSTIEEHVRWHKTGKTKPVIENGVRKGWKKIMVLYKRSNRTHKPEKSNWVMHQYHLGAEEVEVGGKYVVSKISYQQRKQTDKNDGVTRMEDSDNSIIRASPRTPKTMTPSPPRPWKSIIYEGDIDEKVHQESKFAAEGSNLPIHGVECEDHLEYPLWLAGESQAAVNSEMNCLDNSSLQVKNSVKDRVSYAVHDPGTMEMSAGNKDACTCGISELENLEFDTPPDVSLSTS…
GaNAC83	Cotton_A_20658
MGLRDIGATLPPGFRFYPSDEELVCHYLFKKVANEEILKGTLVDIDLHTCEPWQLPEVAKLNASEWYFFSFRDRKYATGFRTNRATASGYWKATGKDRTVIDPRTQEVVGMRKTLVFHKNRAPNGIKTGWIMHEFRLETPHMPPKEDWVLCRIFHKNKGDDINNNPTTMLETSSSRAFSLRDQTSMHYGHQLQQIANSLSFPQPHPSHGQSLLSLLQQNNNNNPYTNEVISSKVEDEFDFFWDINTVENNLEDIKFDNNEDDDNVGFL
GaNAC84	Cotton_A_21002
MSNDNTSNVDLDFNNSNSSSSSKDDHEQDMVMPGFRFHPTEEELVEFYLRRKVEGKRFNVELITFLDLYRYDPWELPAMAAIGEKEWFFYVPRDRKYRNGDRPNRVTTSGYWKATGADRMIRGENSRSIGLKKTLVFYSGKAPKGIRSSWIMNEYRLPHHETERYQKAEISLCRVYKRAGVEDHPSLPRCLPTRALTSSRGLQSEKKYSQAQDAAQQAMERFQGFGGGQSQPQLEIEKISETDGSSSSTSDVTTALALSKQNVYRPTALIRTTLGLPSGIMEEEGLFLNQSKQGCTSLLPNSTTLFQLGSSSVSSNVVDDLHRLVSYQQATMNPLQFYNTYQQQQQQPEFSTLPPQSQAQQLSLNVLPSSLPLTTFSDRLWEWSPIPEPSREFTNPFK
GaNAC85	Cotton_A_22700
MEGQRFVVNGGIKMPIGYRFRPTDEELVVHYLKRKALNLPLPASVIPEFDVFQTDPWSLPGDVKEKRYFFSNRYGNESNNKKRKRVVAGSGYWKPIGKEKTILASGTNQVVGMRQALIFCERKPWTDTKPRWLLHQFRLVGSADETQMTKREWHGDWVVFKVIQRKRNAKKHGVICSNSQTTRAAAYMPSCIDFTGEDSSVFGPPQPTSPSSSEITEVSPNGLLDQEESSVAVITTFLHYCMRKQ
GaNAC86	Cotton_A_23128
MGGPSLPPGFRFHPTDEELIGYYLKRKTEGLEIELEVIPVIDLYKFDPWDLPEKSFLPKRDLEWFFFCPRDRKYPNGSRTNRATKAGYWKATGKDRNVVCQSAVSGYRKTLVFYQGRAPLGDRTDWVMHEYRLSDQPETSANQGAYALCRVMKRNESKATDTNGELRATRVKTRSINTELTSTWTCNEPLSTSGDISCQTCYPNNESHYSSPITSPPHEVTQLQPFEPISVNIDVANVWLSPDLILDSSKDYPQICETAAQYFPQYEFPSTLTPRQQYEHSNFSPSTLYSNFGEIEHDVDDLGLYSGHANNMDFYDNEGMAKLVH
GaNAC87	Cotton_A_23892
MNVLPQVPPGFRFHPTEEELVDYYLRKKILLRKIDLDVIKDVDLYKIEPWDLQEICRIGREEQNEWYFFSHKDKKYPTGSRTNRATAAGFWKATGRDKAIYSKHDLIGMRKTLVFYKGRAPNGQKSDWIMHEYRLETYENGTPQASLLFYYYNFFSLIMCDEGWVVCRVFKKRITAMRKVGEHESSYCYDDQVPFIPDLDSPNQTSLSNNAYHHLPYSCKKELDLQYQVPHDHYLQSRDPLSCNPMAAFGQCSSLTQDHHIQKTHHQHLNALFGSHSNEQAVDQTTDWRLLDTFVASQLSQEEEIYRQSK
GaNAC88	Cotton_A_23920
MVLTGFRFSPTDEEIIEILSQKVSGNTSMEAFDFIIQKNIYDFEPQELHGSERTIGLNKNERYYYCRRESDSREVMGKGWWKATSHLKAVSSPNGEEWRLCKIKYKGKEKVEEDMTPTEKTFRHSTNKTLLTSFEAKDCSSGSSNSIAPMQLELAFEQPPLTQPILPVNNDINYYYDNYCWSNSNMMLYEDHQLADQLDTLSEQPFSDLWSWDDYH
GaNAC89	Cotton_A_24225
MRHPHSSLPPGFRFHPTDEELILHYLMKKLSSSPFPVSIIADVDIYKFDPWDLPDKAVFGEKEWYFFSPRDRKYPNGARPNRAAGSGYWKATGTDKIIVASSMAAGRGGVYSNIGVKKALVFYKGRPPKGIKTNWIMHEYRLSHNPNPNSNNRSFKSKDCSMRLDDWVLCRIYNKSHALSSTSTATNDQNQEEDEAEQFIQDALLPALESPSSNNNSNLKLQSQKSCSFSNLLDAMDYSMLSSFLADNQCNTAGYESSSFGFRNFEQASVCDTSRFPQKLPQLTSSVVPAMENKLKRPYSSIDQDYLEPPKKFISSCNHTKSTAQSDMTQSNFLNQSFFSHSLLPMPSFSIPRIEERF
GaNAC90	Cotton_A_24792
MNMFDGTTTIVDEGVPLPGFRFHPTEEELVGFYLRRKVDNKSLTIELIKEIDIYKYDPSDLPKTGMMGENDLYFFCKRGRKYRNSVRPNRVTGSGFWKATGIDKPVFSVRSGEAIGLKKTLVYYHGSAGKGAKTEWMMHEFRLPNPTLTAQEAEVWTICRIFKRNKKIKQDSRQGAAKRASTSNGKGVDGNKRCSVESNSHENYITIGSQIIENYDDDDDDGEMVMDHVMNEESCRGEWYHGELQRMASSSSPSSSFSTVNDFFTNANWDELKSILDLDLDPFLL
GaNAC91	Cotton_A_24793
MSMVHGTTSTVDEDVPLPGFRFHPTDEELVRFYLRRKVDNKPLTIELIKEIDIYKYDPSDLPKTGMMGENELYFFCRRGRKYRNSVRPNRVTESGFWKATGIDKPVFSVEGGEAIGLKKTLVYYRGSGGKGTKTDWMMHEFRLPNPTMTAQDAEVWTICRFFKRHRKIKQDWRQGAAKPASTGNGNGVQGYESGSVGSSSHENYITLGSQNVENYDDDDGEMVMDHMMNDGSCRREWYHGEMQCMASSSSPSSSFSTENDFFTNANWDELKSIVDLDLDPFHFAKNHF
GaNAC92	Cotton_A_24794
MNMVHGTTTTVEEDVPLPGFRFHPTDEELIGFYLRRKVDNKSLRIELIKQIDIYKYDPSDLPKTSMMGENELYFFCRRGRKYRNSVRPNRVTGSGFWKATGIDKPVFPVGSSEAIGLKKTLVYYRGSAGKGTKTDWMMHEFRLPNPTLTAQDAEVWTICRIFKRHKKNKQEWRQGATKRASTSNGNGVHGYERCSVESSSHENYITFGSQSIENYDDNDDDDGDGEMVMDHMKNDGSCRREWYHGEMQCMVSSSSPSSSFSTENDFFTNANWDELKSVVELDLDPFLL
GaNAC93	Cotton_A_24945
MEKLNFVKNGVLRLPPGFRFHPTDEELVVQYLRRKVLACPLPASIIPEVDVCKADPWDLPGDLEQERYFFSTREAKYPNTNRSNRATISGYWKATGIDKQIVTSRSNQAVGMKKTLVFYRGKAPNGCRTDWIMHEYRVVSTETAASNAPPNKKNQTQNNVVPMENWVLCRIFLKKRSAKNDEEGLQSCNQRIGKLRTSKPVFYDFLTKDRTDLNLAPSSSSSVSSGITQVSNNDTDDHEESSCCNSFPYFRRKP
GaNAC94	Cotton_A_25050
MSNIRLVEAKLPTGFRFHPRDEELVCDYLMRKVALTDTFQLMIEVDLNKCEPWDIPETARVNSKEWYFYSQRDRKYATGLRTNRATTSGYWKATGKDKAVHSKGTIVGMRKTLVFYHGRAPSGTKSDWVMHEFRLQPTFSVSTFKEDWVLCRMLHKTKQIGKKPSSMESSYDDIGSSPLPPLMDSLISFHQPNLDDKYEQQVP
GaNAC95	Cotton_A_25101
MSNNGIFQDSMLKKQKEEEGEEYFRSLPPGYRFKPRDEELVNYYLRLKISGLPLPPNRIREVNLYRHDPETLTARNNYISSNEVEKEWYFFTPRERKYTNGSRPARKAGNGYWKATGADKAVILKGRKIGCKKTLVFYEGKPPRGFKTNWAMHEYVLSDAPVRVRHGKEDMKLDNWVLCRLYKNRREAKQKQIIPEEGNDLACQEKVEPHKMAEPVSEPNNMVVPPVYDQHEQLEVQPANMNIGQDTNWFPELDNLMPVSNDYGNYYMFDNNPTHGGGFQQVPNYDDFVTNAAAAAPAPFCSTFPLDNQFQSMGDAGFNLPPPQLQFQPHWPALPSPPLQFSGVNTGFDLLVDEYLLDPELGMPPP
GaNAC96	Cotton_A_25115
MENSMLKRLKEEDDEEYFRMLPAGYRFKPTDQELMDYYLRRKISGLPLPPNKIREVNFYSHDPETLTAMNNKVSSNEVEKEWYYFTPRERKYTNGSRPARKAGNGYWKATGVDKQVLLNGKKIGSKKTLVFHEGKPPKGSKTNWIMHEYVSSHAPVRVRHGKEDMKLDNWVLCKLYQNSREAKQKHRTTQEGNGLECQEKVEADIAAIIPNKMAAAVSESINMVASPAYHQYEQLDVESFNMNFEQDTNRIPEQGYPMPLFGENSNYYMFDNNSTLGGGFQQQVPNFGDFVTNAAAAAPVTSMFPLGNQFQSMANAGFNLPPLPLQFQPQWSELQPPPQQFSGVNPDFYFSVDEYLLDYEFGMQPPPEFC
GaNAC97	Cotton_A_25243
MSINKSAAMEEDGNQELMVRMKEAEDEAYLKSMPSGFRFKPTDDELIFYLMYKARSKPLPPTRIKEVPLYKYDPDNLTARSGNMSSNGTINEWYFFTSRDRKHPQGKRPNRAAGDGFWKAVNSDKHVKSHGKLVGLKKTLVYCRGKPSKAQKTNWIMHEYVLSDPPQTTHKNDHQLDGWALCRVYNRKPEAPKAPEKSSPQNFGSNNLNIQNQIGEQSALQNFGTEDLNFSESDSFLLYANFGIGIYSL
GaNAC98	Cotton_A_25450
MKGELELPPGFRFHPTDDELVNHYLCRKCASQPISVPIIAEIDLYKFDPWQLPDMALYGEKEWYFFSPRDRKYPNGCRPNRAAGTGYWKATGADKPIGKPKALGIKKALVFYAGKAPRGVKTNWIMHEYRLANVDRSAGKRSNNLRLDDWVLCRIYNKKGSIEKHFPSEQKSLSYPEMEDEKLGIIMNGQNMQQPRSVMAMKNDAIQTDGSESSWSEHVPSPEITWEKEVKSEGRWNELDFGLDFIDEDPFASQVDYQMEQLSPLQDMFMYLPKTF
GaNAC99	Cotton_A_26263
MSIQASSMFPGFRFSPTDVELISYYLKKKLDGYDKCVEVIPEIEICRYEPWDLPAKSIIKSDNEWFFFCARGRKYPNGSQSRRATEQGYWKATGKERNVKSGSNVIGTKRTLVFHTGRAPKGERTEWIMHEYCMKGKSQDSLVVCRLRKNSEFRLNNNSNRVARNHRELSIVHDSNHATSDGGTDLTGISEGDKAIEFYSKKATSSNDSHSIEQIDSASESEQKLSNEVAPTESSTLKKDSDDEEDFFAEILKDDIIRLDETSLSASTPEILPMIATTTHRVSLLQGGANRRIRLTRTKADVIQHGTGGISTKKWKSEGPPKCLLSVFSPRTAILVILITLLALLLPCSNFKSSKVFQI
GaNAC100	Cotton_A_26270
MAVAIGFRFFPTEEELVSFYLRNQLQGTRQDMHLVIPVLNIFYDLEPWDLPKLAGELCKGDVEQWFYFIPRQEREARGGRASRTTASGYWKATGSPGFVYSSDDRVIGMKKTMVFYKGKAPNGRKTKWKMNEYRAIEALSDPYVAAPPKLRHDFSLCRVYVASSSSRAFDRRPLEAHNNAATTSGGASGTSHAGGDHYNPAEASEDEFWELVNNLEEHAIGWEQLNEI
GaNAC101	Cotton_A_26426
MPENMNISVNGQSQVPPGFRFHPTEEELLQYYLRKKVSYEKIDLDVIREVDLNKLEPWDIQERCKIGTTPQNDWYFFSHKDKKYPTGTRTNRATAAGFWKATGRDKVIYSNCRRIGMRKTLVFYKGRAPHGQKSYWIMHEYRLDDNIVETNVSNGMMEGTQEEGWVVCRIFKKKNHHKTLENPISTSLSEKTRNLHMFNTCNEGALEHILEYMGRSCKEDNEANNNNTRFVMSMELAINNNGYYDSFTKLPSLDSPNSASSYQPIMTENEGSIINSVSGGDFNSVYNNDSGLTNWAALDRLVASHLNGQTETSRQLACFNDQHMAYCNNTNNTDHQDLELPAFRSTSPSSSSSIDIWTSFTTRSSSLSSSVIDPLCHVVNASV
GaNAC102	Cotton_A_27343
MGDNRNVNLPPGFRFYPTDEELVVHFLQRKAALLPCHPDVIPDLDLYPYDPWELDGKALGEGNQWYYYSRRTQNRNTSKGYWKPMGIDEPVVNSNSSKKVGMKKYFVFYIGESGPAGIKTNWIMQEYRLSDSDSSSSSRSSKRRGGHSKIDYSKWVVCRVYERNCSEEEDDGTELSCLDEVFLSLDDLDEISLPD
GaNAC103	Cotton_A_27805
MSTVRPQLEIPVGFRFLPTKEEILRDYLQPFIKGDPIPSGVMMELDIYGSNREPWNIFDQDSAESLWVITKLKKKSKSRIERTAGDGCWLQQYIKEVKNSDGGEVIGYDKYFTYSRKKSQKSNGQWIMHEFSLKDQEALGLSDFVICEIKNTDAAVVSPVYEECEGEINKNKKCKLMEAPSTSTNDFAFLPVGNQAFDSMAPELGGFSPSPPFTACLNQQPNPWTSAGVGGNLGVPDYNSHHPEEAREDVNANLYITLQELDNFLNSD
GaNAC104	Cotton_A_27806
MSTVRPQLEIPVGFRFLPTKEEILCDYLQPFIKGDPIPSGVMMELDIYGSNREPWNIFDQDSAESLWVITKLKKKSKSRIERTAGDGCWLQQYIKEVKNSDGGEVIGYDKYFKYSRKKSQKSNGQWIMHEFSLKDQEALGLSDFVICEIKNKDAAVVSPDYEECEGEINKNKKRKLMEVPLTSTNDFAFVPMGNQAFEYMAPEAGGLSPLPPFTACLNQQPNPWTSAGVGGNLGVPYYNSHHLEEAREDVNANLYLTLQELDNFLNSD
GaNAC105	Cotton_A_28228
MPQLQIPLGFLFLPTKEEILCDYLKPIIKGDPIPSGVLKARHIYGANREPWNIFDQDLLESFWVLTKLKKKSKSRIERTAGDGCWFQQFAKEVKSKDGGEVIGFDKYFTYTSKKKKKSNGQWIMHEFSLKDQEAVGLSDLVICEIKNKDAAVVSSDYEESEGEIKKNKKRKLMAVPLDSTNDFATMPVGNQTFDYMAPEIGGFSPFSACLDQQPNPWTSAGVDGNLGVPDYNSHHLEEANEAGDANLFFTFQELDNILNSNQS
GaNAC106	Cotton_A_28334
MGLRDIGATLPPGFRFYPSDEELVCHYLYKKIANEEVLKGTLVEIDLHTCEPWQLPEVAKLNANEWYFFSFRDRKYATGFRTNRATTSGYWKATGKDRMVMDSRTQEVVGMRKTLVFYMNRAPNGIKTGWIMHEFRLETPHMPPKEDWVLCRVFNKSKGGENSNALSPHMMYETSTQTSMACGGYQQISCSLSTTPTHHNYGQSLLNLLQSSQLKYNNNNNSLNNNEVSSKVVEDDYEFLWDMNMEENSLEDHHVHGHGMADSSLEDMRFEIDNSIIFL
GaNAC107	Cotton_A_28452
METKTSSDLPPGFRFHPTDEELITFYLKNQAKSKPCPVSIIPEVDIYKFDPWQLPDKAEFGEKEWYFFSPRDRKYPNGVRPNRATVSGYWKATGTDKAIYSGSKYVGVKKALVFYKGKPPKGLKTDWIMHEYRLNDSRKQITKQNGSMRLDDWVLCRIYKKKNPGGRGLDQQVEESNAPIHMTQCSNDASETQQMLKFPRTNSSVPQLLELDYMGPISQLLGENTYNSSFDYFPNTIDSNTTGDHVEKLQLQEIPYQYTDSGKLQVNESGFLNQQVYMNPMLYQFQ
GaNAC108	Cotton_A_29050
MPIGFRFHPTDEELVVHYLKRKALSLPLPASVISEFDVLGTHPWSLPGEVNEKRYFFSSRGRDGGGSGGYWKPIGREKPIIETGSNEVVGMRRTLIFCGRKPSNHTNTRWFLHQYRLLHSNSTQMVKREMAGDWLVFRVFQRKRKARKHAAKMATCIDFTADCPVFNPPPQSTSPSSSEITEVSPNGLDEEESSAFITSCIRN
GaNAC109	Cotton_A_29108
MSNNFGLGTMENINNHEEDDEELLNSFPAGYRFKPRDDELVLFYLKPKLLNLRLPPNRIRDVELYQYNPQQLIEKYESYGEEEWYFFTPRDKKYRNGLRPNRAAGDGYWKATGADKILKSESHEIGYRKALVFYKGKPPKGEKTDWMMHEFRLKDPPAKLSQDEMRLDDWILCKIYKKSDKSSKNSALISDNSQGIVSFEYGSDEFGEMDDNLYCEYLMFDHNPSLLLDDNFCDYYDPSLMPMAMVEQGRMDSPDKKTTS
GaNAC110	Cotton_A_29173
MGRETSLVADPGPTAVATATATAAKTGSSATALAPGFRFHPTDEELVSYYLKRKVTNKPARFDAIAEVDIYKHEPWNLSDKSKLKTRDQEWYFFSLLDKKYGNGGRMNRATGQGYWKATGKDREVRHNSQLIGMKKTLVFHSGKAPDGLRTNWVMHEYRLIEEELERIGALQGYVLCRVIHKNNIGPPNGNRYAPFIEAEWDDGSAALVPGLDTEDDVAAGNDSIATNDVAATENAATESNGVLRISSEQDIEHPDEDAPPSDDVPRESPNERTDDCTLLPPCKIERSDDCPPLCMPNREAPLSLFGHKRRRHNDFGPNHANVTENSTRNVTENSTRMTQDRWSSTTTTTTTTPPPPSSATTMAVSALLEFSLMESMEPKENLHVPPTPKYNATTNLNS…
GaNAC111	Cotton_A_29176
MGRDSATSLAPGFRFHPTDEELVRYYLKRKILNRPSFDAISVIDIYRSEPWDLPDKSKLKSRDLEWYFFSALDKKYGNGSRTNRATERGYWKTTGKDRAIRFRERVVGMKKTLVYHKGRAPRGERTNWVMHEYRLTDETLEKGGIQQKSGSGPKNGEQYGAPFIEEEWEDDEAVFVPGQQDASAYEEAANEDAFVEVNDIDQNLDIGNPSENNILPLNGYCGESSNHVEHSREFSEDDQKPPNSMHENAFLPSSFYYGESSNCGEHSMEFKEDFQKPIRMHATEGDSKPHHELVVADSPEQDLIATNGKPVKDEYVLEPIENITSANYVLGDPYLDVTSYLPTNDELFLEANDFSNPIYPESELFDINEYLSFDDADDQSLAFDYDEIVGSEIPVSGQE…
GaNAC112	Cotton_A_29202
MGLRDIGATLPPGFRFYPSDEELVCHYLYKKIANEEVLKGTLVEIDLHTCEPWQLPEVAKLNANEWYFFSFRDRKYATGFRTNRATTSGYWKATGKDRTVVDPRTEQVVGMRKTLVFYRDRAPNGIKTGWIMHEFRLETPHMPPKEDWVLCRVFHKSKGGENSTRLSSPMILEPSIHAPSLADQTTMACGYHHQINSLATKPAHQSHGQSLLNLLQYNYHQENDDDNKNNNNLHCSNNEVSSKVDDDYEFLWDMNMEENSLGDDDDHHHHLIHGVASNSDDMRFEIDNSMVFL
GaNAC113	Cotton_A_29356
MFRIQLTNLQKFKDRERVGTTSKQKQKFTHTARSKSFARVADDKEKLKDKRAEYEVIASSDSSVNLNDIDNRIITKILGPERYDRVRFQGYFVNPTQYFRSSSQQYMPSRNQAQAEVQSPIFVSFTATKKKRKMKVEDVPLPGFRLHPIYEELVGFYLRRRVENKPVKIQLIKRMDIYRYDRWDLPRAESEGQSESYFFCKRGSIGTALDRIGLPDRGFGKQLGLIELFIHMEVNTISALG
GaNAC114	Cotton_A_29358
MNGVVQACADNKDEEEDAPLPGFRFHPTDEELVGFYLQRKVDNKPLKIDLIKQIDIYKFDPWDLPKASSREGEIESYFFCRRGRKYRNSIRPNRATGSGFWKATGIDKPIYSNEGSACIGLKKTLVYYRGTAGKGTKTDWMMHEFRLPNSTHINASNATLSNPKSLAAEEAEVWTICRIFKRSVSHRKYTPDWREIASNRTSTATPSPQIICSMGLGSNIHETCIAFGSPLVQSCDEKPGFSGMNGRNQWHAELLSIAQPSSMVSSSSFSSCPENNDFFTHANWDELKSVVEFAFDPFSV
GaNAC115	Cotton_A_30404
MSNISLVEAKLPPGFRFHPKDEELVCDYLMKKVASADTLQLMIEVDLNKCEPWDIPETAGVGGKEWYFYSKRDRKYATGLRTNRATCSGYWKATGKDRAIHSKGMVVGMRKTLVFYNGRAPKGTKSDWVMHEFRLDGTLSPPNLSTLKEDWVLCRVFHKTRDTITKPSSMGKTCLDDTSSSSLPPLTDPYLISDQTGLNSDEQVPCFSVLSQTDPNSFKVDMQPNMPTKTLTSSSSVDHQQQQQMKPAANDITSCLDSFPRDKMVIKAVLNNLTQLDTYLNVKESTSFDEGISSDQSYLSGIWDCPTFGINY
GaNAC116	Cotton_A_30603
MDEKNDVDKVDDVMLPGFRFHPTDEELVGFYLKKKIQQRPLPIELIKQVDIYKYEPWDLPKLAASGEKEWYFYCPRDRKYRNSARPNRVTGAGFWKATGTDRPIYSSDGAKCIGLKKSLVFYRGRAAKGMKTDWMMHEFRLPSMSDSIPPSKKLFDKTLPANDAWAICRIFKKTSTMAQRALSHTWISSLNHGAACSQFSSENISCTTEIGSTIPLCSNGELQQDCSAGFSALDIPSYKSFHQTVYRPSSFHVSNGDLHNNMMFSPLDNMSGSSPKCTIDTSSMLLSRPLISNASASTDFRGQQHQYGDFSISSPQDMQGNGGGVESEEGTRKTSDSIPDYNHLLMGFPFRLSPNMPDSWKPNLPWDSPQCPSEMSTTYSTDKCYT
GaNAC117	Cotton_A_31522
MSEDMNLSINGQSQVPPGFRFHPTEEELLHYYLRKKVAYEKIDLDVIQEVDLNKLEPWDIQEKCRIGSTPQNDWYFFSHKDKKYPTGTRTNRATAAGFWKATGRDKIIYSGFRRIGLRKTLVFYKGRAPHGQKSDWIMHEYRLDDNTTTHDSNGSNPIGDSVTEDGWVVCRVFRKKNYLKTLESPKSNSSSTGHDLKTHMLSSGGNDGVLDQILHYMGRTCKMESDSLNNINNMPIPNNNPRMLVGNNAGINDGFHDHERFMHLPRLESPTLPSLCYQSIEDMLTETEHQGGGCGGGGNNETKNGVNDWVTLDQLVASQLSGQVETSKQLSCFSDPNAVFSLCHDDGIQLSHLNLQRSNQSSQVYSNNDNDLWSLTRSSSSPSSSDPLCHLSV
GaNAC118	Cotton_A_32448
MNCQSNSDDTTLEMELPGFRFHPTEEELLGFYLKNMIYGNKLRDDVIGFLNIYHHDPSDLPGLSKIGGREWYFFVPRDRKHGNGGRPNRTTENGYWKATGSDRKIVSLSDPKRITGLKKTLVFYKGRAPRGNKTDWVMNEYRLPDGCSLPKDIVLCKIYRKATSLKVLEQRAALEEELKATNTTTSSPLSSLQTISFCNPKEDLVPSISETREFFKKEIEEEKELVEEKKDRIAKENKVSPPSLHFPVGNEKLAELQLPKIINDWTQDQFWTQLNSPWFQNLTPYANILNF
GaNAC119	Cotton_A_32478
MGGETSLTLVSGPTSPPPSAAAAKTGGSATALAPGFRFHPTDEELVSYYLKRKVSNKPVRFNAMAEVDIYKHEPWDLSDKAKLQTRDQEWYFFSLLDKKYGNGGRMNRATNQGYWKATGKDREVRHNTQLIGMKKTLVFHSGRAPDGMRTNWVMHEYRLAEEELEKIGALQGYVLCRVFHKNNIGPPNGNRYAPFIEAEWDDGSIPLVLGVDTGDDGVAGNDAIAGNDVATTENAAVENNADHMIGSEQVWAETEHAGKDALPNDEVPREMLNDKTDDCPPLPPCKVERPDDCPPICMLNREASLPLLRYKRRRHTDLGPNHANASENSTRTTQDRCSSTTTTAAAATTTSPSSATTTAISALLEFSLMESLELKENNHRVPPPTFDIANLDSVVPPSC…
GaNAC120	Cotton_A_32870
MLGGSSMEEIPAAGNNSSEIQLPPGFRFHPSDEELIVHYLKNKVTSNPLPASIIAEIDLYKYNPWELPTLFGEDEWFFFSPRDRKYPNGARPNRAAASGYWKATGTDRPILTSCGTKSIGVKKALVFYKGRPPKGTKTEWIMHEYRLLETMIWTPKRKGSMRLDDWVLCRVRQKASIQRNSWEDRNISSHEPADSFYVPNSIEPWPSNTNHNVDIGKTYLFNDCPMLPYIFASQDLPCFDTTSSISFQSSYKSCTSLQEANSGNNNMQISFSFLQNLFNPLKRESMEEDQTIWKTVILVHINGIQ
GaNAC121	Cotton_A_33000
MAPVSLPPGFRFHPTDEELVAYYLKRKINGRKIDLEIIPEVDLYKCEPWDLPDRKYPNGSRTNRATKSGYWKATGKDRKVNSQTRGVGVKKTLVYYRGRAPHGSRTDWVMHEYRLDERECESASTGFNDAYALCRVFKKSATTTPKIIGEHYSTTVNNQIQITSEQSNSSLDLYSEGRCEESSDFGKAVDACSSSILNRSSSSIDDICDARDVKWMQCFSEDAFGLINPSFQTYATIPYAPSKVDVALECARLQQQMSLPPLEVEDFSQVGVANHKVMMRTAPMRETQHETDILEEILSVAHASQQLINQDAWGGSSSSNGHDFTFTNTMYQHQNQNNDQMNCPLYTNQSLEGSSTRSTMVQGDRMVENLRWVGMSSKDFEQYCFMQENKVVPIQHISS…
GaNAC122	Cotton_A_33158
EEIKLPGFRFHPTDEELVGFYLRRKVEKKPISIELIKQIDIYQYDPWDLPKVSNVGEKEWYFYCKRGRKYRNSIRPNRVTGSGFWKATGIDKPIYSSSTKEPHHHHHHHHHQHDRHQHQHLCTCIGLKKSLVYYRGCAGKGTKTDWMMHEFRLPPNGNHTTNAQEAEVWTLCRIFKRTPPNNKYPPTTVASTAAWKFSATTTIKQNGTDSPTTCRSSMEDVSQSQNSYDKCKSLCDTVIQQKGNKPDMDEVDARNYFLYGSTLPLSTQQAPFTSTNFPTFCNHPNGDVDVFSNGNWDELRPVVEVALEPY
GaNAC123	Cotton_A_33477
MTATELQLHLPAGFRFYPTDEELVMHYLCRKCASQSIAVPFIAELDLYKYDPWDLPDLALYGEKEWYFFSPRDRKYPNGLRPNRAAGSGYWKATGADKPIGQPKPVGIKKALVFYAGKAPKGEKTNWIMHEYRLADVDRSVRKKNSLRLDDWVLCRIYNKKGCIEKQPTRGSVTKKASVTEIEESKPDIGTLGVETCEFPPAATAIGNDYVYFDSSESVPRVHTDSSCSEHAVSREFMTEVQSVPKWKEELGMANNNALEFAYNYLDANMDIGFASQMQSSNQLSPYQDIFMYLQKPF
GaNAC124	Cotton_A_33555
MAVLSLNSLPTGFRFRPTDEELIDFYLRAKINGKRNDEVEVIREIDVCKCEPWDLPHMSAIETRDPEWFFFCPLDRKYPNGNRLNRATKAGYWKATGKDRKIKSGSSLIGMKKSLVFYTGRAPRGKRTNWVMHEYRTTLIELDGTKPGQNPFVICRLFKKQDESIEDTNGDEVDVSSPTEDMQSELEGPQDSPALEGVAQPKFPHNNGTFSWGPPNDVVSNAVPPMLECNIVDSKAYSVTGQVAEIVTDKVDQVGEALNHFYDPMVEPPDRKFFSPLRSHVEAEQAPWTFHQVGSSLSAVEVEHETNKNDASISDFLNSILNNSDDYYSVDSSSQQYSANESETPKTMAVVEDGRIRSEQDAEVAQVLMIGSQLGREIADKGTPLEIKATAQDCTIPIN…
GaNAC125	Cotton_A_34465
TWLVDGNRIASKIRSASDPGRVTWNSNPTRSCPNCHHIIDNSDVNQSWPGLPRGVKFDPSDQEIIWHLLTKVGVKDSKPHPFINEFIPTIENDDGICYTHPQKLPGVKEDGSVSHFFHRAIKAYNTGTRKRRKIHGDDFGDVRWHKTGRTKPVFLDGVQEGCKKIMVLYMTTVKGGKSEKTNWVMHQYHLGTEEDEKDGEYVISKIFHQQQQPKQGDKTEQDLSETTETMIVRVDPVTPKSVTPDPPRTGRQCHEYDQGQEYTIPCIDPSAQVFSAKHPTTQYVEDEAQAECENSSLNDLPAPENHLNEMLDNDDNNDNHAEEDSKWWDGESQFLLDSQQLVEGLSLCDELLQSQSPRRDADGNEGILDGKPRLSDYAELGAEHLKKDLEECQNLEDDP…
GaNAC126	Cotton_A_34560
MSTVRPKLEIPVGFRFLPTKEEIICDYLQPFIKGDPIPSGVMEELDIYGANREPWNIFDQDSAESLWVITKLKKKSKSRIERTAGDGCWLQQYIKEVKNSDGGEVIGYDKYFKYSRKKSQKSNGQWIMHEFSLKDQEALGLSDFVICEIKDAAVVSPDYEECEGEINKNKKRKLMEVPSTSTNDFAFVPMGNQAFEYMAPEAGGLSPLPPFTACLNQQPNPWTSAGVGGNLGVPYYNSHHLEEAREDVNANLYLTLQELDNFLNSD
GaNAC127	Cotton_A_35053
MEDAIVVNQRQQELMELPPGFRFHPTDEEIITHYLLEKVMNSNFSAAAIGEADLNKSEPWDLPDKAKMGEKEWYFFCQRDRKYPTGMRTNRATQAGYWKATGKDKEIFKGKGCLVGMKKTLVFYKGRAPRGEKTNWVMHEYRLEGKFSYYNLPKAAKDEWVVCRVFHKNTAGINKSPIAMASLGDEFMDYASLPPLMDPTFDCESEFKAINKTPVSSSIFNPQIPTQDPVFFHPETSDSGTGSFRTEDEASIRALAGNYSGDHIGQRQCNKVEQFSSNQSMVSLSQDTGHSTEINNNEISSVISKSFGLGSIDPYDDIEDLACLWNY
GaNAC128	Cotton_A_35198
MYGMSSGSDILPPGFRFHPTDEELIIYYLTQKLSSSSNPLINIIADVNIYKFDPWELPGKALFGENEWFFFSPRDRKYPNGTRPNRATGCGYWKATGTDKPIITSVGSQCLGMKKTLVFYKGRPPKASRTDWVMTEYRLLYDHFLPQKPKGSMRLDDWVLCRVHHKSKVPQQITSGRNYDRSSSCSPPFQRGCLQGQEMILNNYTIQQSNEYHQFPSHNYHMTIPLENEQLDNQMECDGTTTVDFNIGDMLEYIDHRVFHEGDITFGQELPLVSEKRLNASVSMHDDGNAYVPQICSQAPSSSSSSSYREVFLEF
GaNAC129	Cotton_A_35235
MAVLTMETLPLGFRFRPTDEELINHYLRLKINGRHSEVGVIPEIDVCKWEPWDLPGLSVIKSDDPEWFFFCPLDRKYPNSHRSNRATDKGYWKATGKDRTIKSKKSLIGMKKTLVFYKGRAPKGQRTYWIMHEYRPTTKDLDGTAPGQSAFVLCRLFHKPEEKNDIVKYDEVEQTVCSAAMTKSAPDDDTSSDLLQDTISSETQAQNPDTSMPNGQITGDSCCNSHMTSDAEDHAAEETLKYPLLGSNSDLYEPNCDEIDYKVFSPMNSQFFEDLPPYMDSPYASDFGHDQNGFHFQDGTSKQDISFPLLDEALNNHDNFSEESNSWKNLVAGTEMPLSGNAFISKAMPPETSYVKENGIYTEMLPVQYESDIGGPGWSGGFIDDKNSVQMLTSLESSL…
GaNAC130	Cotton_A_35583
MANIGEEDDKMDLPPGFRFHPTDEELIHQYLYKKVLGINFSSIAIGEVDLNKSEPWDLPWKAKMGEKEWYFFCVRDRKYPTGLRTNRATDSGYWKATGKDKEIYMGKSLVGMKKTLVFYQGRAPKGAKTNWVMHEYRLGGKFSIQNLPKTAKNEWVICRVFQKSSDGKKIPISSLVKASCLSNELGPATGLPPLMDSSPYNGGKCEPVFADSTYVPCFSNPIGPQANQQITIDHNFNNRTLHVSSNPCHVFPQNPFYAADFESLGSVQEQSMLRTLIENHGSKVQAEREIVRKPEMLSVVSNRESGKKTFDDQHAPSSSSAGPVDLDCFWHY
GaNAC131	Cotton_A_35637
MNQRSHCQAWEASRRLKIITKNAMKLEIRSCQVLKHSSDKEPNFVSWLVDSRAIAKKVKNASWSSSVQITDCGANRECPNCHYRIDNSDVFPQWPGLPVGVKFDPSDAELLDHLAAKCGVGDSKEHLFIDEFILTLGDCQGICYTHPENLPGARKDGSSIHFFHRTINAYSTGQRKRRKIQNQDSTNEEHVRWHKTGKTKPVTENGVHKGWKKIMVLYKSTKKGYKPEKSNWVMHQYHLGDTEDEHDGEYVVSKIFYQQQKQTEKNDDSPMTEEPDNLMIHTSPRTPKTITPDPPRPWKSMMLDDIEENMHQEANFAVERSDVHTDAVQCEDNSDYPAWLAGESQAVENPDFNGFDEFLLCNELLDSSSLPTTNDPKADCAAIETKGNNDASCGISELE…
GaNAC132	Cotton_A_36063
MPENMSISVNGQTHVPPGFRFHPTEEELLQYYLRKKVSYEKIDLDVIQDVDHNKLEPWDIQESCKIGTTPQNDWYFFSHKDKKYPTGTRTNRATAAGFWKATGRDKVICSNCRRIGMRKTLVFYKGRAPHGQKSDWIMHEYRLEDNIAETNMVSNAMGKGPQEEGWVICRVFKKKNHHKTLDSHISSSLTEKARDRMFRAFNDGALEQILEYMERNCKDDSEANNGTSRRFLSPMETSTSNVYPADSFMELPSLESPNSASSQSCYQPMLTDNECSITNQVSGDPNSVGNSNSRLTNWAVLDRLVASQLNGQTETCRQLACFDDHTTAYCSPSITDHLDLQLPALRSGL
GaNAC133	Cotton_A_36235
MEGDKGKEETLPPGFRFHPTDEELITFYLVNKISDANFTGRAIADVDLNKCEPWDLPGKAKMGEKEWYFFSLRDRKYPTGVRTNRATNTGYWKTTGKDKEIFNSNSRVTSELVGMKKTLVFYRGRAPRGEKTNWVMHEYRIHSKSSFRTNKEEWVVCRVFQKSAGLKKYPSASNQSRAAVNPYNLDIGGGSLLPMMQAENYHLSMGAELSRVLRGGPSCSANLPIPSQINYPVPGGFTISGLNLNLGGGSTQPVMRPMQPPPPPPMLQHQDVTPSLMNTATFGAEGGYGAEITTQNANGPTNRYLSMDHCMDLDNYWPTY
GaNAC134	Cotton_A_36402
MELESCVPPGFRFHPTEEELVGYYLRRKINSLKIDLDVIIEIDLYKMEPWDIQARCNVGNEEQSEWYFFSYKDRKYPTGTRTNRATAAGFWKATGRDKSVLSKNSIIGMRKTLEEGWVVCRAFRKPCPNQRQGFEAWSHGYYMRDNSQVRPPVSLSDIATTSHLHLRRNQGSSFYESYGSEQELVSNTHNFLDNQQVIELPQLDSPITVSPSLAEKEVFHCDEEKSNESSQIHIIDWKNFDNLFNSQLTDTTSYPYQTAALIPQNDELEAQQHHLLGCFPGS
GaNAC135	Cotton_A_36420
MEDIAPGFRFYPTEEELVSFYLHHKLEMEREDLNRLMDRVIPIVNIYEFNPWDLPLYLCHKDPEQWFFFIPRQESEARGGKPKRRTTTGYWKATGSPGFVYCSGNRPIGVKRTMVFYKGRAPNGIKTEWKMNEYKAIEQGASSISATPTLRHEFSLCRVYKKSKCLRSFDRQPPVGGVQIIKPNAAAHQGEATAGEAASGYHKSQQMAGSPESSSSEDHGNPSQTGASNDSSATVFNYDELFWNLDGFWESQIL
GaNAC136	Cotton_A_36695
MEEIMLPGFRFHPTDEELVGFYLKRKIQQRPLSVELIKQLDIYKYDPWDLPKLATTGEKEWYFYCPRDRKYRNSARPNRVTGAGFWKATGTDRPIYSSEGSKCIGLKKSLVFYKGRAAKGVKTDWMMHEFRLPSLTDSAPTPPKRFLDKCLPANDSWAICRIFKKTNSTAQRALCHSWVSPIPETSSISDMLSRGSDTSQLSSDNISLTPKTSSSPVQFNLISNTDLLQTSSAAFSPLDFVPYKPLSQMAPQLPISNGDLTSLIFAPLDQTPSPAKSAVDVTSVLLNMSSSMLGEYDSTVHFHGGSQDHCTGFSSGTLPHGMQGNMVINNEDHENALLKNLNVTHVDDQWDGIRSIGFPFSLPLPMSVADAWKPSIP
GaNAC137	Cotton_A_36752
MESTDSSSASAHPQLPPGFRFHPTDEELVVHYLKKKAASAPLPVTIIAEVDLYKFDPWELPSKATFGEQEWYFFSPRDRKYPNGARPNRAATSGYWKATGTDKPIVTSNGNQKVGVKKALVFYRGKPPKGIKTNWIMHEYRLIDNNSSTSKPQIVDLPNRKASLRLDDWVLCRIYKKNNTQRPMETDKEYTMEGMLATQLPTSSHQNLNALTSKATSYGSLLQHEDNFFEGILTEGMRSSSNISQLAVSSSSKQNLPMAFPVKRTLPPQYWNEPSSTGSQSGKRFQQGDINCSSRGGNIDDTNSFVSLLNQLPQNTPFYTGSMVGSLGDGVSRQQFILPGS
GaNAC138	Cotton_A_37610
MEVMEKMISEDEDVLLPGFRFHPTDEELVGFYLRRKVEKKLFSIDIIKHVDIYKHDPWDLPKVSKLSSGTEKEWYFFCRRGRKYRNSIRPNRVTGSGFWKATGIDKPIYSVGGFHDCIGLKKSLVYYKGSAGKGTKTDWMMHEFRLPPPSTTTLSSTNKDNLPEAEVWTLCRIFKRDVSSRKFASDWQNKKNKQNTNTSASSSRACSVESENSLKVENFGVLDDKGIERKLQNDHFLGGNQLFAATTQVLPSYLSFSNPNAADEYFGQEHWDELRPVVDYTIAKSLQYSDW
GaNAC139	Cotton_A_37659
MTWCNNTVDDRALHIATKEPIVSVATSAAAASTISCPSCGHNIPYQDQAGIHDLPGLPAGVKFDPTDQEILEHLEAKVILDKYNLHPLIDEFIPTLEGENGICYTHPERLPGVSKDGQIRHFFHRPSKAYTTGTRKRRKVHTGDEDGSETRWHKTGKTRPVLVGGTVKGYKKILVLYTNYGRQKKPEKTNWVMHQYHLGNNEDEKDGELVVSKVFYQTQPRQCGTSSSIKEPLNRKSKNIIQTPNSSSGGVVEYYNQPFISFDHGHGSHHYRENPPQIIPNFGVQGDESSFYRLASDTSKGKGRSL
GaNAC140	Cotton_A_37678
MTATELQLHLPAGFRFYPTDEELVMHYLCRKCASQSIAVPFIAELDLYKYDPWDLPDLALYGEKEWYFFSPRDRKYPNGLRPNRAAGSGYWKATGADKPIGQPKPVGIKKALVFYAGKAPKGEKTNWIMHEYRLADVDRSVRKKNSLRLDDWVLCRIYNKKGCIEKQPTRGSVTKKASVTEIEESKPDIGTLGVETCEFPPAATAIGNDYVYFDSSESVPRVHTDSSCSEHAVSREFMTEVQSVPKWKEELGMANNNALEFAYNYLDANMDIGFASQMQSSNQLSPYQDIFMYLQKPF
GaNAC141	Cotton_A_38266
MSNIDDNSHIVGYRFHPTDKELVDHYLWNKILDRDSLVQAIKEVDSLFNKDPWELPGWSEIQSADQVWYFFSRRGDNKRVKRTTDKGFWKVTGKPRKVKGKKGCAAKKSLVFYEGRTPNAKWTPWVIHEYTFTSTLLDNREGIFLCKLKKKEDETANASSSESCQPSLVADEEIPDNSTMFNPDEMLDSLKERDREHELEMDEQQQPSCLEFTHLPDFTSYCDGLPHLSKEENDDESWIRYLVDDDEINPDELNLGNECRNFALVDTSVTCPGEPSRKRLRREAGVLCGAIENEECQPMLYEQAVSNSMMLDEHGGSKKHQALAMVNAPNVTSSSVKQDPHGRDRMVSLNNESREMDIPDVESVVDPHSIVRASRFHNPYYKKLGEQEDDPKRINKRGK…
GaNAC142	Cotton_A_38319
MENLPPGFRFHPTDEELITYYLSHKVSDITFTSKAIVDVDLNKCEPWDLPAKASMGEKEWYFFSLRDRKYPTGLRTNRATEAGYWKTTGKDKEIFRAGGVLVGMKKTLVFYKGRAPKGEKSNWVMHEYRLENKHPFKASKEEWVVCRVFQKSAAVKKPQPSSSSQPSLGSPCDANSIVNEFGDVELPNLNINANPSCGFNDIATPSYSNTVNHGHMNAMNLNLDFGAASLPSSLSWPSSILSPNLSMNSFLFKALQLRNYQPRDVSGMDYSILSSTQGINIPPFGTDLASNFQGAAASSSKVVVPMPQQQQQEQPFNMDSMW
GaNAC143	Cotton_A_38770
MKNYKENVKYCKLMESTDPSSTSPHPQLPPGFRFHPTDEELVVHYLKRKVASVPLPVTIIAEVDLYKFDPWELPNKASFGEQEWYFFSPRDRKYPNGARPNRATTSGYWKATGTDKPIITSNGNQKVGVKKALVFYGGKPPKGIKTNWIMHEYRLIDSNSNSKAQIVDLPNRRASLRLDDWVLCRIYKKNNSQRLMEKDKNHSALPSFSHQNHGSLLEHEENCYKRILTGDSMQNSSISQTAVSSSSKQSLPMAFLSATTTNSIPVKQAIAGPQYWNNEPNSTGSQSGKPRFHGDLNSISIASPDIDDTNSSFVSLLSHQLPQNAPFNTSTIVGSLVNGVSRQQFILHGMNWSS
GaNAC144	Cotton_A_39298
MEEIMLPGFRFHPTDEELVGFYLKRKVQQRPPSMEFIKQLDIYKYDPWDLPKMATTGEKEWYFYCPRDRKYRNSARPNRVTGAGFWKATGTDRPIYSSEGNKCIGLKKSLVFYKGRATKGVKTDWMMHEFRLPSFADSATPKIFLKKTLPPNDAWAICRIFKKTNSTAQRALSQSRVSQVPEASSSSISEVPSMLLTGKTSLNLNVDLLQTSNGAFSSLEFVPYKPPQHSMSNGDLTSLVFTPLDHTSTDSRAVDVTSMLLNMLSSMLGDHYCGKATDVLHFGGDCTGTLPHEMQGNNIMSGGDHESSLFKSMNVGSHGDDQWGGLRSIGFPISMPLPMNVMGDAWKPSLAWDSSCPSEMSTSFCSTKCYT
GaNAC145	Cotton_A_39966
MSEEMNLSINGQSQVPPGFRFHPTEEELLHYYLRKKVAYEKIDLDVIREVDLNKLEPWDIQEKCRIGSTPQNDWYFFSHKDKKYPTGTRTNRATAAGFWKATGRDKIIYSSFRRIGLRKTLVFYKGRAPHGQKSDWIMHEYRLDDTNTLDSNAPNPIGDSMAEEGWVVCRVFRKKNYQKTLESPKSSSSTSLDSKTQMLCSGNDGVLDQFFLYMGRTCKMENDSLNIPNANTNNHLRMLVANNAGGISDGLHESFMHLQRLESQSLPALPINTAHFDQHRSFKPCFQSIDDMLTEIEPSAAAAGFDNTNNESKNGVNDWVTLDRLVASQLNGQVETSKQLSCFTDPNAVFGLCHDDDEDDDDIQLSHINMHRSNQNPQVYSNENDLWSLTKSSSPSSSD…
GaNAC146	Cotton_A_40150
MPGFRFHPTEEELVEFYLRRKVEGKRFNVELITFLDLYRYDPWELPALAAIGEKEWFFYVPRDRKYRNGDRPNRVTTSGYWKATGADRMIRGENSRSIGLKKTLVFYSGKAPKGIRTSWIMNEYRLPHHETERYQKAEISLCRVYKRPGVEDHPSLPRCLPTRRSAESSRGQQSEKKYPQEAAQQAMERFQAFGGGQPQQMEIEKLTETDGSSSTSTSDVTTALGLSKQNLYRPMPPISTTPGLPSGMEGEGMFLNQSKQGCCSLLPNSTTLFPVGSSSVPSNVVDDLHRLVSYQQVALNQQQYYNTNHPHPHQQQHQPQSEFSTLPPQSQAQPQQLSLNVLPSALPSPTAFSDRLWEWNPIPEPNREYNNPFK
GaNAC147	Cotton_A_40886
MEMEDGRRVNHLPPGFRFCPTDEELVLHFLYPKSLRLPCYSNIIPELDLHRLHPWELDGKALMSGKRYFFFSQKMENRVLENGYWKQLEMEEPIFSGGSGKVGVKKLFEFYIGGAPFGMKTNWVMQEYHLCNWGSAFSSHYPKTKGIRKLDSNKWVLCKVEEHKGNAQSFNYSDEDGSELSCLDEMFLSLDDDLDDISSSHFL
G. raimondii
GrNAC1	Gorai.001G048200
MNAFSQVPPGFRFHPTDEELVAYYLRKKITSRRIDLDVIKDVDLYKIEPWDLQELCRIGTEEQNEWYFFSHKDKKYPTGTRTNRATAAGFWKATGRDKAIYSKHDLIGMRKTLVFYKGRAPNGQKSDWIMHEYRLETDENGTPQEEGWVVCRVFKKRIPAINKVSEYESPCWYDDQVTFNPDLASPMQNMAYHHLPYSCKKELDLQYQAPNEHYLQLPLLDSPKLLHPPVEAFGLDINNASTLQETHEQHLQTLYANTNNEHAADQVTDWRILDKFVASQLSREEVAKQNNYSSASAKNVFHSSQHANLLIRHLNKQEMVPENASTSNRHTDLWK
GrNAC2	Gorai.001G070700
MAPLGLPPGFRFHPTDEELVNYYLKRKINRQEIELDIIPEVDLYKCEPWELAEKSFFPSRDPEWYFFGPRDRKYPNGFRTNRATRAGYWKSTGKDRRVSCQNRAIGMKKTLVYYRGRAPQGIRTDWVMHEYRLDDNECEGTCGIQDSYALCRVFKKNGITGSETEEQGQSSLTVMDQYCSQGVIMNDSETMYGEVPIGASSSSCMEEEEDKDDSWMQFITDDPWCSSNCTAAMAGDELSNTGFYNLN
GrNAC3	Gorai.001G091900
MEDSIDDNKKKRDGEEIKLPGFRFHPTDEELVGFYLRRKVEKKPISIELIKQIDIYQYDPWDLPKVSNVGEKERYFYCKRGRKYRNSIRPNRVTGSGFWKATGIDKPIYSSSTKEPHHHHHHHHHQHDRHQHQHLCTCIGLKKSLVYYRGCAGKGTKTDWMMHEFRLPPNGNHTTKAQEAEVWTLCRIFKRTPPNNKYPPTTVASTAAWKFSATTTIKQSGTDSPTTCCSSLEDVSQSQNSYDKCKSLCDTIIQQKGNKPDMSMDQVDARNYFLYGGTLPLSTQQAPFTATNFPTFCNHPSGDVDVFSNGNWDELRPVVEVALEPYTSHAFDFT
GrNAC4	Gorai.001G122800
MEIPAGFRFFPTEEELVSFYLRNQLDGRRQEMHSVIPVLNIYDVEPWDLPQLAGERCRRDTEQWFYFTPRQEREARGGRANRTTASGYWKATGSPSYVYSSDDRVIGMKKTMVFYKGKAPSGKKTKWKMNEYRAIEAVPNPTAVTTTPMLRHEFSLCRIYVVSGSFRAFDRRPLEPVSKATQLHENRTATFSERASMMEVTSSSSTSHTGGDHSDQPEANEDDIWEMVNDLEEPPLGWEQMNWTGV
GrNAC5	Gorai.001G150000
MDNVLEIGFRFLPPDEEIISFFLKKKMMGDHKTTRYIREVDLLKHEPWQLPAMSVVQSTYPEWFFFYKLSKISQRKNDRSTNDGYWKSTGADRPITCGDSLIGTKKTLVFYKGRTPNGLRTDWVMHEFRATADSLPPNADNSYVVGYLRGNAAEKNEYLISNVYQQCTRFAASSSQDNAVGATSMESNSADFDIALRMYMEEEGMFDSDLSPSGGLHCFPSSSAIFNNDQSRIEEERFSLEDFDYLQSDDLFDDENEWQRQFVNTIDDEMEFYGALFHNPDERTNAEAEYRDNAWVKKHYRVVTHDQIVHMSDGTCHGHSEGLNQRRMETGVHHDEVLIMDSGVESATVTAYEINCLELVQEERSVNSRACKSEYKPISHKSAVLRHPRRVQLQDKSLG…
GrNAC6	Gorai.001G150800
MPENMSISVNGQTHVPPGFRFHPTEEELLQYYLRKKVSYEKIDLDVIQDVDLNKLEPWDIQESCKIGTTPQNDWYFFSHKDKKYPTGTRTNRATAAGFWKATGRDKVICSNCRRIGMRKTLVFYKGRAPHGQKSDWIMHEYRLEDNIAETNMVSNTMGEGPQEEGWVVCRVFKKKNHLKTLDSHISSSLTAKARDRMFRAFNDGALEQILEYMERNCKDDSEANNCTSRRFFSPMETSTSNVYPADSFMELPSLESPNSASSQNCYQPMLTDNECSITNQVSGDPNSVGNNDSRLTNWAVLDRLVASQLNGQTETCRQLTCFDDHTTAYCSPSTTDHHDLQLPVVRSGL
GrNAC7	Gorai.001G178800
MGLRDIGATLPPGFRFYPSDEELVCHYLYKKIANEVVLKGTLVEIDLHTCEPWQLPEVAKLNANEWYFFSFRDRKYATGFRTNRATTSGYWKATGKDRMVMDSRTQEVVGMRKTLVFYMNRAPNGIKTGWIMHEFRLETPHMPPKEDWVLCRVFNKSKGGENSNALSPHMMYETSTQTSMACGGYQQISCSLSTTPTHHNYGQSLLNLLQSSQLKYNNNNNSLSNNEVSSKVVEDDYEFLWDMNMEENSLEDHHVHGHGMADSSLEDMRFEIDNSMIFL
GrNAC8	Gorai.001G231400
MNTVKGFRFHPTDEELIEYLLLETFGVDRDSLVQVIDQVPDICQWEPWQLAESSQLQTGDRLWYFIYAPTYKYRNSKRISRTTREGYWKPTGNARKIIDPQTGEVIGTKKTLVFYKGQCNDKYKIKTCWVMHEYELVAAPNSIDIDQKTFNLCKLKKRVDISCTDAGQSSQHKDCDDVVHNQSGIKSYAGDRSNQHNIANDGVVSNLSSHDLDDAIPKENLHERSKECNEPEGNSGVQKLNSIIEKDDKSCSSVLTDGDETITVERSDQHNVVVAAEGFGIPSSFEYFDYEVLIPAEFFYNDGLWYDELLEVPEATNNSNWIQDQSINNTEDVEFLNSIIVDNDEAYLLEENRPHPSAADNEVLGAVGSSDLMEKPSKRLRLSHDDHVETTEARAGGSI…
GrNAC9	Gorai.001G254300
MGLRDIGATLPPGFRFYPSDEELVCHYLYKKIANEEVLKGTLVEIDLHTCEPWQLPEVAKLNANEWYFFSFRDRKYATGFRTNRATTSGYWKATGKDRTVVDPRTQQVVGMRKTLVFYRNRAPNGIKTGWIMHEFRLETPHMPPKEDWVLCRVFHKSKGAENSTRLSSPMMLEPSIHAPSLADHTTMACGYHHQINSLATKPAHQSHSQSLLNLLQYNSHQENDDDDKNNNNLHCSNNEVSSKVDDDYEFLWDMNMEENSLGDDHHHHHRHLIHGVASNSDDMRFEIDNSMIFL
GrNAC10	Gorai.001G274500
MEGQRFVVNGGIKMPIGYRFRPTDEELVVHYLKRKALNLPLPASVIPEFDVFQTDPWSLPGDVKEKRYFFSSRYGNDSNNKKRKRVVAGSGYWKPIGKEKPILASGTNQVVGMRQALIFCERKLCTDTKPRWLLHQFRLVGSADQTQMTKREWHGDWVVFKVIQRKRNAKKHGVICSNSQTTRAAAYMPSCIDFTVEDSSMFGPPQPTSPSSSEITEVSPNGLLDQEESSAAVITTFLHYCMRKQ
GrNAC11	Gorai.002G001900
MSYQSNPEVELPGFRFHPTEEELLEFYLRNIVYGKMLSYDVIGFLNIYHHDPWDLPGLSKVGEREWYFFVPIDRKHGKGGRPNRTTKNGFWKATGSDRKIVSLSDQKKMIGFKKTLVFYKGRAQRGCKTDWVMNEYRLPDATLPKDIVMCKVYRKATSLKVLEQRAAMEEELKNTSLPSSSSFSSMDTISFCTPKQDLVVFKKEEDEEAMVKEKRSDGIAKEQKKISSASLQLPLGNENMGQLQIPKMLTDWTQDQFWAQLNSPWFQNLTPYVANILNF
GrNAC12	Gorai.002G008500
MAANIENQNDISNPLIASNMGATVLEGGEIVTTTENEDYNNILIYSAATDGGAIAYEDSEFATMMEDVFNQNSTLSCFAAADGGATAYEVGQFFTQEEDIYNLNSVLNSTVASNIDVTAFEGGQFFTQEENIYDQINVLSSTVASNIETTAFEGGETVTTAENANNRNNMLNSSTASHGGRTVAEVKDYIQSFPPGVRFVPTDEELIQYYLLKKVNNELLPSNLIWEVDLYGTEPAKLTESYEPNGESEWYFFTSRRKKYPNGGRPDRSTENGFWKPTGMDKSIPEGGLKPIGSKKTLEFHTGRHPSGHKTEWKMHEYKVDPSLIKPQNKPQDGMTLDTCVLCKVYKTQRKGQNENYIASCDQNTNTSSSSQIFDAGASSEATNVSYPMTGFAGQPDSE…
GrNAC13	Gorai.002G019700
MSTVRSQLQIPIGFRFLPTKEEILCDYLKPIIKADPIPSGVMMFYGANREPWNIFDQDSAESFWVITKLKKRSKSRIERTAGDGCWLQQYVKEVKHKDGGEVIGFDKYFTLITSKKSKKSNGQWVMHDEYSLKDQEAASAGLSDSVICEIKNKDAAVVSSDYEESEGEIKKNKKRKLMEVPSDSTNDVAIVPEENQTFDYMAAEVGGFSPSPPFSACLNQQPNPWTWQVLKAILECLIIILTICYLPNPCTIFTCL
GrNAC14	Gorai.002G033100
MSNISLVEAKLPPGFRFHPKDEELVCDYLMKKVASADTLQLMIEVDLNKCEPWDIPETAGVGGKEWYFYSKRDRKYATGLRTNRATCSGYWKATGKDRAIHSKGMVVGMRKTLVFYNGRAPKGTKSDWVMHEFRLDGPLSPPNLATLKEDWVLCRVFHKTRDTITKPSSMGTTCLDDTSSSSQLPPLTDPYLISDHTGPNSNEQVPCFSVLSQTDPNSFKVEMQPNMPTETLTSSSSVDHQQQQQQMMPAINDITSCLDSFPRDKMVIKAVLNNLTQLDTYLNVKESTSFDGGISSDHSYLSGIWDCPTFGINY
GrNAC15	Gorai.002G036700
MMTVDDVQGVNDNKADHEDIQLPGFRFHPTDEELVGFYLKRKVEKKPLRFELIKQIDIYKFDPWDLPKASMVGGGGESESYFFCKRGRKYRNSVRPNRVTGSGFWKATGIDKPVYAQTGDHQGLACIGLKKTLVYYRGAAGKGTKTDWMMHEFRLPYPHESTTVVAFSNPKFAAQEAEVWTICRIFKRNSSLKKHKQDWRQITAKRASLTTAPTSQTCSVESKSNVQGKYITFGSPFIVDYHQYHNDEEKPSMLVNHHNISGKNQSQWHVTDRMSSAATAQIPSSMAASSSSFSNDDFFTEANWDELKSVVEFALEPFPM
GrNAC16	Gorai.002G067300
MDSYHHFDNGDTHLPPGFRFHPTDEELITYYLLKKVLDSSFTGRAIAEVDLNKCEPWELPEKAKMGEKEWYFFSLRDRKYPTGLRTNRATEAGYWKATGKDREIYSSKTSALVGMKKTLVFYRGRAPKGEKSNWVMHEYRLEGKFAYHYLSRSSKDEWVISRVFQKSGSGNGASSSNGGGARKTGRMSASIALYQEPSSPSTISLPPLLDPTTTAVSLTDRDSCSYDSHTQSEHVSCFSTIAAAAASAAATSTTTPHLFHPGFDLAMPPQSPQMMNNGFDSISRYSRNPGVSVFPSLRSLQENLQFPFFFSQPTMAAAPPLHGGSPLNFGAVSEEGNNGSGAGAKISIGPSEFDCMWTY
GrNAC17	Gorai.002G073700
MGVPETDPLAQLSLPPGFRFYPTDEELLVQYLCRKVAGHHFSLQIIGEIDLYKFNPWDLPSKALFGEKEWYFFSPRDRKYPNGSRPNRVAGSGYWKATGTDKIITTEGRKVGIKKALVFYVGKAPKGTKTNWIMHEYRLIETSRKSGSSKLDDWVLCRIYKKNSSGQKPLSSVSSREQSTNGSSSSSSSQLDDMLESLPELDDRFFALPRVNSFKTLQNDVKLGFQSLGIGNLDWGSLGGLSSVPELVPSGQPQTQTQSPGITSYGNSNVYVSTMPPTLCQMDVSTNKIGNSVEEEVQSGLRTQRADNSGIFRQNSNVLNSHNFSNSIDPYGFRCPTQSGGFGFRQ
GrNAC18	Gorai.002G073800
MESTDSSTGSQQPNLPPGFRFHPTDEELVVHYLKKKASSAPLPVAIIAEVDLYKFDPWELPAKATFGEQEWYFFSPRDRKYPNGARPNRAATSGYWKATGTDKPVLTSGGTQKVGVKKALVFYGGKPPKGIKTNWIMHEYRLADNKTNNKPPGCDLGNKKNSLRLDDWVLCRIYKKNNANRPLEHDKDDSMDDMLGTVPPSISIGSQHNPKFHFSTKGTSFGTLLEHQEHNSLFDGMMGSDGINSASMVNPLKRTLPSLYWTDDETAGPSTSKRFHGDSNDGSMEKTDGNGSIATLLSQLPQTPPLQQQQAAMLGSMGDGIFRPPHQLPGLNWYS
GrNAC19	Gorai.002G111200
MATRNGQLSVPPGFRFHPTEEELLYYYLRKKVSFEVIDLDVIREVDLNKLVPWDLKGHYSYITLRYADKCKIGSGPQNDWYCFSHIATRTRNIQPELEQTGQPYLKATGRDRAVHLSNSKRGGMRKTLVFYTGRALHVQKTDWIMHEYRLDYDDSDQVQVWVKKTTWLTSGLLLLLLNWKQGHNHLQASYDYSFDASINLPQLFSPESAAVASSFISPLSLNSMDIESSRNLLRQASTGGSCGLMQQDQISPSLQLDVGTSSQKVPFRYLGCEADILKISKQLHLISDAYDFAFSS
GrNAC20	Gorai.002G113300
MFLHSFQSQQLAFTLNKMLAVEEVLSELGGEEVNEQGLPPGFRFHPTDEELITFYLASKVFNGSFCGVDIAEVDLNRCEPWELPDVAKMGAREWYFFSLRDRKYPTGVRTNRATGAGYWKATGKDREVYSASTGALLGMKKTLVFYNGRAPRGVKTMWVMHEYRLDGDFSCRHTCKEEWVICRIIHKTGEKKNGVAAAQGLGYILELSSLSSTTKTTNCLRPLLETPTPLLESQTQISMQAAHNSFLENDLKSLINPVVYPANGFQPSFTATPTTFSSTPDKNASSNSSAAASMLFKSLLSHQECVLREQAAATIPKQCKTEANFSNFQLPDSTLSWTEKMHPNPCQDPMFFDMDYNNSVLGFAEL
GrNAC21	Gorai.002G238300
MEDMPPGFRFYPTEEELVSFYLHKKLEAKTDDDLNHVMNRVIPVVDIYNFNPWDLPRFSDNLCHKDPEQWFFFIPRQESEARGGRPKRLTSSGYWKATGSPGYVYSFNSRPIGVKRTMVFYNGRAPNGKKTDWKMNEYKAIQDHVSLANATTPPTLRQEFSLCRVYKKSKCLRSFDRRPPGILKIGELFPGLDNNQYINRFTQIGMNDNSSTKKDVVDDDEYAFWDVDGFWNL
GrNAC22	Gorai.003G003900
MENIISPEIILPGFRFHPTEEELVNYYLKETVLGKNLYCDIIGFLNIYNHYPWDLPGMAKIGEREWYFFVQRDTRSGHGGKKPNRTTERGYWKATGSDRQIRRLTEPKIIMGLRKTLVFYTGKAPNGNRTDWVMNEYRLSDTSILREDIVLCKIYRKATSLRVFEQRAEEQALSSYVAQNNNITVPLPLQHHDYGTNMAQADSDEHGPSSYSAWTTMTECFTQSKKNL
GrNAC23	Gorai.003G010700
MESCVPPGFRFHPTDEELVGYYLRKKIASKKIDLDVIRDIDLYRIEPWDLQERCRIGYEEQNEWYFFSHKDKKYPTGTRTNRATVAGFWKATGRDKAVYDKSRLIGMRKTLVFYKGRAPTGQKTDWIIHEYRLESDENGPPREEGWVVCRAFKKRTSSQNKTIQGWDTTIFQDERSGITSSAIFDPLADISRQTQNFKQEIIEANNLNFIDHYDQFLQLPQLESPSMPLIKKLPNTKEVTDWRDLDKFVASQLSQEIRYGGGDEGGSSFGADTNGEISDMAVLLLQCSNNGGDEEGNKLNELLSSDIGICLFDN
GrNAC24	Gorai.003G073300
MAVLTMETLPLGFRFRPTDEELINHYLRLKINGRHSEVGVIPEIDVCKWEPWDLPGLSVIKSDDPEWFFFCPLDRKYPNSHRSNRATDKGYWKATGKDRTIKSKKSLIGMKKTLVFYKGRAPKGQRTYWIMHEYRPTTEDLDGTAPGQSAFVLCRLFHKPEEKNDIVKYDEVEQTVCSAAMTKSAPDDDTSSDLLQDTISSETQAQNPDTSMRNGQITGDSCCNSHMTSDAEDHAAEETLKYPLLGSNSDLYEPNCDEIDYKVFSPMNSHFFEDLPPYMDSPYASDFGHDQNGFHFQDGTSKQDISFPLLDEALNNRANFSEESNSWKNLVAGTEMPLSGNAFISKAMPPETSYVKENGIYTEMLPVQYESDVGGPGWPGGFVDDKNSVQMLTSLESSL…
GrNAC25	Gorai.003G077700
MSEDMNLSINGQSQVPPGFRFHPTEEELLHYYLRKKVAYEKIDLDVIQEVDLNKLEPWDIQEKCRIGSTPQNEWYFFSHKDKKYPTGTRTNRATAAGFWKATGRDKIIYSGFRRIGLRKTLVFYKGRAPHGQKSDWIMHEYRLDDNTTTHDSNGSNPIGDSVTEDGWVVCRVFRKKNYLKTLESPKSNSSSTGHDLKTHMLSSGGNDGVLDQILHYMGRTCKMESDSLNNINNIPIPDNNPRMLVGNNGGINDGFHDHERFMHLPRLESPTLPSLCYQSIEDMLTETEHRGGCCGGGGNNETKNGVNDWVTLDQLVASQLSGQVETSKQLSCFSDPNAVFSLCHDDGIQLSHLNLQRSNQSSQFYSNNDNDLWSLTKSSSSPSSSDPLCHLSV
GrNAC26	Gorai.003G114100
MNVLPQVPPGFRFHPTEEELVDYYLRKKISLRRIDLDVIKDVDLYKIEPWDLQEICRIGREEQNEWYFFSHKDKKYPTGSRTNRATAAGFWKATGRDKAIYSKHDLIGMRKTLVFYKGRAPNGQKSDWIMHEYRLETYENGTPQDEGWVVCRVFKKRITAMRKVGEHESSCWYDDQVSFIPDLDSPNQTSLSNNAYHHLPYSCKKELDLQYQVPHDHYLQSRDPLSCNPMAAFGQCSSFTQDHHIQQTHHQHLNALFGNHSNEQAVDQATDWRLLDTLVASQLSQEEEIYRQSK
GrNAC27	Gorai.003G169000
MSKSVENMNTFSHVPPGFRFHPTDEELVNYYLRKKIASKKIDLDVIKDVDLYKIEPWDLQELCRIGSEEQNEWYFFSHKDKKYPTGTRTNRATKAGFWKATGRDKPIYSRLSLIGMRKTLVFYKGRAPNGQKSDWIMHEYRLETNENGTPQEEGWVVCRVFKKRMTTVRKMGEYESSCWYDDQVSFIQELESPRRITQPYVAAAATTYHHHHHFPCKQELELQYNFPHDPFLQLPQLESPKVPQSTAPSISCNSVIPYNGTSTLQSSTLTHEEHLHNLNSLYNNNTIDQQQQAVDQVTDWRVLDKFVASQLSHEEGSKENNYTTNAAAAAATSYHVAEQINLPTNESKRADIGHHHQEYASTSTSSCQIDLWK
GrNAC28	Gorai.003G180600
MGGPSLPPGFRFHPTDEELIGYYLKRKTEGLEIELEVIPVIDLYKFDPWDLPEKSFLPKRDLEWFFFCPRDRKYPNGSRTNRATKAGYWKATGKDRNVVCQSAVSGYRKTLVFYQGRAPLGDRTDWVMHEYRLSDQPETSTNQGAYALCHVMKRNESKASDTNGEFRATRVKTRSTNTKLTSTWTCNKPLSTSGDISCQTCYPNSESHYSSPITSPPHDVTQLQPFEPISVNIDLANVWLSPDLILDSSKDYPQICETAAQYFPQYEFPSTLTPWQQYEHSNFSPSTLYSNFGEIEHVNDLGLYSGHANNMDFYDNEGYGQIGSFNV
GrNAC29	Gorai.004G048200
MGAVSLPPGFRFHPTDEELVVYYLKRKINGRKIELEIIPEVDLYKCEPWDLPGKSLLPSKDLEWYFFSPRDRKYPNGSRTNRATKSGYWKATGKDRKVNSQTRAVGMKKTLVYYRGRAPHGTRTNWVMHEYRLDERECESASLGLQDAYALCRVFKKTAIPPKVPGDHYQAVATPNQIAYEHSSSFEESSDFGIPIDTRSPSVLNRSPIDICDANEVKWMQSLSHDVFGLNNASFTNYETLPYHPSKVDVALECARLQHRLALPPLEVEDFPRLGFTNYKLMETTPPPPPTRETDILQEILSLNPIGHEDAWGASSSNNNADDFTFMTAKSMYQNQVNEMSCAQYMNKPLEEAITRPIDITELQGERMAENSRWVGMSSKDLEQYCFMEENKVVPIENI…
GrNAC30	Gorai.004G125900
MAVLSLNSLPIGFRFRPTDEELIHFYLRAKINGKRNDEVEVIREIDVCKCEPWDLPHMSAIQTRDPEWFFFCPLDRKYPNGNRLNRATEAGYWKATGKDRKIKSGSSLIGMKKSLVFYTGRAPRGKRTNWVMHEYRTTLIELDGTKPGQNPFVICRLFKKQDESIEDTNGDEVDVSSPTEDMQSELEGPEDSPALEGVAQPKFPHNNGTCSGGLPNEVVSNAVPPMLECNIVDSKAYSVTGQVAEIVTDKVDQVGEALNHFYDPMVEPPDCKFFSPLRSQVEAEQAPWMFHQVGSSLSAVEFEHETNQNDASISDFLNSILNNSDDYYSVDSSSQQYSANESETPKTMAVVEDGRIRSEQDAEVAQVLMIGSQLGREIADKGTPLEIKATAQDCTIPIN…
GrNAC31	Gorai.004G129200
MSEEMNLSINGQSQVPPGFRFHPTEEELLHYYLRKKVAYEKIDLDVIREVDLNKLEPWDIQEKCRIGSTPQNDWYFFSHKDKKYPTGTRTNRATAAGFWKATGRDKIIYSSFRRIGLRKTLVFYKGRAPHGQKSDWIMHEYRLDDTNTLDSNASNPIGDSMAEEGWVVCRVFRKKNYQKTLESPKSSSSTSLDSKTQMLCSSNDGVLDQFFLYMGRTCKMENDSLNIPNANTNNHLRMLVANNAGGISDGLHESFMHLPRLESQSLPALPINTPHFDQHRSFKPCFQSIDDMLTEIEPSAAAGFDNTNNESKNGVNDWVTLDRLVASQLNGQVETSKQLSCFTDPNAVFGLCHDDDEDDDDIQLSHINMHRSNQNPQVYSNENDLWSLTKSSSPSSSDP…
GrNAC32	Gorai.004G149000
MSSIDGNSHIVGYRFHPTDKELVDHYLWNKILDRDSLVQAIKEVDSLFNKDPWELPGWSKIQSADQVWYFFSRRGDNKRVKRTTDKGFWKVTGKPRKVKGKKGCAAKKSLVFYEGRTPNAKWTPWVIHEYTFTSTLLDNREGIFLCKLKKKEDETANASSSESCQPSLVADEEIPDVRCLMQSFLKSFLWTDKSIHNHSCFCMIQNSTMFNPDEMLDTLKERDREHELEVDEQQPPSCLEFTHLQDFNCDGLPHLSKEENDDESWIGYLVDDDEFNPMNLILEVDASATCPGEPSRKRSRCEAGVLCGAIEKEECQPMAVSNSMMLDAHGDSKKHQALAMVNAPNVTSSSVKQDPHGRDRMVSLNNESRELDIPDVESVVDPHSIVRATRFYNPYYQKL…
GrNAC33	Gorai.004G186700
MEGGSLPPGFRFHPTDEELVGYYLKRKTQGLEIELEVIPVIDLYKFDPWELPEKSFLPKRDLEWFFFCPRDRKYPNGSRTNRATKAGYWKATGKDRKVVCQSATGYRKTLVFYRGRAPLGDRMDWVMHEYRLSDEPSQGSNNQGAFALCRVVKRNEPRASDAHGKPKAMRVGNRSSNVELTSPMVSNEPLSNSGDISCQTSYPNNESRYSSPITSPYPYEVTQVPPFEPASVATDPTSIWVSPELILDSSKEYPQICEPAAQYFPQYEFPSSLTRWPQYEQREFSPSSSHSNFGEIEHVDGLGHIGCMPPYSEHANYMDFYGNEGNDQTGSFNCPNPF
GrNAC34	Gorai.004G201100
MNSFSHVPPGFRFHPTDEELVDYYLRKKVASKIDFDVIKDVDLYNIEPWDLQELCRIGTEDQNEWYFFSHKDKKYPTGTRTNRATKLGFWKATGRDKPIYSRQSLIGMRKTLVFYKGRAPNGQKSDWIMHEYRLETNENGTPQEEGWVICRVFKKRMTTVRKMGEYESSCWYDGQVSFMQELDSPRRIPQPYASYYHRYPCKPELKLQYNSPHDPTFQLPQLENPNVQQYSAASLSCNSVLPDGNYDGKTGSTLQSSTLTQEEHMHPTHQQNLKSFYDSTTEQAVDQVTDWRVLDKFVASQLSHEEASKESNYCNADTSFYVAAQMNLASNESKRPEIAHQEYASTSTSSCQIDLWK
GrNAC35	Gorai.004G221300
MGLRDIGATLPPGFRFYPSDEELVCHYLFKKVANEEILKGTLVDIDLHTCEPWQLPEVAKLNASEWYFFSFRDRKYATGFRTNRATASGYWKATGKDRTVIDPRTQEVVGMRKTLVFHKNRAPNGIKTGWIMHEFRLETPHMPPKEDWVLCRVFHKNKGDNINNNPTTMLETSSSRAFSLRDQTSLHYGHQLQQIATSLSFPQPHPSHGQSLLSLLQQNNNNNPYTNEVISSKVEDEFDFFWDINTVENNLEDIKFDNNEDDDNVGFL
GrNAC36	Gorai.004G227000
MNMVKGFRFHPTDEELIEYLQIKTFNRDSLVQVIAEIPDICEFEPWELPGRSVLQTGDRLWYFMYPPKYKYRNSKLVSRTTLEGYWKITGKARKIVNSETGMEIGNKKTLLFYKGQCNDKIRNNTCWVMHEYELKAMLDSTNSHQKTFKLCKLKKKTNISSKEAGQLDQYSLSDLENHVAINAPLEDILDPNGSSEPEASNNHNDVHNLCRTVDTYGDERSNQHNIVDEDEGPNISTNFVNHVAEDAIPEVPSHIFKVYQNGLEDNNWVQDLYSTIEQDDESCNLIITSFDETITNESSNQHNIVVAEKGIETPIISYDETVTNERSNQHNIVVIEEGTEMSVISYDETVANERSNQHNIVDVDEGFEMPSNLKYLVEEDTISTELLYNDGLYSRSLFG…
GrNAC37	Gorai.004G258200
MAAALVSDDSFLDEYEDKALPIGYRFVPRDHELISFYLFNKIKGFQLPSDVVKNIDFYYLDPFHFSPCEFKHGRKNNEAYYFTKTKEIRSKMDRIERHTRNGYWKSCGKAEEIKHGDRIIGLKRLFVFHWRIPELGFGNWVMHEFSLHPTLLIPHPLLDEKIKAKIQRCVICRIVNREGYYGV
GrNAC38	Gorai.004G267300
MGSTNGGVPPGFRFHPTDEELLHYYLTKKVSFQKFDMEVIREVDLNKMEPWELQERCRIGSSPQNEWYFFSHKDRKYPTGSRTNRATNAGFWKATGRDKCIRNSYKKIGMRKTLVFYRGRAPHGQKTDWIMHEYRLEDGDDPQGNPTEDGWVVCRVFKKKNLFKVSNTINGGSSLNSSDQHHHLNMNHTNTTSSSSQTQPPPPLSFMHRSNDQYNLNTTTTTTLELNKAELALHYPPHIPTPTHQYSLFHPQTLLPTHKSMTAYEYAPPLPVGLPSESSHPIMIKQLMSSNPRDCDSGSESVRYQCETGLEGVAAGGGGGSGRDDENEGMNEWGMLDRLVTSHMGIGQDSSSKGVRFEDSNNNGTNATSVHPINQLSLRGEMDFWGYGK
GrNAC39	Gorai.004G268400
MAPMSLPPGFRFHPTDEELVAYYLHNKITGRPIELEVIPEVDLYKFEPWDLPDKSYLPSKDMEWYFYSPRDKKYPNGSRTNRATRGGYWKATGKDRAVQSQKRAVGIKKTLVYYRGRAPHGIRTNWVMHEYRLLNSTLKDCYALCRVFKKNIQILPKEEEAVGNNNNVDKEKQLHGEETSGNEIPKGRQVEIEDENLITSSSDLTQGTSYETGMAMADDNQPPFTSDEANSSANTISSSLAMDFSSNLIQAEGYTNVEYQVPYPPLELEDFPQINLSETKAEMMDEYMVYDKYKDYMNGSLEEIFSLCSSQDISMPLYMHQD
GrNAC40	Gorai.004G268500
FITFHSHPSNNKKKDINKMMAGNGQLSVPPGFRFHPTDEELLYYYLRKKVSYEAIDLDVIREVDLNKLEPWDLKDKCRIGSGPQNEWYFFSHKDKKYPTGTRTNRATTAGFWKATGRDKAIHLSNSKKIGMRKTLVFYTGRAPHGQKTDWIMHEYRLDDDDSDVQEDGWVVCRVFKKKNLIRGNFQADFNQEDNNYNHMKNIASSSAHQMEPRPNNNHLHTLYDYSFDGSMHLPQLFSPESAAVAASSFISPLSLNSMDVECSQNLLRLTSSSGGGGGGGGVGGGGLMQQDQMRYNGEWSFLDKLLTNHPMSLDHHHHHRHPHQSQAKFIPSLQLDHVGSSSQKFPFQYPGCETAEAMKFSK
GrNAC41	Gorai.004G270200
MFVPFTSLSQQKESKMNMVHGTTSTVDEGVPLPGFRFHPTEEELVGFYLRQKVDNNCLTIELIKEIDIYKYDPSDLPKTGMMGENDLYFFCKRGRKYRNSVRPNRVTGSGFWKATGIDKPVFSVKSGEAIGLKKTLVYYHGSAGKGTKTDWMMHEFRLPNPTLTAQEAEVWTICRIFKRNKKIKQDSRQGAAKRASTSNGNGVDGYKRCSVESNSHENYITIGSQIIENYDDDDDDGEMVMDHGMNDESCRGEWYHGELQRMASSSSPSSSFSTVNDFFTNANWDELKSILDLDLDPFLL
GrNAC42	Gorai.004G270300
MSMVRGTTPTVDEDVPLPGFRFHPTDEELVGFYLRRKVDNKPLTIELIKEIDIYKYDPSDLPKTGMVGENELYFFCRRGRKYRNSVRPNRVTESGFWKATGIDKPVFSVEGGEAIGLKKTLVYYRGSGGKGTKTDWMMHEFRLPNPTMTAQDAEVWTICRFFKRHRKIKQDWRQGAAKPASTGNGNGVQGYESGSVGSSSHENYITLGSQNVENYDDDDGEMVMDHMMNDGSCRREWYHGEMQCMASSSSPSSSFSTENDFFTNANWDELKSIVDLDLDPFHFAKNHF
GrNAC43	Gorai.004G270400
MNMVHGTTTTVDEDVPLPGFRFHPTDEELIGFYLRRKVDNKSLRIELIKQIDIYKYDPSDLPKTSMMGENELYFFCRRGRKYRNSVRPNRVTGSGFWKATGIDKPVFSVGSSEAIGLKKTLVYYRGSAGKGTKTDWMMHEFRLPNPTLTAQDAEVWTICRIFKRHKKNKQEWRQGAAKRASTSNGNGVHGYERCSVESSSHENYITFGSQSIENYDDNDDDDGVDGEMVMDHMKNDGSCRREWYHEEMQCMVSSSSPSSSFSTENDFFTNANWDELKSVVELDLDPFLL
GrNAC44	Gorai.005G013000
MLISPIKAKQIIRLCLPIHAMNNPKLKGYGFKPSDQILIDYLRDRTLFGRDYLVQDIIVLSHDICNYDPWDLPGCDSVTPNDSERFFIYPKTYKYANSKPKVIGTPTGQVPNSDQRQPMINRATKNGKWKVSGVRVNVKSSDETKQVIGIKTRLYFKHNSCPNKTSCVLHQYELVDIDPCQDKYFLGKVIMKEFKQTNISSNNINGRISIPEVRVELGPEPLVETEVTNEYEWTQSEQTNEFITPCPVFGNENFIDDGNEVISNHQSQINKELIRSLEVPNIGIEDQNQSYQNIGIDNDPTVPDEGSNQHNIGAVAENESSMLPSNLHDHLIDFINQMEWSDLYNLCRGNDDGLFLDELSDEPPELGPQNQCGINQQVAAGAEIESTNLPPLDVTESSY…
GrNAC45	Gorai.005G013100
MNNLKLKGYGFNPSEQILIGYLRDRTLFGRDYLVQDIIDLGHDICNYDPWDLPSCDSITPSDSERFFIYPKTYKYANSKSKVIGTPTGQVPKGEQWQPMINRATKNGNWKVSGDQVDVKSSDDTKQVIGIKTRLYFRHNSCPNKTTWTLYQFELVGIDPCQDKYFLGKVIMKKPTNISSNNIDDQISIPQVQVELGSEPLVENEVTNEYGWTQSEQTYEFITPCPVFDINDGNEVISNHQSQINMELIRSLEAPNIGIEDQNQSYRNIGIDINDRTVPDGSNQLNIVAVAENESSMLPSNLHDLIQMKWSDLYNLYGWC
GrNAC46	Gorai.005G013300
MNNLKLKGYGFNPSEQILIGYLRERTTSGRDYLVQDIIDLSHDICSYDPWDLPGCDSITPNDSERFFIYPKTYKYANSTSKVIGIPTKQVPNSDQRQPMINRATKNGKWKVSGVRVNVKSSDETKQVIGIKTKLYFKHNNCPNKTSCVLHQFELVDIDPCQDKYFLGKVIMKEFKPTNISSNNLNDRISIPEVRVELGPEPLVETEVTNEYEWTQSEQTNEFITPYLVFDNENSIDDGNEVISNYQSQIRVELGLEPLVEIEVAKEYGWTRGEQTNEFRTPCPVFNNENFIDDGNEVSSNHQSQINMEQIRSLEVPNIGIEDQNQSYQNIGIDINDPTVPDEGSNQQNIVAVAENESSILPSNLHNLLIDIILYFINQIEWSDLYKLCRFIDQQRAAGA…
GrNAC47	Gorai.005G016000
MLNSSPVPYGYQFRPSRQEIFIRFLFPIVNGECLPSSPLIQVDIYGENKEPWNIFDKNSKTPYWVFTKLKKKSRLRIDRTAGSGCWLARNTKEVYDDGGKLLGYHKYFTFSCKNDEWMNQDNGHWIMHEFSLKREESNDYVICEIRNKNAADLDSDSKLNTKKRRILSSEKNHEEMNLPSKPNDEEMGLISIFSESDHKDLSSDVTFETRTRNDGLDLNLNLKLNDEDLRLYVNHEDPKIINKDVAGRNLNLSKLESDDEEIESISRSSNHEDLSSDVTFEIRNRNDDLGLNLNLKSNDEDGKKRYLRQNIPIENLCDLRRWEPAGLRSVEASEGPAAEESTDEEILNLGVLKMRKWRERERNRRKSQRMGDAMKSLENRTLDSKREIDILAALDKMKS…
GrNAC48	Gorai.005G020300
MVLTGFRFSPTDEEVIEILSQKVSGKTSMAAFDFIIQKNIYDFEPQELHGSESTIGLNKNERYYYCRRATDSREVMGRGWWKATSHVKAVSSPNGEVMGYKRPLTFHRFKDNIQGNRKGAIKTDWIMHEYCLQSIHTEWRLCKIKYKGKEKVEEDMTPMEKRHSNNKTLLTSFEAKDGSSSSSNSIAPMQLELAFEEPPLTQPILPVSNDINYYYDSYCWSNSNMMLYEDHQLADQLDTLSEQPFSDLWSWDDYH
GrNAC49	Gorai.005G020600
MVLTGFRFSPTDEEVIEILSQKVSGNTSMAAFDFIIQKNIYDFEPQELHGSESTIGLNKNERYYYCRRESDSREVMGRGWWKATSHVKAVSSPNGEVMGYKRPLTFHRFKDNIQGNRKGAIKTDWIMHEYGLQSIHTEWRLCKIKYKGKEKVEEDMTPMEKTFGHSNNKTLLTSFEAKDGSSSSSNSIAPMQLELAFEQPPLTQPILPVNNDINYNYDSYCWSNSNMMLYEDHQLADQLDTLSEQPFSDLWSWDDYH
GrNAC50	Gorai.005G076200
MKVTATAVTVDSGFGDDQVWPPGFRFHPTDEELVLYYLKRKICKKRLKLDIIRETDVYKRDPEELPGQSVLKNGDRQWFFFCPRDRKYPNGARSNRATIHGYWKATGKDRSITCNSRVVGIKKTLVFYRGRAPNGERTDWVMHEYTLDEEELKRCQNVKDYYALYKLYKKSGPGPKNGEQYGAPFKEEAWDDEEYSSIPLDTITPVKPPNEVIPDDNVKANVQSESPLSDIEEFMRQFADEPALPQPQAYHSHVLPQVVSAEDTQSTLLDPSPRGVLFPEQLTVLHGQASFEFPESPISQLLLQEAPEVTPVTDHLDQVPQLCEEDFLEIDDLLGPEPLISNIEKPVENKQFNELDGLSEFDLYHDAAMFLQDMGSIDQGTVPFLYDNMINQVSYQLEP…
GrNAC51	Gorai.005G088800
MTATELQLRLPAGFRFHPTDEELVMHYLCRKCASQSIAVPIIAELDLYKYDPWDLPDLALYGEKEWYFFSPRDRKYPNGSRPNRAAGSGYWKATGADKPIGQPKPVGIKKALVFYSGKAPKGEKTNWIMHEYRLADVDRSVRKKNSLRLDDWVLCRIYNKKGCIEKQPPRGSVTKKASVTEIEESKPDNGTLGVEACEFPPAVTAVGNDYVYFDSSESVPRVHTDSSCSEHAVSREFMTEVQSVPKWKEELGMANNNALDFAYNYLDTNMDIGFASQMQTSNQLSPYQDIFMYLQKPF
GrNAC52	Gorai.005G141200
MDERVSDSDKMEEIMLPGFRFHPTDEELVGFYLKRKIQQRPLSVELIKQLDIYKYDPWDLPKLATTGEKEWYFYCPRDRKYRNSARPNRVTGAGFWKATGTDRPIYSSEGSKCIGLKKSLVFYKGRAAKGVKTDWMMHEFRLPSLTDSAATPPKRFLDKCLPANDSWAICRIFKKTNSTAQRALCHSWVSPIPETSSISDMLRGSDTPQLSSDNISLTPKTSSSPVQFNLISNTDLLQASSAAFSPLDFVPYKPLSQMAPQLPISNGDLTSLIFAPLDQTPSPAKSAVDVTSVLLNMSSSMLGEYDSTVHFHGGSQDHCNGFSSGTLPHGIQGNMVINNEDHENALLKNLNVTHVDDQWDGIRSIGFPFSLPLPMSVADAWKPSMP
GrNAC53	Gorai.005G142300
METKTSSDLPPGFRFHPTDEELITFYLKNQAKSKPCPVSIIPEVDIYKFDPWQLPDKAEFGEKEWYFFSPRDRKYPNGVRPNRATVSGYWKATGTDKAIYSGSKYVGVKKALVFYKGKPPKGLKTDWIMHEYRLNDSRKQITKQNGSMRLDDWVLCRIYKKKNSGGRGLDQQVEESNTPIHMTQCSNDASETQQMLKFPRTNSSVPQLLELDYMGPISQLLGENTYNSSFDYFPNTIASNTTGDHVEKLQLQEIPCQYTDSGKLQVNENGFLNQQVYMNPMLYQFQ
GrNAC54	Gorai.005G195300
MMEKLNFVKNGVLRLPPGFRFHPTDEELVVQYLRRKVLSWPLPASIIPEVDVCKADPWDLPGDLEQERYFFSTREAKYPNGNRSNRATLSGYWKATGIDKQIVSCSGNQVVGMKKTLVFYRGKPPQGTRTDWIMHEYRLVTADTCNAPHKKNQTQNHLVAVENWVLCRIFLKKRSGATKREDDGLQCCNKKGVGKARRKSPVFYEFLSKERTDLKLAPASSSSCSSGITQVSNDNADDHEESSSCNSFPYFRRKP
GrNAC55	Gorai.005G195400
MMGKLNFVINGVLRLPHGFRFHPTDEELVVQYLGRKVLAWPLPASIIPEVMITKQILGTCQNHVVAVENWVLCRIFLKKRSGGATKNEDGSLQSSNEKGVGKARRKSPVFYEFLSKERTNLNPAPTSSSSCSSGITRVSNNDTDDHEESSSCNSFPYFRRKP
GrNAC56	Gorai.005G217400
MGDNRNVNLPPGFRFYPTDEELVVHFLQRKAALLPCHPDVIPDLDLYPYDPWELDGKALGEGNQWYYYSRRTQNRNTSKGYWKPMGIDEPVVNSNSSKKVGMKKYFVFYIGESGPAGVKTNWIMQEYRLSDSDSSSSSRSSKRRGGHSKIDYSKWVVCRVYERNCSEEEDDGTELSCLDEVFLSLDDLDEISLPD
GrNAC57	Gorai.005G257800
MSSQSSMDDNATPKIELPGFRFHPTEEELLEFYLKNMIYDKKLRYDIIGYHNIYHHDPWDLPGLSKIGEREWYFYVPRDRKHGSGGRPNRTTANGFWKATGSDRKIVSLSDPKRIIGLKKTLVFYKGRAPRGCKTDWVMNEYRLPDGCSLPKDVVLCKVYRKATSLKVLEQRAAMEEELKAIKNTSRSSPLSSMETISFCSPKEAQVPAPQMFCKKENEEEQEQETMVEKNRCLQLPLGSEKLPELQMPKVLSDWTQDQFWTQLNSPWFQNLTTYANILNF
GrNAC58	Gorai.006G005100
MSNNFELGTTENINNNEEDDEELLNSFPAGYRFKPRDDELVLFYLKPKLLNLRLPPNRIRDVELYHYNPQQLIEKYGSYGEEEWYFFTPREKKYRNGLRPNRTAGDGYWKATGADKILRSESHEIGYRKALVFYKGKPPKGEKTDWMMHEFRLKDPPAKLSQDEMRLDDWILCKIYQKSDKSTKNSALISDNPQGVVSFEYGSDEFGEMDDNLYCDYLMFDHNPSLLLDDNFCDYYDPSLIPMAMVEQGRMDSPDKKTTS
GrNAC59	Gorai.006G017700
MDEKNDVDKVDDVMLPGFRFHPTDEELVGFYLKKKIQQRPLPIELIKQLDIYKYEPWDLPKLAASGEKEWYFYCPRDRKYRNSARPNRVTGAGFWKATGTDRPIYSSDGTKCIGLKKSLVFYRGRAAKGMKTDWMMHEFRLPSMSDSIPPSKKLFDKTLPANDAWAICRIFKKTSTMAQRALSHTWISSLNHGAACSQLSSENISCTTEIGSTIPLCSNGELQQDCSAGFSALDILSYKSFHQTVYRPSPFHVSNGDLHNNMMFSQLDNMSGSSPKCTIDTSSMLLSPPLISNASASTDFRGQQHQYGNFSISSPQDMQGNGGGAESEEGTRKTSDSIPDYNHLSMGFPFRLSPNMPDSWKPNLPWDSPQCPSEMSTTYSTDKCYT
GrNAC60	Gorai.006G034600
MKLEIRSCQVLKHSSDKEPNFVSEPNGSGPAFKELKSFAYTLFSIHHSSSSSSSPFFTLLMARSWLVDSRAIAKKVKNASWSSSVQITDCGANRECPNCLYRIDNSDVFPQWPGLPVGVKFDPSDSELLDHLAAKCGVGDSKEHLFIDEFILTLGECQGICYTHPENLPGARKDGSSIHFFHRTINAYSTGQRKRRKIQNQDNTNEEHVRWHKTGKTKPVTENGVHKGWKKIMVLYKSTKKGCKPEKSNWVMHQYHLGDTEDEHDGEYVVSKIFYQQQKQTEKNDDSPITEEPDNLMIRTSPRTPKTITPDPPRPWKSMILDDIEENMHQEAKFAVERSDVHTDAVQCEDNSHYPAWLAGESQAVENPDFNGFDEFLLCNELLDSSSLPTTNDPKADGA…
GrNAC61	Gorai.006G060900
MENLPPGFRFHPTDEELITYYLSHKVSDITFTSKAIVDVDLNKCEPWDLPAKASMGEKEWYFFSLRDRKYPTGLRTNRATEAGYWKTTGKDKEIFRAGGVLVGMKKTLVFYKGRAPKGEKSNWVMHEYRLENKHPFKASKEEWVVCRVFQKSAAVKKPQPSSSSQPSLGSPCDANSIVNEFGDVELPNLNINANPSCGFNDIATPSYSNTVNHGHMNAMNLNLDFGAASLPSSLSWPSSILSPNLSMNSFLFKALQLRNYQPRDVSGMDYSILSSTQGINIPPFGTDLASNFQGAVASSSKVVVPMPQQQQQQQEQPFNMDSLW
GrNAC62	Gorai.006G088400
MYGMNSGSDILPPGFRFHPTDEELIIYYLNQKLSPSSNPLINIIADVNIYKFDPWELPGKALFGENEWFFFSPRDRKYPNGTRPNRATGCGYWKATGTDKPIITSVGSQCLGMKKTLVFYKGRPPKASRTDWVMTEYRLLYDHFLPQKPKGSMRLDDWVLCRVHHKIKVPQQITSGRNYDRSSSCSPPFQRGCLQGQEMILNNYTIQQGNEYHQFPSHNYHMTIPLENEQLDNQMECDGTITIDFNVRDMLEYIDHRVFHGGDIALGQELPLVSEKRLNASVSMHDDDNAYVPQICSQAPSSSSSFREVFLEF
GrNAC63	Gorai.006G113000
MEMAIGFRFFPTEEELVSFYLRNQLQGMRQDMHLVIPVLNIFYDLEPWDLPKLAGELCKGDVEQWFYFTPRQEREARGGRASRTTASGYWKATGSPGFVYSSDDRVIGMKKTMVFYKGKAPNGRKTKWKMNEYRAIEALSDPYVSAPPKLRHEFSLCRVYVASSSSRAFDRRPLEAHNNAATTSGGASGTSHAGGDHYNPAEASEDEFWELVNNLEEHAIGWGQINEI
GrNAC64	Gorai.006G113700
MMAGEGVSRETQMSIQASSMFPGFRFSPTDVELISYYLKKKLDGYDKCVEVIPEIEICRYEPWDLPVKSIIKSDNEWFFFCARGRKYPNGSQSRRATEQGYWKATGKERNVKSGSNVIGTKRTLVFHTGRAPKGERTEWIMHEYCMKGKSQDSLVVCRLRKNSEFRLNNNSNRVARNHRELSIVHDSNHATSDGGTDLTGISEGDKAIEFYSKKATSSNDSHSIEQIDSASESEQKLSNEVAPTESSTLKKDSDDEEDFFAEILKDDIIRLDEASLSASTPEVLPMIATTTHRVSLLQGGANRRIRLTRTKADIIQHGIGGISTKKWKSEEPPKCLLSVFSPRTAILVILITLLALLLPCSNFKSSKVIQI
GrNAC65	Gorai.006G127700
MEVEPKRELCDTNQTPEKIPPLSLHHASSSDALGIVEAPENEEPIVNGTNNKDKVDDDGYLDSFPPGYRFCPLDEELVLYYLKKKVLNLPLPQNRIVEVNLYQYNPERLAELYKQYGEKEWYFFTPRDKKYRNGTRPNRAAVGGYWKATGADREVRFKDRIVGYRKALVFYKGRPPKGDKTSWIMHEYRVNDPPPLCSKKEGYTDMRLDDYVLCRIYKKVDKSGRTQTKTEDGLALTQKQERDEMMGSEDTMNYLSTMGMGMGMGGNFMNQAFPEFQYIFNDQFPSSFPTKYLNDRLEQEDVWSFDFPPQLDVSVEALINVDNVFSPDTANKNSTNSEMNTRD
GrNAC66	Gorai.006G189600
MAPVGLPPGFRFHPTDEELVNYYLKRKINGQEIELDIIPEVDLYKCEPWELAEKSILPSRDPEWYFFGPRDRKYPNGFRTNRATRAGYWKSTGKDRRVASQNRAIGMKKTLVYYRGRAPQGIRTDWVMHEYRLDDKESEDYCGIQVDSYALCRVFKKNGICSETEDQGRCNMLVMECSQSVINDSETMSPDLPLASSSSFIEEEDKDDSWMQFITDDPWCSSNTTALAGDDVSNVALTN
GrNAC67	Gorai.006G203800
MGVLLLNSLPLGFRFRPTDEELIHFYLRSKINGNRNDEIEIIREIDVCKCEPWDLPDLSAIKTQDPEWFFFCPLDRKYPTGNRLNRATEAGYWKATGKDRKIKSGSTLIGMKKTLVFYNGRAPRGKRTNWVMHEYRTTLDELDGTKPGQNAFVICRIFKKQDETIEDINSDEVDPSVLSPTEDMASELEVPQASPTVKQEAEKACDTSETCFASFPDEVISNAVAPIFEGNSDNHDNYNEIDQVAEISPAEVDLLEEALNHFYDPMMEPLFSPLHNQIEAEQAPWMFDHVGNCYNVEFGHGTNENDPYISNFLESILKNSDDYHGDDTGSQKNSESETHTTMTIGKDGGFCSKPDSEVAQVLLGTDTVNGVPPIGTAQDCGIPNSDAELFSNHMNTSCD…
GrNAC68	Gorai.006G205300
MQSADMNLSINGQSQVPPGFRFHPTEEELLHYYLGKKVASQKIDLDVIPEVDLNKLEPWDIQEKCKVGSSSSPQNGWYFFSHKDKKYPTGTRTNRATASGFWKATGRDKIIYCGFRRIGLRKTLVFYKGRAPHGKKSDWIMHEYRLDNDSNVQSFKTIGDSMAEDGWVVCRVFRKKNYQKTLEDPKSSSSYTSPDPEAPMVFSGNEEVLDQVLQCMGKTCKMENDLFTSTNNPRSFEENKHEMFMHMPRLESPTLPPLPIHSPLLDQETSFKPCYQSIDDTLITVTQPSSINQGDSGAYDHHQTDSVIDDNNGSKNIWVNDWVTLDRFVASQLNGQVETSKQQSYLSDPSVAFSLCHHDDIQLSNIRLQRSNQNSQVYGDEIDLWSLTKSSSPSSSSDP…
GrNAC69	Gorai.007G017500
MAVISLNSLPIGIRFRPTDEELIDFYLRAKVNGKRKDEIGVIREVDVCKCEPWDLPHLSAVKGRDPEWFFFCPLDRKYPNGNRLNRATEAGYWKATGKDRKIKSGSCLIGMKKTLVFYTGRAPKGKRTNWVMHEYRTTLDELDGTKPGQNPFVICRLFKKQDVTIEDINADDVDPGASSHTEEVQSEFDGPSVEGGAGKVPDETRPVGLCNEAVAPIFDCNNGGFNACELEEMAPAQVDLLGEALVQFCDPMMEPLDWKLFSPLHSQIEAEGAPWMFDHVGNSFGGVKFEHGTNENDAEFMNSILNNLDDYYSDDSSSRRNSVIETETPKSMAFGTNGGLYCKPDAEPAQVLLGTGTANGGAFYNVLNSNGEPSNHVNTACNVDTAPTIRIRSRAHRIQ…
GrNAC70	Gorai.007G031300
MEGALLPPGFRFHPTDEELVGYYLKRKNEGLEIELEVIPVLDLYKFDPWELPEKSFLPKRDMEWFFFCPRDRKYPNGSRTNRATKAGYWKATGKDRKVVCQPAVTGYRKTLVFYRGRAPLGDRTDWAMHEYRLSDEPSLGSSAFALCRVVKRNDGKPKEMSIGSSSTNVELTSITRNCNEHLSTISCQTSYPNNETRHSVDTDPASFWASPDVVFDSSKDYPQICESAAQYFPQYGFPSLNQSPYSNFGESEHFDDLGRIGCMSPYSGHANDILWQ
GrNAC71	Gorai.007G038100
MANIGEEDDKMDLPPGFRFHPTDEELIHQYLYKKVLGINFSSIAIGEVDLNKSEPWDLPWKAKMGEKEWYFFCVRDRKYPTGLRTNRATDSGYWKATGKDKEIYMGKSLVGMKKTLVFYQGRAPKGAKTNWVMHEYRLDGKFSIQNLPKTAKNEWVICRVFQKSSDGKKIPISSLVKASCLSNELGPATGLPPLMDSSPYNGGKSEPVFADSTYVPCFSNPIGSQTNQQITIDHNFNYRTLHVSSNPCHVLPQNPFYAAEFESLGSVQEQSMLRTLIENHGSKVQAEREIVRKPEMLFVSNLESGKKPFDDQHAPSSSSAGPVDLDCFWHY
GrNAC72	Gorai.007G043900
MNSLRLNGLRKLPPGFRFQPTEEELVFQYLKCKAFSFPLPASIIPDLNICNFDPWDLPGELGEERYFFSMKEAKYKTGNRINRATASGYWKATGSDKKIISRRNQVAGMRKTLVFHMGKPPHGLRTDWIMHEYRLVNVPNNDFNLANNPMMQNYLNHEMEKWVLCHVFLKKTSKKSSEEEIMQSFCNKNRNKALGHRMEPKVYNFMREKDAEPSSSSSASSRSDITEVSSSACSRQ
GrNAC73	Gorai.007G048000
MDILDKQTKWTGSASLAIRHSFTATRVMMESTESCVPPGFRFHPTDEELVGYYLRKKVASQKIDLDVIREIDLYRIEPWDLKERCQIGCEEQNEWYFFSHKDKKYPTGTRTNRATMAGFWKATGRDKAVYDKSKLIGMRKTLVFYKGRAPHGQKSDWIMHEYRLESDDHASPQEEGWVVCRAFKKRITGQTKNMQVWESSYFYDEASGMSSVVDPIDYISRQNFLPQNLLCKKEADNYSNFVDHSDDQFVELPQLESPSLPLIKRPSSISEKTKHEEEDDEELNNSKKLTDWRALDKFVASQLSQEDRFEGEGVSSFDAINNTNNSNSNNSDMALMLLQNSSREEGNKLNEFLNSSSDCDIGICLFAK
GrNAC74	Gorai.007G065300
MGKNTLPPGFRFHPTDVELVMYYLKRKVLGQKLLLNVIAKVDVYKFAPWDLPDMSCMKTGDLKWYFYCPIEKKYARGDRVNRATIFGYWKATGKDRPVKYNGEVVGMIKTLVFHKGKAPRGDRTDWVMHEYRLEEKILADRGPVQDMYMLYVVFKKDGLGPRNGSQYGAPFKEEEWSDDEQADVPGAGSLCGLSTVAVGGDNSSCVPESVCVGPSVESSGWCTQPSMGHTNGDVNVTTAIDTNAYAAPTCADAPEVPVVAVAEDVPTLLEAPQPALVPQDQESNDNVLSMLECFFEEDAFGTHEGLRRGNATDSSFKDTPVSDEDDISSLLASFTDVDNSNNWSYPF
GrNAC75	Gorai.007G075300
SRSWLIDSRSIAKKVKNAIQITDPDCGANRECPNCHCRIDNSDVSPQWPGLPIGLKFDPSDIELLEHLAAKCGIGDLKPHPFIDEFIPTLNEDQGICYTHPQNLPGVKKDGSSIHFFHQTINAYATGQRKRRRIQNRHSTIEEHVRWHKTGKTKPVIENGVRKGWKKIMVLYKRSNRAHKPEKSNWVMHQYHLGAEEVEVGGEYVVSKISYQQPKQTDKNDGVTRMEDSDNSMIRASPRTPKTMTQSPPRPWESMIYEDDIDEKVHQESKFAAQGSNLPIQGVECEDHLEYPLWLAGESQAAVNSEMNCLDNSSLQVKNSVKDRVSYAVHDPGTMEMSAGNKDTCTCGISELENLEFDTPPDVQLSDLQFDSQESISSWLDQV
GrNAC76	Gorai.007G079900
MENVSSFRNEDEQMELPPGFRFHPTDEELITHYLSKKVVDSFFSAIAIGEVDLNKCEPWDLPWRAKMGEKEWYFFCVRDRKYPTGLRTNRATDAGYWKATGKDKEIFKGKSLVGMKKTLVFYKGRAPKGQKTNWVMHEFRLEGQYSVYNLPKTAKNEWVICRVFQKSPNGKKVHISGLPPLMDPSPHTSETRTVVGAGETSNVTCFSDPIEDRKAVEEMMDSFDTSLVPCSSSSVNSLQKASYTTNQIKSNMGNLQYPDCFWIQEPSLLKTLIQSQGGRPKQNLKLEFSQDSAVSNPEMIQLPACSAGAIDLGYFWGY
GrNAC77	Gorai.007G112500
MPENMSISVNGQSQVPPGFRFHPTEEELLQYYLRKKVSYEKIDLDVIRDVDLNKLEPWDIQESCKIGTTPQNDWYFFSHKDKKYPTGTRTNRATAAGFWKATGRDKVIYSNCRRIGMRKTLVFYKGRAPHGQKSDWIMHEYRLDDNIVETTVSNAMGEGTQEEGWVVCRIFKKKNHHKTLDNPNSSSLGSESRNHMLSACNEGELEQILEHMRRNCNEEGVANNSWRLMRPIETAISNSYPDSFMKLPSLESPNSTSSQNCYQPMMVDNEGSITNQVSGDPNSRLTNWAALDRLVASQLNGQTETSRQLACFNDHSISMGYGNPSADHHHHDLQSPALRYNRSYNGTQDYNSEMDLWSLTRSSSSSDPLCHVVNASV
GrNAC78	Gorai.007G114400
MNYVKGFRFHPTDAEAIELLWEKLQLDRDSFVQLGDSLVPVITQLNDICKFEPAELPGRSELVSGDNVWYFFCSPRYKYRNSKRKNRVTKQGYWNPTGKSRTIVTTCDGKKITGTRQALVFYKGRVCVKNKKANKTLWVMHEFELTLNLPNQKSLILCKLKKKYGKINVSIGEEEQSNQYLPSSNLENHCTNNGVPKEQLNSTEPVAFSEYSGIQSELVNNEQTVDEFVDSLLIKNDEFYSNQPYFVHDKQDPKVYSDFQIYNANTDIPKNQEGFSDLTYQKLRTPNDRVWTMNEVGSSSGLVANDPSYSNGDNNQHDTSFAEQGSSLAFENHVLVDSISMGGSGFDEFLHNGLFMAELSPLPEPPKNPDEVQNHQFSTNEQDEFCNSIFITTD
GrNAC79	Gorai.007G114500
MRNKKGYHIIHRIPNEERFSSYYCYYLFWVAVGYYLWKKILTITGYRFHPTDFELLNYYLLNKNLGRDSLVQAIAELEDICGLEPWQLPGHSNVPSGDHVWYFFYRPSFKYQNSSRINRTTNEGFWKPTGKPRRIMAMDQDIEIGKKRTLVFYKGHVSDNTKMKTGWIMHEYELTATLPNQTTFVLCKLKRKFGKAEVSCIDEGQSSHYLPPTLGNYIANNANQAEAARCLTANSNPNEMLTQLEALNDHEELEHQYIELWNSYVGGDFPKHDGSGDFGTHGAENAIANHHLLTEIPMGQEVLQDQSGTNEQDISNLGELGPGDERSNQHKLIMDDDGCNMPSNSENDAAEDSVKMDLSTFARPSTDEEVFAGLEALPEAQGNRIEQMIDGWILDEGIP…
GrNAC80	Gorai.007G147300
MGLRDIGATLPPGFRFYPSDEELVCHYLYKKIANEQVLKGTLVEIDLHTCEPWQLPEAAKLNANEWYFFSFRDRKYATGFRTNRATTSGYWKATGKDRMVLDPTTEEVVGMRKTLVFYRNRAPNGVKTGWIMHEFRLHTPHLPPKEEWVLCRVFHKSKEENSAKLSSPMMLETSSTHHAHETAYQHISSLSTTTPTYQSHAQCLLNLLQYNSHQENNSNEVSSKVDDGYEFLWDMEENSLECSWGGFQLGGHEI
GrNAC81	Gorai.007G188800
MAPVSLPPGFRFHPTDEELVSYYLKRKINGRKIDLEIIPEVDLYKCEPWDLPGKSLLPSKDLEWYFFSPRDRKYPNGSRTNRATKSGYWKATGKDRKVNSQTRGVGVKKTLVYYRGRAPHGSRTDWVMHEYRLDERECESASTGFNDAYALCRVFKKSATTTPKMIGEHYSTTVNNQIQITSEQSNSSLDLYSEGRCEESSDFGKPVDACSSSILNRSSSSIDDICDARDVKWMQCFSEDAFGLINPSFSTYATIPYAPSKVDVALECARLQQQMSLPPLEVEDFSQVGVANHKVMMRTAPMRETQHETDILEEILSVAHASQQLINQDAWGGSSSSNGHDFTFMNTMYQHQNQINDQMNCPLYTNQSLEGSSTRSTMVQGDRMVENLRWVGMSGKDFE…
GrNAC82	Gorai.007G196400
MMESMESMESCVPPGFRFHPTDEELVGYYLRKKVASQKIDLDVIRDIDLYRIEPWDLQERCRIGYEEQSEWYFFSHKDKKYPTGTRTNRATMAGFWKATGRDKAVYDKSKLIGMRKTLVFYKGRAPNGQKTDWIMHEYRLESDENGPPQEEGWVVCRAFKKKTTGQTKSIDVWDSSYDEPSGISSVVDPLDYLSRQPQNLLPPSYLCKQETEAENLNFVHSDQFVQLPQLESPSLPLIKKPTSISLVPENNINNNTNHKEEEDHLLKIMCNNNNNEKVTDWRTLDKFVASQLSHEDRYHGEVAVSCFDAADNNTNNSDMALLLLQSSGREEANKLNEFLNSSSDCDIGICIFDK
GrNAC83	Gorai.007G267700
MEEAIVVNKGDDELIDLPPGFRFHPTDEEIITHYLTEKVMNSNFSASAIGEVDLNKCEPWDLPKKAKMGEKQWYFFCQRDRKYPTGMRTNRATEAGYWKATGKDKEIFKGKGCLVGMKKTLVFYKGRAPKGEKSNWVMHEYRLEGKFSYYNLPKGAKDEWVVCRVFDKNNTGTKKSPIPDHHQLLRMNSYGDDFMDYASLPPLMDPTYNSNKPGSSCTFMDGGDNEFKAAINNQTFLQVPPNHPYGSSNIFNPQIPIQNPIVFHQATPTSTYVHQGRTTAGTGFAGNDPANRQCKVEQFSSNQSMVSLSQDTGLSTEINNNEISSVVSKNDMGFGISKSFEDLRCLWDY
GrNAC84	Gorai.007G267900
MNMKHPQSSLPPGFRFHPTDEELILHYLKKKITSSPFPVSIIADVDIYKFDPWDLPGQNPFSCLSSCHVSKLLFFNVVFFFLSDKAAFGEKEWYFFSPRDRKYPNGARPNRAAASGYWKATGTDKVIVTSSMADRRGEVQENIGVKKALVFYKGRPPKGMKTNWIMHEYRLADNPNSNFNNRPLKSKDSSMRLDDWVLCRIYKKSNALSSTTAIGAATSDQDLEEEEAEQFIKDALLPAAIKSPPTTNALLPQKSCSFSNLLDAMDYSMLSSFLADNQCNGSGYDPTSFTCEQPLVNNYTIGNNSSSSSSMMVQKLPQLSPSVPNMENKLKRQYSSIDEDHPSKKLNSSCSYSNSSSQSDMTHYTFLNQSLFNQSLLLSPHIQFQG
GrNAC85	Gorai.007G323900
MDSYYHFDNGDTHLPPGFRFHPTDEELITYYLLKKVLDSGFAGRAIAEVDLNKSEPWELPGKAKMGEKEWYFFSLRDRKYPTGLRTNRATEAGYWKATGKDREIYSSKTCALVGMKKTLVFYRGRAPKGVKSNWVMHEYRLEGKFAYHYLSRSSKDEWVISRVFQKSGSANGATSSTGRGAKKTRMNASIAVYQEPSSPSSISLPPLLDPTATAFATTDHDSFSYDNYVQSEHVSCFSTVTAATAASATATTTTAPSAFHPGFDKAFPPPPQMINTTFDPLAKYSRNVGASVFPTLRSLEENLQLPLFFSQPTIEAPTLHGGSSVNWGAFSEEINDGSVGGNKISIGPTELDCMWTY
GrNAC86	Gorai.008G014700
MGENSSVNLPPGFRFCPTDEELVVHFLQRKAALLPCHPDVIPDLELYPHDPWELDGKALGEGNQWYFYSRRTQKRITGNGYWKPMGIEEDVINSRSKKVGMKKYLVFYIGEGPAAIKTNWIMQEYRLSKSDSSSTKSSKRRGHSKVDYSKWVVCRVYERNCSEDEDDGDDDDDGTQLSCLDEVFLSLDDMDEISLPFN
GrNAC87	Gorai.008G038800
MTCQSNSDDTTLEMELPGFRFHPTEEELLGFYLKNMIYGNKLRYDVIGFLNIYHHDPWDLPGLSKIGEREWYFFVPRDRKHGNGGRPNRTTENGYWKATGSDRKIVSLSDPKRITGLKKTLVFYKGRAPRGNKTDWVMNEYRLPDGCSLPKDIVLCKIYRKATSLRVLEQRAALEEELEATNTTTSSPLSSLETISFRSPKEDLVPSISETREFFKKEIEEEKEAMVEEKKDIIAKENKVSPASLQFPVGNEKLAELQLPKIINDWTQDQFWTQLNSPWFQNLTPYANILNF
GrNAC88	Gorai.008G063600
MMESSVPPGFRFHPTDEELVGYYLRKKVASQKIDLDVITDIDLYRIEPWDLQERCRIGYEEQKEWYFFSHKDKKYPTGTRTNRATMAGFWKATGRDKAVYDNKSKLIGMRKTLVFYKGRAPNGHKTDWIMHEYRLESDDNRPPQEEGWVICRAFKKKISGQAKSIEGWESRCFYDEPSGLSSVIDPMEYLSKQPHKFLPYCKEETEADNLDFVYCDQFVELPQLESPSLPLINKPASISLISENIVNYGEEEEEEADKKRMCNANTKKVTDWRALDKFVASQLSHEDRYNNGDQERASISSFDANNSSNSDMEALLLLQSSREERNKLKELLNSSTSHCDVGICIFDQLKGDDQEALSLN
GrNAC89	Gorai.008G130300
MQISFGIYHHLLFLSQSSSTYIVSIFVKMPENMNISVNGQSQVPPGFRFHPTEEELLQYYLRKKVSYEKIDLDVIREVDLNKLEPWDIQERCKIGTTPQNDWYFFSHKDKKYPTGTRTNRATAAGFWKATGRDKVIYSNCRRIGMRKTLVFYKGRAPHGQKSYWIMHEYRLDDNIVETNVSNGMMEGTQEEGWVVCRIFKKKNHHKTLENPISTSLSEKTRNLHMFNTCSEGALEHILEYMGRSCKEDNEANNNNTRFVMSMELAINNNGYYDSFTKLPSLDSPNSASSYQPIMTENEGSIINSVSGGDFNSVYNNDSGLTNWAALDRLVASHLNGQTETSRQLACFNDQQMAYCNNTNSTDHQDLELPAVRSTSPPSSSSIDIWTSFTTRSSSLSSSV…
GrNAC90	Gorai.008G155200
MTWCNDCSDVQTIERSSPPSSHKTVIAQRHKDCLLRACPSCGHQIKYRDQGGIHDLPGLPAGVKFDPTDQELLEHLEGKVRSDARKLHPLIDEFIPTIEGENGICYTHPEKLPGVSKDGLVRHFFHRPSKAYTTGTRKRRKVHTDTEGGETRWHKTGKTRPVFIGGKVKGYKKILVLYTNYGKQRKPEKTNWVMHQYHLGNNEEEKDGELVISKVFYQTQPRQCGSIKDSLKLQSGHEASHHLKNNNNNGLVEFYNPSFISFDQGGQSRTNPTQLLPHFAVHDGSFIP
GrNAC91	Gorai.008G179900
MERNTSSKSDLPPGFRFHPTDEELIMFYLKNQAKSKPCPVSIIPEVDIYKFDPWQLPDKAEFGENEWYFFSPRDRKYPNGVRPNRATVSGYWKATGTDKAIHSGSKYVGVKKALVFYNGRPPKGVKTNWIMHEYRLSDSHKQIKKHNGSMRLDDWVLCRIYKKKNSAEKIMDHKVEESNTQIDRVGYSNDDSESQELLKFPKTGSYSRLLELDYMGPVSHLLNENTYISSFDFPNTIANTGIEDVEKLQLGNIPYNYSTESGNFQVNQNGILMNPMVYQFQ
GrNAC92	Gorai.008G186300
MAGTWLVDGNRIASKIRSASDPGRVTWNSNPTRSCPNCHHVIDNSDVNQAWPGLPRGVKFDPSDQEIIWHLLTKVGVKDSKPHPFINEFIPTIENDDGICYTHPQKLPGVKEDGSVSHFFHRAIKAYNTGTRKRRKIHGDDFGDVRWHKTGRTKPVFLDGVQEGCKKIMVLYMTTVKGGKSEKTNWVMHQYHLGTEEDEKDGEYVISKIFHQQQQPKQGDKTEQDLPETTDTMIVKVDPVTPKSVTPDPPRTGRQCDEYDQGQEYTIPCINPSAQVFSAKHPTTQYVEDEAQAECENSSLNDLPAPENYLNEMLDNDDNNDNHAEEDSKWWDGESQFLLDSQQLVEGLSLCDEFLQSQSPRRDADGNEGILDGKPRLSDYAQLGAEHLKKDLEECQNLE…
GrNAC93	Gorai.008G194400
MANIGAIDQENDQMDLPPGFRFHPTDEELISHYLYKKVLDVNFSAKAIGEVDLNKSEPWELPWKAKMGEKEWYFFCVRDRKYPTGLRTNRATDSGYWKATGKDKEIYRGKSLVGMKKTLVFYKGRAPKGEKTNWVMHEYRLEGKYSVHNLPKTAKNEWVICRVFQKSSGGKKTHISGLVNMGSFGNELGPSVLPPLMDSSSSFNAKKNPVSESVYVPCFSNPVDVQRIQLDTIDHFPENPLLLPVSSNPTNIFPRFQAPNPFFSAQPVTFPPNLHLPGSVLMQDQSILRDLLENHGSNMKSERETMVSVSQETGLTTDINNEISSVVSNLEIRKRPFNDQQHPSASTGPLDFDCFWHY
GrNAC94	Gorai.008G197500
MEDQVAGNEDYGDKLPVGFRFLPTDVEFVTHYLINKVIYNPFSSFIFQEINATELYTKSPKNSVQFCNGEREWFFFIYMDMNIDNMHNKAIEKGGDELGFWQSMGDRKCVKDTNGNTLATKITFLYFSGSPSHRKKTHWRIDEFRLPIQFYTLHNSKKIEGNNFTKEKWAAGRLTRGRDYTSF
GrNAC95	Gorai.008G227800
MGGASLPPGFRFHPTDEELIGYYLKRKTEGLEIELEVIPVIDLYKFDPWDLPEKSFLPKRDLEWFFFCPRDRKYPNGSRTNRATKAGYWKATGKDRKVVCQSDVTGYRKTLVFYRGRAPLGDRTDWIMHEYRLSDEPSQGSTNQGAFALCRVVKRNEPKASDARGEPKATKVGSSSTNVILPVPRTCNSGNISCQASYPNRESHYTSSEVMRVPPFEPVSVNSDPRGVWVSPDLILDSSKDYPQTCESTAQYFPQYEFPSSLTPWQQYEQIDFSPSSSYSNFGEIEHDDLSRIGYMSPYSGHANYMDFYGNEGNDQTGLFNYMNPF
GrNAC96	Gorai.008G236400
MNNFTNVPPGFRFHPTDEELVDYYLRKKIASKRIDLDVIKDVDLYRIEPWDLQELCRIGAEEQNEWYFFSHKDKKYPTGTRTNRATKAGFWKATGRDKAIYCRHCLIGMRKTLVFYKGRAPNGQKSDWIMHEYRLETNENGTPQEEGWVVCRVFKKRMTTVQKVGEYDSSCWYDEQVSFMQDFESPRRIPQPYASYPHHYPCKQELQLQHSFPHDPFLQLPQLESPKLPQSVASVSCNSVVPYGSTLQSSSLSQEEHMQQGHHQQNLNSLYNNGEQAVDQVTDWRVLDKFVASQLSHEEASKENNYSNAAASFRVGEQMDLLGNESKRPGIAHQEYTSTSNSSCQIDLWK
GrNAC97	Gorai.008G259700
MSEDMNLSINGQFRVPPGFRFHPTEEELLHYYLRKKVAFQKIDLDVIREVDLNKLEPWEIQEKCKIGSTPQNDWYFFSHKDKKYPTGTRTNRATAAGFWKATGRDKIIYSGLKRIGLRKTLVFYKGRAPHGQKSDWIMHEYRLDHNSTSTLDATASNGIGDSVPEEGWVVCRVFRKKNYQKTLESPKSSSSTCLDSKGKMLGSCNDGVLDQILFHMGRTCCKMENGSLSNNNVDIPNTNNGVHERFMHLPRLESPTLFDQDRSFIKPCCYHSIDDMLTETEPSSINQRGTAGVCESNNGVNDWVTLDRLVASQLNGQQETSKQLWCFNDPNAAFSLCHDDDVQLSHLNLLRSNQNSNVYRDENDLWSLTKSSSPSPSSTSDPLCHLSV
GrNAC98	Gorai.008G261400
MEVLTMGTLPLGFRFRPTDEELINHYLRLKINGRHSEVEVIPEIDVCKWEPWDLPGLSVIKSDDLEWFFFCPRDRKYPNGHRSNRATDKGYWKATGKDRTIKSKKSLIGMKKTLVFYKGRAPKGERTNWIMHEYRPTTKELDGTAPGQSAFVLCRLFHKVEGRNDIVKYDEVEQTGYSPAMIKSSPDDTSSDLLQDTVSSDTQAQKPDNLMQNDQITGDTSSCNSHMTSNADYHATEETMMEKYPLPGSNSNLYEPNYGEIDSKVFSPLMNSQLFEDLPFFVDSPYANDFGHDQNGFHFQDGTSEQDVSFAFLDDILSNHYDSCEESNTQKNLVDGTEMPLFGDSFISKTPPPEISYLKENGRPADTDTEMPQLQFGTEVGARRWLGGPIDNNQSLQMQ…
GrNAC99	Gorai.009G028900
MNKSNLMSSITSSHLIDAKLEEHQLCGSKHCPGCGTKLEGKPDWLGLPAGVKFDPTDQELIEHLEAKVEAKDMKSHPLIDEFIPTIEGEDGICYTHPEKLPGVTRDGLSKHFFHRPSKAYTTGTRKRRKIQTECDLQGGETRWHKTGKTRPVMVNGKQKGCKKILVLYTNFGKNRKPEKTNWVMHQYHLGQHEEEKEGELVVSKIFYQTQPRQCNWSDRTNAATTVDGTTNVVVVDPNNIRRDSGIRSCSSKEQLIPLRDEVSGAGIAPAALSSFASAMDIQHLKSDHHLSFTPFSKSFDQVGLAEASAARETPTQGTGQEIPEHHRGPNHMAHDHHHHLLLHHHQQQQQQQHQIATTAFHISRPSHPISTIISPPPLHHTSIILDEDSFHVSRIMLQN…
GrNAC100	Gorai.009G083500
MAGEGVSRETQMSIEASSMFPGFRFSPTDVELISYYLTKKLEGYEKCVEVIPEIEICRYEPWDLPDKSVIKSDNEWFFFCARGRKYPNGSQSRRATEQGYWKATGKERNVKSGSNVIGTKRTLVFHTGRAPKGERTEWIMHEYCMNGKSQDSLVVCRLRKNSEFRLNNTSSRAPRNAPQLSPIRDSNCATSNGGADQTGTYKGDKAYLKKGTSSYDSHSIEQFDSASESEQKLSNEVGATDSSTPQKDSDAEEDYFAEILKDDIIKLDETPLSARPDISPRIASSSDAGQRRREQPRKENEPHVAHLQGTANRRIKLRKPKAADYVVAAKASTELERGVGEMSIDKLTSPKSGDSPKWLLSLFAPSTANLRFIYATFVILTLVALFLTVLLGGFQACKK…
GrNAC101	Gorai.009G166300
MTWCNNPDDDARAIKLVAAATKEPSLAVAATSAASYTKIHEIQTIICPSCGFNIPYQDQTGIHDLPGLPAGVKFDPTDQEILEHLEAKVISDLRKLHPLLDEFIPTLEGENGICYTHPEKLPGVSKDGQIRHFFHRPSKAYTTGTRKRRKVHTDEEGSETRWHKTGKTRAVSVGGAVKGFKKILVLYTNYGRQRKPEKTNWVMHQYHLGNNEEEKDGELVVSKVFYQTQPRQCGPGSVKYTLDRKLKTRSRLHQSPNPMAKSSGSRGLFEHNNPPFIPYDDGSHHNRESPPQLIPNLVVQGDGSSFIRLTSDTSKGRVERK
GrNAC102	Gorai.009G170700
MESTDSSSASAHPQLPPGFRFHPTDEELVVHYLKKKAASAPLPVTIIAEVDLYKFDPWELPSKATFGEQEWYFFSPRDRKYPNGARPNRAATSGYWKATGTDKPIVTSNGNQKVGVKKALVFYRGKPPKGIKTNWIMHEYRLIDNNSTSKPQIVDLPNRKASLRLDDWVLCRIYKKNNTQRPMETDKEYTMEGMLATQLPTSSHQNLNALTSKATSYGSLLQHEDNFFEGILTEGMRSSSNISQLAVSSSLKQNPPMAFPVKRTLPPQYWNEPSSRGSQSGKRFQQGDINCSSRGGNIDDTNSFVSLLNQLPQNTPFYPGSMVGSLGDGVSRQQFILPGS
GrNAC103	Gorai.009G186000
MLAVEEILSELAEEEVNGHGLPPGFRFHPTDEELVTFYLASKVFHGSFCGVEIAEVDLNRCEPWELPDVAKMGEREWYFFSLRDRKYPSGLRTNRATGAGYWKATGKDREVYSASTGALLGMKKTLVFYKGRAPRGEKTKWVMHEYRLDGDFSCRPSCKEEWVICRIFHKTSEKKNALAQGQSYVLAMSSSSTTFLPPLLETPTPLLKSESQTLMQAHNSFLIHRHENDLKSLINPVVSESQSQSQLFPSNGFQPSFSPTSTFATTDKNAVTNTTSSAAMLFKSLLSHQDCLFKEQAAFPKQCKAEADFSYLNLPAANNTLNWMDRIHPSPPCQNPLFFDMDYSVLGFAEGVRGTARGDTNAHDMSTSIAIHTASGQMILNPPTTTASGESGPLD
GrNAC104	Gorai.009G204700
MATPAAAPPPDISFKCTNMDELFTCFVKITSGSPLPNNVIDHVNPYGIDPKNLPEGVWFLINSKEEVDTEGGEWKTKEEGREVFSDSEMIGWRTSLEYYEGREPRQRKTEWVMEMFNVTVKRMCDEKEKHETSSLCRVSLVPSHEMVENGTGNHLIPHLDLDAHSSSRNPQHEETEALAVAERNEGENLFGTDSGGYDIGFFAGGNFLELKDLDNPASPSSSSDNSSAISISSGECFDSLAILQELDEQILEQKDSGKKLDVLAGDKPNELDMVPATLAGCLVSVEGSNSSSEDDESFKTGASGDPNNQVAKRAKVEEGPSSSRKPSESHGGRRKGGSLGGMLRKKYFCFMPF
GrNAC105	Gorai.009G214000
MSNNQNSNLPLVDIGGGSSRASSPYHFPPGCRFYPSEEELLNHYLTGKNSSVAADRSDAYGSDFIRELHLYDYKPSDLPEGACFVHGYKGRRRHWFCYTKSKGGRGRRRAKGGFWRKIGKVKDVFGGGNVKLGTRTKFVFYEMNSVKAALRTPWIMYEYALLHRHKASFVLCRVFIKSRARNSVSENVLSCAEETVSAIRHIGIQHDGFLRPDTLEAEINGDDFTKELDDPITTGPVSVASFEFPSGIPPDLPDDMVGPRLTTSELLSIIEADFIELDDLS
GrNAC106	Gorai.009G260000
MTVAAKAATTGSCFGEDQVWPPGFRFHPTDEELVLYYLKRKICRRKLKLDIIRETDVYKWDPEELPAQSILKSGDRQWFFFSPRDRKYPNAARSNRATGHGYWKATGKDRTVTCNSRTVGVKKTLVFYRGRAPIGERTDWVMHEYTLDEEELKRCQNVKDYYALYKLYKKSGPGPKNGEQYGAPFKEEEWADEEYASKAVDVITPVKHPNEAFPDDVEKAKNQIQSPLNDIEEFMRQFAAEPALPQPQAHFDNILPRLAGEEEIQSTLLDTSPRDVLLPKPVEVVHDHASFELSQSPTSRLQLQEAPEDASVSDQFEQIPQICEEDFLEIDDLTSNVEKPAENGLQFNDWDGLGEFDLYHDAAMFLQDIGPIEQGIVPFSYTENMINQVSYPLEPQLQH…
GrNAC107	Gorai.009G309000
MGRDSATSLAPGFRFHPTDEELVRYYLKRKILNRPSFDAISVIDIYRSEPWDLPDKSKLKSRDLEWYFFSALDKKYGNGSRTNRATERGYWKTTGKDRAIRFRERVVGMKKTLVYHKGRAPRGERTNWVMHEYRLTDETLEKGGIQQDAFVLCRVFQKSGSGPKNGEQYGAPFIEEEWEDDEAVFVPGQQDASAHEEAANEDAFVEVNDIDQNLDIGNPSESNILPLNGYCGESSNHVEHSREFSEDDQNLQNSMHENAFLPSSFYYGESSNCGEHSIEFKEDYQKPIRMHATEGDSKPHHELVVADSPEQNLIATNGKPVKDEYVLEPIENITSANYVLGNPYLDHTSYLPTNDELFLEANDFSNPIYPESELFDINEYLLFYDADDQSLAFDCDEIV…
GrNAC108	Gorai.009G309300
MGRETSLVADPGPTAVATATAKAAKTGSSATALAPGFRFHPTDEELVSYYLKRKVTNKPARFDAIAEVDIYKHEPWNLSDKSKLKTRDQEWYFFSLLDKKYGNGGRMNRATGQGYWKATGKDREVRHNSQLIGMKKTLVFHSGKAPDGLRTNWVMHEYRLIEEELERIGALQGYVLCRVIHKNNIGPPNGNRYAPFIEAEWDDGSAALVPGLDTEDDIAAGNESIARNDVAATENAATESNGVLRISSEQQDIEHPDEDAPPSDDVPRESSNERTDDCTLLPPFKIERSDDCPPLCMPNREAPLSLFGHKRRRHNDFGPNHANVTENSTRMTQDRWSSTTTTTTTTTPPPSSATTMAVSALLEFSLMESMEPKENHHVPPTPKYNATTNLNSMVPPSCM…
GrNAC109	Gorai.009G354900
MSNIRLVEAKLPAGFRFHPRDEELVCDYLMRKVALTDTFQLMIEVDLNKCEPWDIPETARVNSKEWYFYSQRDRKYATGLRTNRATTSGYWKATGKDKAVHSKGTIVGMRKTLVFYHGRAPKGTKSDWVMHEFRLQPTSNVSTLKEDWVLCRMLHKTKEISKNPSIMGSSYDDIGSSPLPPLMDSFISFHQPNLDDKYEQQVPDSPICPQTKGTLFSPIWTQI
GrNAC110	Gorai.009G357700
MNIVVQACADNKDEEEDAPLPGFRFHPTDEELVGFYLQRKVDNKPLKIDLIKQIDIYKFDPWDLPKASSREGEIESYFFCRRGRKYRNSIRPNRVTGSGFWKATGIDKPIYSNGGSACIGLKKTLVYYRGTAGKGTKTDWMMHEFRLPNSTHTNASNATFSNPKSLALEEAEVWTICRIFKRSVSHRKYTPDWREIASNRTSTATPSPQIICSMGLGSNIHETYIAFGSPLVQSCDEKPGFSGMNGRNQWHAEQLSIAQPSSMASSSSFSSCPGNNDFFTLANWDELKSVVEFAFDPFSV
GrNAC111	Gorai.009G399900
MEDMAPGFRFYPTEEELVSFYLHHKLEMEREDLNRLMDRVIPIVNIYEFNPWDLPQFSAYLCHKDPEQWFFFIPWQESEARGGRPKRLTTTGYWKATGSPGFVYSSGNRPIGVKRTMVFYNGRAPNGIRTEWKMNEYKAIEQGASSISATPTLRHEFSLCRVYKKSKCLRSFDRRPPAGGVQIIKPNAAAHQGEATAGEAASGYHKSHQMAGSPESSSSEDHGNPSQTGASNDSSATVFNYDELFWNLDGFWESQIP
GrNAC112	Gorai.009G418700
MLGGSSMEEIPAAGNNSSEIQLPPGFRFHPSDEELIVHYLKNKVTSNPLPASIIAEIDLYKYNPWELPIKASFGEDEWFFFSPRDRKYPNGARPNRAAASGYWKATGTDRPILTSCGTKSIGVKKALVFYKGRPPKGTKTEWIMHEYRLLETMIWTPKRKGSMRLDDWVLCRVRQKASIQRNSWEDRNISSHEPADSFYVPNSIEPWPSNTKHNVEMGKTYLFNDCPMLPFIFASQDLPCFDTTSSISFQSSDKSCTSLQEANSGNNNMQISFSSLQNLFNPLKRESMEEGSFVPTSCKKLKNTEKDCSEVNFYRSNHLENSDSSPHQWNPMMQYDQQLNFPDFTETD
GrNAC113	Gorai.009G433100
MESTDSSIGSQQPNLPPGFRFHPTDEELVVHYLKKKASSAPLPVAIIAEVDLYKFDPWELPAKATFGEQEWYFFSPRDRKYPNGVRPNRAATSGYWKATGTDKPVLTSGGTQKVGVKKALVFYGGKPPKGIKTSWIMHEYRLADNKNNNKPPGYDFSNKKNSLRLDDWVLCRIYKKNNTHRPLDQDKDDSIDDMLGSIQPSISIGNQHNNPKFQFASKGTATSFGTLLENHEHSLFDGMMGNNSDEGINNGSMSQSMVNPLKRNLPSLFWTDETSIEPQANKKFHGDSNDGSMEKMDGNGSVTTLLSQLPESPSLQQQQETMMGSMGDGIYRPPFQLPGLHWYS
GrNAC114	Gorai.009G433200
MVVPETDPLAQLSLPPGFRFYPTDEELLVQYLCRKVAGHHFSLQIIAEIDLYKFDPWVLPSKAIFGEKEWYFFSPRDRKYPNGSRPNRVAGSGYWKATGTDKVITTDGRKVGIKKALVFYVGKAPKGTKTNWIMHEYRLLETSRKSGSSKLDDWVLCRIYKKNSSAQKSLPCVSSKEHSNNGSTSSSSSQLDDMLEPFPELDNRYFALPRMNSLKTLQNDDKTGFHNLGSGNLDWASLAGLNSVPELVPSGQTQTQGIQSYVNNDLCIPTMPPTLTQMDMSMSKAGNSVEEEVQSGLRTQRINNSGFFQQNSSGLMTQNFSNSIDPYGFRYLTQSGGFVFKQ
GrNAC115	Gorai.010G012000
MNASAASLSACIAITSTNEELFIGLNKLTSGSPLPCNVIEVNPYSFEPEYLPDDMWFLTSSNDNTDMEHGLWKVKEEAREVFSNSDIIGWRTTLAYYKGQVSHERNSNWVMQVFSATQKRLCDENANKETISMCRVFLVPSDEMQEKVSSARIGTENHLPQPPILEANCGTGIGSSSNHQVNKHDEKEGLAIAGTIPVPEHQDENDVGMDCFTDAYIDSFSRGDFLEMNDLVNHVSSSSSGNSSAPSMSSDECFDSMAFLQDLDQDLVLEQNDMGKKLNVSASNRLDEVVLVPAALGSVVSIEGNDSSSNELLKTTSSVPNSANNNEISKHAMGNQRDEGPSSSSSVKPKSSRMKELRKKYLCFMPF
GrNAC116	Gorai.010G051900
MTASELQLPPGFRFHPTDEELVMHYLCRKCASQSIAVPIIAEIDLYKYDPWDLPDLALYGEKEWYFFSPRDRKYPNGSRPNRAAGSGYWKATGADKPIGQPKPVGIKKALVFYAGKAPKGEKTNWIMHEYRLADVDRSARKKNSLRLDDWVLCRIYNKKGAIEKQPPQGSIGKSSAVTEIEDKKPDIATLGVDTRQLPPPPTGLVNDYVYFDTSESVPRLHTDSSCSEHVVSPEFTCEVQSEPQWKDWGSATNTTTTNALDFPYNYMDATVDNGFPAHFQNNNQLSPLQDMFMYLQKPF
GrNAC117	Gorai.010G078900
MNKSNLGSVSSSDLIDAKLEEHQLCGSKHCPGCGHKLEGKPDWLGLPAGVKFDPTDQELIEHLEAKVEAKDMKSHPLIDEFIPTIEGEDGICYTHPEKLPGVTTDGLSRHFFHRPSKAYTTGTRKRRKIQTECDLQGGETRWHKTGKTRPVMVNGKQKGCKKILVLYTNFGKNRKPEKTNWVMHQYHLGQHEEEKEGELVVSKIFYQTQPRQCNWSDRTATAVEVSNANDPNSRRDSGSGSCSSKEVIPLRDEVTGAGVAAALSSYAAGAMDIQQLKSDHFSFTPFRKSFDEVGIGEASAAREAPVQGTCEEIPEHPRPHHMAHDHHQQQQQHQQQQQQQQQQQHHQHHAHHQIATTAFHISRPSHPISTIITPPPLHHTSIILDEDSFHVSRIMLQNE…
GrNAC118	Gorai.010G124100
MEGDKGKEETLPPGFRFHPTDEELITFYLVNKISDANFTGRAIADVDLNKCEPWDLPGKAKMGEKEWYFFSLRDRKYPTGVRTNRATNTGYWKTTGKDKEIFNSNSRVTSELVGMKKTLVFYRGRAPRGEKTNWVMHEYRIHSKSSFRTNKQEEWVVCRVFQKSAGLKKYPSASNQSRAAVNPYNLDIGGGSLLPMMQAENYHLSMGAELSRVLRGGPSCSANLPIPSQINYPVPGGFTISGLNLNLGGGSTQPVMRPMQPPQPPPMLQHQDVTPSLMNTATFGAEGGYGAEITTQNANGPTNRYLSMDHCMDLDNYWPTY
GrNAC119	Gorai.010G142400
MAIASMSNDNTSNVDLDFNNSNSSSSSKDDHEQDTVMPGFRFHPTEEELVEFYLRRKVEGKRFNVELITFLDLYRYDPWELPAMAAIGEKEWFFYVPRDRKYRNGDRPNRVTTSGYWKATGADRMIRGENSRSIGLKKTLVFYSGKAPKGIRSSWIMNEYRLPHHETERYQKAEISLCRVYKRAGVEDHPSLPRCLPTRALTSSRGVLQSEKKYSQAQDAAQQAMERFQGFGGGQSQPQMEIEKISETDGSSSSTSDVTTALGLSKQNVYRPTALIRTTLGLPSGIMEEEGLFLNQSKQGCTSLLPNSTTLFQLGSSSVSSNVVDDLHRLVSYQQAAMNPLQYYNTYQQQQQQPEFSTLPPQSQAQQLSLNVLPNSLPLTTFSDRLWEWSPIPEPSREF…
GrNAC120	Gorai.010G151400
MESTDSSSTSPHPQLPPGFRFHPTDEELVVHYLKRKVASVPLPVTIIAAVDLYKFDPWELPNKASFGEQEWYFFSPRDRKYPNGARPNRATTSGYWKATGTDKPIITSNGNQKVGVKKALVFYGGKPPKGIKTNWIMHEYRLIDSNSNSKAQIVDLPNRRASLRLDDWVLCRIYKKNNSQRLMERDKNHSALPSFSHQNHGSLLEHEENCYEGMLTGGSMQNSSISQIAVSSSSKQSLPWCFYQQLRQIQSQLNKQ
GrNAC121	Gorai.010G157600
MTWCNNTVDGRALHIATKEPTVTVATSAAAASTISCPSCGHNIPYQDQAGIHDLPGLPAGVKFDPTDQEILEHLEAKVILDKCNLHPLIDEFIPTLEGENGICYTHPERLPGVSKDGQIRHFFHRPSKAYTTGTRKRRKVHTGDEDGSETRWHKTGKTRPVLVGGTVKGYKKILVLYTNYGRQKKPEKTNWVMHQYHLGNNEDEKDGELVVSKVFYQTQPRQCGTSSSIKETLNRKSKNIIQTPNSSSGGVVEYYNQPFVSFDHGHGSHHYRENPPQIIPNFGVQGDESSFYRLASDTRKGKGRSL
GrNAC122	Gorai.010G171100
MYIKVVKEIVRSIEMEVLEKMISEDEDVLLPGFRFHPTDEELVGFYLRRKVEKKLFSIDIIKHVDIYKHDPWDLPKVSKLSSGTEKEWYFFCRRGRKYRNSIRPNRVTGSGFWKATGIDKPIYSVGGFHDCIGLKKSLVYYKGSAGKGTKTDWMMHEFRLPPPTTTTLSSTNKDNLPEAEVWTLCRIFKRDVSSRKFASDWQNKKNKQNTNTSATSSRACSVESENSLKVENFGVLDDKGIERKLQNDHFLGGNQLFAATTQVLPSYLSFSNPNAADEYFGQEHWDELRPEVDYTIAKSLLYSDW
GrNAC123	Gorai.010G236700
MEDVEMEKMVSCNTAAAAEEEEEDILLPGFRFHPTDEELVGFYLKRKVEKKLFTIDLIKHVDIYKFDPWDLPKVSKISSTVGEKEWYFFCKRGRKYKNSIRPNRVTVSGFWKATGIDKPIYGVGEYHNNSIIGLKKSLVYYRGSAGKGTKTDWMMHEFRLPLDQNHAKDNFEEAEVWTVCRIFKRDVTCRKHALDWQNKKKNNNNKNNDNNININWNMQNISAISRTCSTEESENSLEFLGEKEIENFPGKLNQFSFTSDHHHHHHQGTSQVLSFSNPNNGDGLFFGQQQWNDEFKPVVDYNFGDSLLYSDW
GrNAC124	Gorai.010G251100
MEFDTYDYEFLMTGIPPGYRFEPTDIELLQDYLLKKVNGEPLPYNIISECEIYGNQGKEPWKIFIETSTKTFYVFTKLKKKSKGKNIDRVAGCGTWKGQRTDPIMYEEMKIGNRKLFVFQVKGSNEGVKGHWIMHEFSLVDEEDKQIGDYVLCSIRNKNAKDDTEEEEPPMKKMRYNSEDHNSPEPTSSDSPLQTLLSDWS
GrNAC125	Gorai.011G030600
FRFHPTDEELIIHYLNQKVFPSSNHHLMFSIIADVNIYKFNPWELPDKALFGENEWFFFSPRERKYPNGTRPNRAAASGYWKATGTDKPIIASVGSQCLGMKKALVFYKGRPPKGVKTDWMMIEYRLLDDCFVSQRPKGSMQLDDWVLCRVSHKGKAPLAGGYLQGQEMAIQITIGINEYDHQLPTMDQMIGLESEELDEKVFQEGSPEYPPTPIDTSVREVLKSIERVLSVGALDELVMASSSDDAV
GrNAC126	Gorai.011G087700
MESQNFVVNGGVKMPIGFRFHPTDEELVVHYLKRKALCLPLPASVIPEFDVFQTDPWSMPGDMKESKYFFSTRHDSYINNKCKRAAGSGYWKPIGKEKPILASGTNRVVGMRRALIFCQRKCSNGTQTRWLLHQYRLVDPVPTLDSTQRSRSEMCGPDWLVFRVFQRKRSRRGKKHEVVSHKSETSSAMNMPSCIDFTVEESSVFGPPPQPTSPSSTEITEVSSHGLDQEESSAFITSYYSNCCMRNQ
GrNAC127	Gorai.011G090000
MAIPPAAIMSNDPNDNTNINVVDDRNNNNMSSSSNSKDEHEHDMVMPGFRFHPTEEELVEFYLRRKVEGKRFNVELITFLDLYRYDPWELPALAAIGEKEWFFYVPRDRKYRNGDRPNRVTTSGYWKATGADRMIRGENSRSIGLKKTLVFYSGKAPKGIRTSWIMNEYRLPHHETERYQKVHAEISLCRVYKRPGVEDHPSLPRCLPTRRSAESSRGQQSEKKYPQEAAQQAMERFQAFGGGQPQQMEIEKLTETDGSSSTSTSDVTTALGLSKQNLYRPMPPISTTLGLPSGMEGEGMFLNQSKQGCCSLLPNSTTLFPVGSSSVPSNVVDDLHRLVSYQQVALNQQQYYNTNHPHPHQQQHQPQSEFSTLPPQSQAQPQQLSLNVLPSAIPSPTAF…
GrNAC128	Gorai.011G234200
MGGETSLTLVPGPTSPPPSAAAAKTGGSATALAPGFRFHPTDEELVSYYLKRKISNKPVRFNAMAEVDIYKHEPWDLSDKAKLQTRDQEWYFFSLLDKKYGNGGRMNRATNQGYWKATGKDREVRHNTHLIGMKKTLVFHSGRAPDGMRTNWVMHEYRLVEEELEKIGALQGYVLCRVFHKNNIGPPNGNRYAPFIEAEWDDGSIPLVLGVDTGDDGVAGNDAIAGSDVATTENAAVENNADQMIGFEQETEHAGKDALPNDEVPRETLNDKTDDCPPLPPCKVERPDDCPPICMLNREASLPLLRYKRRRHTDLGPNHANASENSTRTTQDRCSSTTTTAAAATTTSPSSATTTAISALLEFSLMESLELKENNHRVPPPTFDIANLDSVVPPSCMKL…
GrNAC129	Gorai.011G257000
MVRQRMLEEQNTLDVRGEDGEESGEESPQLQIPVGFRFLPTKEEILCDYLQPFIKGDPIPSGVMEELNIYGENREPWNIFNQDSAEESFWVITKLKKKSKSRIDRTAGDGCWLQQYIKEVKNSDGGEVIGYDKYFKYTRKKSQKSNGQWSMHEFSLKDQEALGLSDYVICEIKNKDAAVVSPDYEECEGEINKKKKRKLMEVPSTSTNHFAFVPLGNQSFDYMAPEAGGFSPSPPFTACLNQQPNPWTSAGVGGNLGVPDYNSHQLVPA
GrNAC130	Gorai.011G269400
MLKKQKEEEEEEYFRLLHPGYRFKPRDEELVNYYLRPKISGLPLPPNRIREANLYGHDPETLTAMNNYTSSNEVEKEWYFFTPRERKYTNGSRPARKAGNGYWKATGADKEVILKGKKIGCKKTLVFYEGKPPRGFKTNWTMHEYVSSEAPVRVRHGKEDMKLDNWVLCRLYKNRREAKQKHRIPQEENGLECQEKVEPHKMAEPVSEPINMVAPPVYDQYEQREVQPFNMNIGQDTNRFPELDNPMPVSDEYGNYYMFDNNPTHGGGFQQVPNYDDFVTNAAAAPAPFSSTFPLDNQFQSMGNAGFNLPPPPLQFQPHWPAPPSPPQQFLGANTGFDFSVDEYLLDPEFGMPPPEFC
GrNAC131	Gorai.011G269500
MLKKQKEEEEEEYFRLLPPGYRFKPRDEELVNYYLRLKISGLPLPPNRIREANLYRHDPETLTAMNKYTSSNEVEKEWYFFTPRERKYTNGSRPARKAGSGYWKATGADKEVILKGKKIGCKKTLVFYEGKPPRGFKTYWTMHEYVSSEAPVRVRHGKEDMKLDNWVLCRLYKNRREAKQKHRIPQEGNGLECQEKVEPHKMAEPVSEPINKVAPPVYDQYQQREVQPFNMNIGQDTNWFPEIDNLMPVSDEYGNYYMFDNNPTHGGGFQQVPNYDDFVTNAAAAAPAPFSSTFPLDNQFQFMGNAGFNLPPPPLQFQPHWPAPPSPPQQFSGANTGFDFSVDEYLLDPEFGMSPSEFC
GrNAC132	Gorai.011G271300
MEEKDEACLRSIPPGYRFKPRDDEIINFYLRPKIFGLPLPPNRIKEVLLYNYDPQTLTAMSNNALSNGVGNEYYFFTPRDRKYANGSRPARNAGNGYWKATGADKLICRKGKKIGLKKSLVFYQGKPPKGVKTNWLMHEYVLTDAPIRKRLGNEDMRLDDWVLCRVYKNPRVKKLEHETLEDGNQEEADTATTVAYDGAQMVQQEGHQVECEAEAARSAIPPYNGIQMVENGIAFATLYEPINTSSQMLEHGIAPLYEPINTSSQMLENGIAFAPLYEPINVQMPQGTSSWFPEQVYSTPYFNQYGDYTFEHPTLEGFNMPDCGVYDPALFQINMQQHFSSDFDLDQLNQDPHSGLPPPL
GrNAC133	Gorai.011G271500
MEEKDEACLRSIPPGYRFKPRDDEIINFYLRPKIFGLPLPPNRIKEVFLYNYDPQTLTAMSNNALSNGVGNEYYFFTPRDRKYANGSRPARNAGNGYWKATGADKLICRKGKKIGLKKSLVFYQGKPPKGVKTNWLMHEYVLTDAPIRKRLGNEDMRLDDWVLCRVYKNPRVKKLEHETLEDGNQEEADTATTVAYDGAQMVQQEGHQVECEAEAARSAIPPYNGIQMVENGIAFAPLYEPINTSSQMLENGIAFAPLYEPINVQMPQGTSFWFPEQVYSTPYFNQYGDYTFEHPTLEGFNMPDCGVSDPAHFQINMQQHFS
GrNAC134	Gorai.012G007000
MRGENSLAIVTAPSAAAETGGSATALAPGFRFHPTDEELVSYYLKRKVTNKPVRFNAIAEVDIYKHEPWDLSDKSRLKTRDQEWYFFSLLDKKYGNGGRMNRATNQGYWKATGKDREVRHNDQLMGMKKTLVFHNGRAPDGLRTNWVMHEYRLVEEELERIGTLQGYVLCRVFHKNNIGPPNGNRYAPFIEAEWDDGSAVLVPGIDIGDDGVASEKALVESNGVQRSGFEQEIQNADEEAPANDKVRRELLNERTYDCPPLPPGKIERLDNGPPLCLINREAPLPLIHYKRRRQNDSGPSHANISENSTRTTQDHCSSTTTAGTTTASPSSDTTTAVSALLEFSLMESIEPKKKKPHVPPPIYETANLDSMVPPGCMKLITDLQNEIRKISAERETLKL…
GrNAC135	Gorai.012G036100
MEMEDGRSVNHLPPGFRFCPTDEELVLHFLYPKSLRLPCYSNIIPELDLHRLHPWELDGKALMSGKRYFFFSQKMENRVLENGYWKQLDMEEPIFSGGSGKVGVKKLFEFYIGGAPFGMKTNWVMQEYHLCNWGSALSFHYPKTKGIRKLDSNYKWVLCKVEEHKGNAQSFNYSDEDGSELSCLDEMFLSLDDDLDDISSSHFL
GrNAC136	Gorai.012G037600
MKAELELPPGFRFHPTDDELVNHYLCRKCASQPISVPIIAEIDLYKFDPWQLPDMALYGEKEWYFFSPRDRKYPNGCRPNRAAGTGYWKATGADKPIGKPKTLGIKKALVFYAGKAPRGVKTNWIMHEYRLANVDRSAGKKSNNLRLDDWVLCRIYNKKGSIEKHFPSEQKSLSYPEMEDEKPDIIMNGQNMQQPWSVMAMKNDVIQTDGSESSWSEHVPSPEITWEKEVKSEGRWNELDFGLDFIDEDPFASQVDYQMEQLSPLQDMFMYLPKTF
GrNAC137	Gorai.012G054800
MDDVEKVEDVMLPGFRFHPTDEELVEFYLKNKIQQKSLPIQLITQLDIYKYEPWDLPKLAASGEKEWYFYCPRDRKYRNSARPNRVTRGGFWKATGTDRPIYSSDATKCIGLKKSLVFYRGRAAKGIKTDWMMHEFRLPSLSDKTLSANVMILIRSLISNDSWAICKIFRKTNCMAQRALSHTSIPSDIPHHYGPFNHFNEVQHAQQWTTSPLPVPNGDLHNNSMFLQCTVDTSSVVLSPDATMIADDVRNNSESIDFKGKQQSFNGFSIRLPQDMEGTRNDDGDWRSIPLMGFPFSLSPNVLDSWKPNLPWDTSLYPTEMSTTYSTDRYHT
GrNAC138	Gorai.012G073400
MSINKSAAMEEDGNQELMVRMKEAEDEAYLKSMPSGFRFKPRDDELIFYLMCKARNKPLPPTRIKEVPLYKYDPDTLTAISGNMSSNGTINEWYFFTSRDRKHPQGKRPNRAAGDGFWKAVNSDKHVKSNGKLIGLKKTLVYCRGKPSKAQKTNWIMHEYVLSDPPQTTHKNDHQLDGWALCRVYNRKPQAPKVPEKSSPQNFGSNNLNIQNQIQEQSALQNFVTEDLNFSESDKFLLYANFGTIIYSL
GrNAC139	Gorai.012G083700
MKMPIGFRFHPTDEELVVHYLKRKALSLPLPASVISEFDVLGTHPWSLPGEVNEKRYFFSSRGRDGGGSGGYWKPIGKEKPIIETGSNEVVGMRRALIFCGRKPSNHTNTRWFLHQYRLLHFNSTQMVKGEMDGDWLVFQVFQRKRKARKHAAKMATCIDFTAEDCPVFYPPPPPTSPSSSEITEVSPNGLDEEESSSFITSCIRN
GrNAC140	Gorai.012G125500
MEKLSFVKNGVLRLPPGFRFHPTDEELVVQYLRRKVLACPLPASIIPEVDVCKADPWDLPGDLEQERYFFSTREAKYPNTNRSNRATISGYWKATGIDKQIVTSRSNQAVGMKKTLVFYRGKAPNGCRTDWIMHEYRVVSTETAACNAPPNKKNQTQNNVVPMENWVLCRIFLKKRGAKNDEEGLQSCNQRIGKLRTSKPVFYDFLTKDRTDLNLAPSSSSSVSSGITQVSNNDADDHEESSCCNSFPYFRRKP
GrNAC141	Gorai.013G063500
MGDNNSINKVPPGFRFHPTDEELVVHFLQRKAALLPCHPDVIPDLHLYPYDPWELDGKALGEGKQWYYYSRRSENRNTRNGYWKAMGMEESVVNRSSSRRVGIKKYLVFFIGEAEEGGGGGVKTDWIMHEYRLSDSDSSSGTSRSSKRRGHNSKIDYSKWVICRVYERRCSTSDEEDGGMELSCLDEVFLSLDDDDEISNCH
GrNAC142	Gorai.013G066200
MHEPQICCKSRRLDRCHSLRQKRVGYLPIRLHTRSQDQTVSISNDIPEHDCLKRFLESSIKMRYSDVFNDFQPPISGFKYGKGGHQISLIFLFVDETPIMSQLQIPLGFRFLPTKEEIFCDYLKPIINGDPIPSGVLKAHHIYGANREPWNIFDQDWPESFWVLTKLKKKSKSRIERTAGDGCWLQQFAKEVKNKDDGEVTGYDKYFTYTSKKNKKSNGQWIMHEFSLKDQEAVGLSDLVICEIKNKDAAVVSSGYEESEGEIKKNKKRKLMEVPSDSTNDFATMPVGNQTFDYMAPEVGGFSPFSACLDQQPNPWTSAGVGGNLGVPDYNSHHL
GrNAC143	Gorai.013G085000
MKERSESDKMEEIMLPGFRFHPTDEELVGFYLKRKVQQRPPSMEFIKQLDIYKYDPWDLPKMATTGEKEWYFYCPRDRKYRNSARPNRVTGAGFWKATGTDRPIYSSEGNKCIGLKKSLVFYKGRATKGVKTDWMMHEFRLPSLADSAPPKIFLEKTLPPNDAWAICRIFKKTNSTAQRALSQSRVSQVPETSSSSISEVPSMPLTAKTSLNLNVDLLQTSNGAFSSLDFVPYKPPQHSMSNGDLTSLVFTPLDHTSTDSRAVDVTSMLLNMLSSILGDHYCGRATDGLHFGGGFTGTLPHELQGNNMMSGGDHESSLFKSLNVGSHGDDQWGGVRSIGFPISMPLPMNVMGDAWKPSLAWDSSCPSEMSTSFCSTKCYT
GrNAC144	Gorai.013G118000
MEDAIVVNQRHQELMELPPGFRFHPTDEEIITHYLLEKVMNSNFSAAAIGEADLNKSEPWDLPDKAKMGEKEWYFFCQRDRKYPTGMRTNRATQAGYWKATGKDKEIFKGKGCLVGMKKTLVFYKGRAPRGEKTNWVMHEYRLEGKFSYYNLPKAAKDEWVVCRVFHKNTAGINKSPIAMASLGDEFMDYASLPPLMDPTFDCESEFKAINKTPVSSSIFNPQIPTQDPVFFHPETSDSGTGSLRTEDEASIRALAGNYSGDHIGQRQCNKVEQFSSNQSMVSPSQDTGHSTEINNNEISSVISKSFGLGSIDPYDDIEDLACLWNY
GrNAC145	Gorai.013G140700
MMELESCVPPGFRFHPTEEELVGYYLRRKINSLKIDLDVIIEIDLYKMEPWDIQARCNVGNEEQSEWYFFSYKDRKYPTGTRTNRATAAGFWKATGRDKSVLSKNNIIGMRKTLVFYKGRAPNGRKTDWIMHEYRLQTSEHGPPQEEGWVVCRAFRKPCPNQRQGFEAWSHGYYMRDNSQVRPPVSLSDIATTSHLHLRRNQGSSFYESYGSEQELVSNSHNFLDSQQVIELPQLDSPITVSPSLAEKEVFHCDEEKSNESSQIHIIDWKNFDNLFNSQLTDTTSYPYQTAALIPQNDELEAQQHHLLGCFPGS
GrNAC146	Gorai.013G146300
MAPMTLPPGFRFHPTDEELVAYYLDRKISGRTIELEIIPEVDLYKCEPWDLPDKSFLPSKDMEWYFYSPRDKKYPNGSRTNRATRGGYWKATGKDRAVQTSKAVVGMKKTLVYYRGRAPHGIRTNWVMHEYRLLHSASPTAPSSLKDSYSLCRIFKKNIQIPKTKEAPVDNNQSFGDEISRGREAEVEDENFNTSSSDVTQGTPNETGVADEYQPPFTSDEANSSANLSSLGPDFSSHPFQIPSYTNLHYQAPYPPLELEDFPQINIISETKASKAEIIDEYMMYDKCKDYMNGSLEEIFSLCASQDNSMPPLSMHD
GrNAC147	Gorai.013G167100
MESNDSSTVSRQPNLPPGFRFHPTDEELVVHYLKKKATSAPLPVAIIAEVDLYKFDPWELPAKATFGEREWYFFSPRDRKYPNGARPNRAATSGYWKATGTDKPVLNSKGTQKVGVKKALVFYGGKPPKGIKTNWIMHEYRLPDNKNNNKPPGCDLGYKKNSLRLDDWVLCRIYKKNNTNRPLGYEKDEAMDDMGGPVPTSMSIGSLQFQTKGTSCGTFLENHEHNLFDGMLGSDGVNNNGSMSHLGCCSSSKPDLSMVNPLKRSTVPSLYWTDEDTASPSTSKTFHGDHSNDGSLEKPDTNGSISIATLLSQLPQTPHLQQQTMVGSMEDGIFRPSYQLPGLNWYTLN
GrNAC148	Gorai.013G171300
MDSYHHFDNGETHLPPGFRFHPTDEELITYYLVKKVLDRSFTGRAIAEVDLNKCEPWELPDRAKMGEKEWYFFSLRDRKYPTGLRTNRATEAGYWKATGKDREIYSSKTCALVGMKKTLVFYRGRAPKGEKSNWVMHEYRLEGKFAYHYLSRSSKLFQDEWVISRVFQKSSGGAKKAPMSAASMVLYQEPSSPSSVSLPPLLDTTNATGSGTATGASLTDRDSCSYDSHNQSEHVSCFSTIAATSSATLPGYHSGFDLALPTPPQMNNSFDSIARYTRNVGVPVFPSLRSLEENLQLPFYFSEPTLAGAAPPLDGGSSANWGAVSEEGNSGSVADGKMSNIGPTELDCMWTY
GrNAC149	Gorai.013G191800
MRLPHSSLPPGFRFHPTDEELILHYLMKKLSSSPFPVSIIADVDIYKFDPWDLPDKAVFGEKEWYFFSPRDRKYPNGARPNRAAGSGYWKATGTDKIIVASSMAAGRGGVFSNIGVKKALVFYKGRPPKGIKTNWIMHEYRLSQNPNPNSNNRSFKSKDCSMRLDDW
G. barbadense
GbNAC1	GOBAR_AA00103.1
MRSWLVDSRAIAKKVKNASWSSSVQITDCGANRECPNCHYRIDNSDVFPQWPGLPVGVKFDPSDAELLDHLAAKCGVGDSKEHLFIDEFILTLGDCQGICYTHPENLPGDVLLGYITSLRYYSWLILGNLQFMVMGNRYCCLIWIVPDYIITSSRFCVGARKDGSSIHFFHRTINAYSTGQRKRRKIQNQDSTNEEHVRWHKTGKTKPVTENGVHKGWKKIMVLYKSTKKGCKPEKSNWVMHQYHLGDTEDEHDGEYVVSKIFYQQQKQTEKNDDSPMTEEPDNLMIHTSPRTPKTITPDPPRPWKSMMLDDIEENMHQEANFAVERSDVHTDAVQCEDNSDYQAAWLAGESQAVENPDFNGFDEFLLCNELLDSSSLPTTKDPKADCAAIETKGNNDA…
GbNAC2	GOBAR_AA00285.1
MNGVVQACADNKDEEEDAPLPGFRFHPTDEELVGFYLQRKVDNKPLKIDLIKQIDIYKFDPWDLPKASSREGEIESYFFCRRGRKYRNSIRPNRATGSGFWKATGIDKPIYSNEGSACIGLKKTLVYYRGTAGKGTKTDWMMHEFRLPNSTHINASNATLSNPKSLAAEEAEVWTICRIFKRSVSHRKYTPDWREIASNRTSTATPSPQIICSMGLGSNIPETCIAFGSPLVQSCDEKPGFSGMNGRNQWHAEQLSIAQPSSMVSSSSFSSCPENNDFFTHANWDELKSVVEFAFDPFSV
GbNAC3	GOBAR_AA00288.1
MKVEDVPLPGFRLHPIYEELVGFNLRRRVENKPVKIQLIKRMDIYRYDRWDLPRAESEGQSESYFFCKRGSIGTALDRIGLPDRGFGKQLGLIELFIHMEVNTISALGKGTKTDWMMHEFRLPREDNHTDTIQKARKVSSHRKYREDWREIAAKHKSIAKTRRCPTISLESKNGHENYIKFGAPIIHQHYDEEKQQGVNQINGIRQLYRNVAAAEQLNRIAQHPLFASSSSFSNQESYFFTDANWDELRSVVEFADIDPFLL
GbNAC4	GOBAR_AA00743.1
MCMKEFKLQYYKTQGFSLCDLEQERYFFSTREAKYPNTNRSNRATISGYWKATGIDKQIVTSRSNQAVGMKKTLVFYRGKAPNGCRTDWIMHEYRVVSTETAASNAPPNKKNQTQNNVVPMENWVLCRIFLKKRSAKNDEEGLQSCNQRIGKLRTSKPVFYDFLTKDRADLNLAPSSSSSVSSGITQVSNNDTDDHEESSCCNSFPYFRRKP
GbNAC5	GOBAR_AA01187.1
MAPLGLPPGFRFHPTDEELVNYYLKRKINRQEIELDIIPEVDLYKCEPWDRDPEWYFFGPRDRKYPNGFRTNRATRAGYWKSTGKDRRVSCQNRAIGMKKTLVYYIGRAPQGTRTDWVMHEYRLDDNECEGTCGIQDSYALCRVFKKNGMTGSETEEQGQSSLTVMDQYCSQGVIMNDSETMYGEVPIGASSSSCMEEEEDKDDSWMQFITDDPWCSSNCTAAMAGDELSNTGFYNLK
GbNAC6	GOBAR_AA01284.1
MKMPIGFRFHPTDEELVVHYLKRKALSLPLPASVISEFDVLGTHPWSLPGEVNEKRYFFSSRGRDGGGSGGYWKPIGREKPIIETGSNEVVGMRRTLIFCGRKPSNHTNTRWFLHQYRLLHSNSTQMVKREMAGDWLVFRVFQRKRKARKHAAKMATCIDFTAEDCPVFNPPPQSTSPSSSEITEVSPNGLDEEESSAFITSCIRN
GbNAC7	GOBAR_AA01291.1
MLGGSSMEEIPAAGNNSSEIQLPPGFRFHPSDEELIVHYLKNKVTSNPLPASIIAEIDLYKYNPWELPIKALFGEDEWFFFSPRDRKYPNGARPNRAAASGYWKATGTDRPILTLCGTKSIGVKKALVFYKGRPPKGTKTEWIMHEYRLLETMIWTPKRKGSMRLDDWVLCRVRQKASIQRNSWEDRNISSHEPADSFYVPNSIEPWPSNTNHNVDIGKTYLFNDCPMLPYIFASQDLPCFDTTSSISFQSSYKSCTSLQEANSGNNNMQISFSFLQNLFNPLKRESMEEGSFVPTSCKKLKNTEKDCSEMNFYRSNHLENSDSSPHQWNPMMQYDQQLNLPGFTETD
GbNAC8	GOBAR_AA01684.1
MENSMLKRLKEEDDEEYFRMLPAGYRFKPTDQELMDYYLRRKISGLPLPPNKIREVNFYSHDPETLTAMNNKVSSNEVEKEWYYFTPRERKYTNGSRPARKGGNGYWKATGVDKQVLLNGKKIGSKKTLVFHEGKPPKGSKTNWIMHEYVSSHAPVRVRHGKEDMKLDNWVLCKLYQNSREAKQKHRTTQEGNGLECQEKVEADIAAIVPNKMAAAVSESINMVASPAYHQYEQLDVESFNMNFEQDTNRIPEQGYPMPLFGENSNYYMFDNNSTLGGGFQQQVPNFGDFVTNAAAAAPVTSMFPLGNQFQSMANAGFNLPPLPLQFRPQWSELRPPPQQFSGVNPDFDFSVDEYLLDYEFGMPPPPEFC
GbNAC9	GOBAR_AA01846.1
MDNVLEIGFRFLPPDEEIISFFLKKKIMGDHKATRYIREVDLLKHEPWQLPGNLLILSPISLFICFYLEIWVGDFLFPLERTAISVVQSTYPEWLFFYKLNKISQRKNDRSTNDGYWKSTGADRPITCGDSVIGTKKTLVFYKGRTPNGLRTDWVMHEFRATAGSLPPNADNSYVVGYLRDNAAKKNEYLISNVGQQCPRFAASSSPDNAVGATSMESNSMDSDIALLKFMEEEGMFDSDLSPSRGLHSFPSSSAIFNNDQSRIEEERFSLEDFDYQQSDDLVEDQFVYTIDDEMEFYDALFHNPDERTNAEAEYRDNAWHDQIVHMSDGTCHGHSEGLNQRRMETGIHHDEVLIMDSGVESATVTAYEINCLELVQEERSVNSRACKSEYEPIFHKSA…
GbNAC10	GOBAR_AA02234.1
MEDAIVVNQRQQELMELPPGFRFHPTDEEIITHYLLEKVMNSNFSAAAIGEADLNKSEPWDLPDKAKMGEKEWYFFCQRDRKYPTGMRTNRATQAGYWKATGKDKEIFKGKGCLVGMKKTLVFYKGRAPRGEKTNWVMHEYRLEGKFSYYNLPKAAKDEWVVCRVFHKNTAGINKSPIAMASLGDEFMDYASLPPLMDPTFDCESEFKAINKTPVSSSIFNPQIPTQDPVFFHPETSDSGTGSFRTEDEASIRALAGNYSGDLIGQRQCNKVEQFSSNQSMVSPSQDTGHSTEINNNEISSVISKSFGLGSIDPYDDIEDLACLWNY
GbNAC11	GOBAR_AA02252.1
MESTDSSTVSQRPNLPPGFRFHPTDEELVVHYLKKKATSAPLPVAIIAEVDLYKFDPWELPAKATFGEREWYFFSPRDKKYPNGARPNRAATSGYWKATGTDKPVLNSKGTQKVGVKKALVFYGGKPPKGIKTNWIMHEYRLPDNKNNNKPPGCDLGYKKNSLRLDDWVLCRIYKKNNTNRPLGYEKDEAMDDMGGPVPTSMSIGSLQFQTKGTSCGTFLENHEHNLFDGMLGSDGMNNNGSMSHLGRCSSSKPDLSMVNPLKRSTVPSLYWTDEDTASPSTSKTFHGDHSNDGSLEKPDTNGSNSIATLLSQLPQTPHLQQQTMVGSMEDGIFRPSYQLPGLNWYTLN
GbNAC12	GOBAR_AA02258.1
MVMPGFRFHPTEEELVEFYLRRKVEGKRFNVELITFLDLYRYDPWELPALAAIGEKEWFFYVPRDRKYRNGDRPNRVTTSGYWKATGADRMIRGENSRSIGLKKTLVFYSGKAPKGIRTSWIMNEYRLPHHETERYQKAEISLCRVYKRPGVEYHPSLPRCLPTRRSAESSRGQQSEKKYPQEAAQQAMERFQAFGGGQPQQMEIEKLTETDGSSSTSTSDVTTALGLSKQNLYRPMPPISTTPGLPSGMEGEGMFLNQSKQGCCSLLPNSTTLFPVGSSSVPSNVVDDLHRLVSYQQVALNQQQYYNTNHPHPHPHQQQHQPQSEFSTLPPQSQAQPQQLSLNVLPSALPSPTAFSDRLWEWNPIPEPNREYNNPFK
GbNAC13	GOBAR_AA03039.1
MNSFSHVPPGFRFHPTDEELVDYYLRKKVASKIDLDVIKDVDLYKIEPWDLQELCRIGTEDQNEWYFFSHKDKKYPTGTRTNRATKVGFWKATGRDKPIYSRQSLIGMRKTLVFYKGRAPNGQKSDWIMHEYRLETIENGTPQEEGWVVCRVFKKRMTTVRKMGEYGSSCWYDGQVSFMQELDSPRRIPQPYASYYHRYPCKPELKLQYNSPHDPTFQLPQLENPNVQQYSAASLSCNLVVPDGNYDGKTGSTLQSSTLTQEEHMHPTHQQSLKSFYDSTTEQAVDQVTDWRVLDKFVASQLSHEEASKENNYCNADTSFYVAEQMNLASNESKRPEIAHQEYASTSTSSCQIDLWK
GbNAC14	GOBAR_AA03307.1
MEEDGNQELMVRMKEAEDEAYLKSMPSGFRFKPTDDELIFYLMYKARSKPLPPTRIKEVPLYKYDPDTLTARSGNMSSNGTINEWYFFTSRDRKHPQGKRPNRAAGDGFWKAVNSDKHVKSHGKLVGLKKTLVYCRGKPSKAQKTNWIMHEYVLSDPPQTTHKNNHQLDGWALCRVYNRKPEAPKAPEKSSPQKFGSNNLNIQNQIGEQSALQNFGTEDLNFSESDSFLLYANFGIGIYSL
GbNAC15	GOBAR_AA03530.1
MEIPAGFRFFPTEEELVSFYLRNQLDGRRQEMHSVIPVLNIYDVEPWDLPQLAGERCRRDTEQWFYFTPRQEREARGGRANRTTASGYWKATGSPSYVYSSDDRVIGMKKTMVFYKGKAPSGKKTKWKMNEYRAIEAVPNPTAVTTTPMVSLRHEFSLCRIYVVSGSFRAFDRRPLETVSRATQLHENRTATFSERASMMEVTSSSSTSHSGGDHSDQPEANEDDIWEMVNDLEEPPLGWEQMNWTGV
GbNAC16	GOBAR_AA03900.1
MGDNNSINKVPPGFRFHPTDEELVVHFLQRKAALLPCHPDVIPDLHLYPYDPWELDGKALGEGKQWYYYSRRNENRNTRNGYWKAMGMEESVVNSSSSRRVGIKKYLVFFIGEAEGGGGVKTDWVMHEYRLSDSDSSSSTSRSSKRRGHNSKIDYSKWVICRVHERSCSTSDEEDGGMELSCLDEVFLSLDDDDEISNCH
GbNAC17	GOBAR_AA04123.1
MYGMSSGSDILPPGFRFHPTDEELIIYYLTQKLSSSSNPLINIIADVNIYKFDPWELPGKALFGENEWFFFSPRDRKYPNGTRPNRATGCGYWKATGTDKPIITSVGSQCLGMKKTLVFYKGRPPKASRTDWVMTEYRLLYDHFLPQKPKGSMRLDDWVLCRVHHKSKVPQQITSGRNYDRSLSCSPPFQRGCLQGQEMILNNYTIQQGNEYHQFPYHNYHMTIPLENEQLDNQMECDGMTTVDFNVGDMLEYIDHRVFHEGDITFGQELPLVSEKRLNASVSMHDDGNAYVPQICSQAPSSSSSSSYQEVFLEF
GbNAC18	GOBAR_AA04147.1
MDSYHHFDNGDTHLPPGFRFHPSDEELITYYLLKKVLDSSFTGRAIAEVDLNKCEPWELPEKAKMGEKEWYFFSLRDRKYPTGLRTNRATEAGYWKATGKDREIYSSKTSALVGMKKTLVFYRGRAPKGEKSNWVMHEYRLEGKFAYHYLSRSSKDEWVISRVFQKSGSGNGASSSNGGGARKTGRMSASIALYQEPSSPSSISLPPLLDPTTTAVSLTDRDSCSYDSHTQSEHVYSRNPGVSVFPSLRSLQENLQFPFFFSQPTMAAAPPLHGGSPLNFGAVSEEGNNGSGAGAKITIGPSEFDCMWTY
GbNAC19	GOBAR_AA04463.1
MKRKVEKKLFSIDIIKHVDIYKHDPWDLPKVSKLSSGTEKEWYFFCRRGRKYRNSIRPNRVTGSGFWKATGIDKPIYSVGGFHDCIGLKKSLVYYKGSAGKGTKTDWMMHEFRLPPPSTTTLSSTNKDNLPEVEVWTLCRIFKRDVSSRKFASDWQNKKNKQNTNTSASSSRACSVESENSLKVENFGVLDDKGIERKLQNDHFLGGNQLFAATTQVLPSYLSFSNPNAADEYFGQEHWDELRPVVDYTIAKSLQYSDW
GbNAC20	GOBAR_AA04503.1
METKTSSDLPPGFRFHPTDEELITFYLKNQAKSKPCPVSIIPEVDIYKFDPWQLPDKAEFGEKEWYFFSPRDRKYPNGVRPNRATVSGYWKATGTDKAIYSGSKYVGVKKALVFYKGKPPKGLKTDWIMHEYRLNASRKQITKQNGSMRLDDWVLCRIYKKKNPGGRGLDQQVEESNAPIHMTQCSNDASETQQMLKFPRTNSSVPQLLELDYMGPISQLLGENTYNSSFDYFPNTIDSNTTGDHVEKLQLQEIPYQYTDSGKLQVDESGFLNQQVYMNPMLYQFQ
GbNAC21	GOBAR_AA05190.1
MAVLTMETLPLGFRFRPTDEELINHYLRLKINGRHSEVGVIPEIDVCKWEPWDLPGLSVIKSDDPEWFFFCPLDRKYPNSHRSNRATDKGYWKATGKDRTIKSKKSLIGMKKTLVFYKGRAPKGQRTYWIMHEYRPTTEDLDGTAPGQSAFVLCRLFHKPEEKNDIVKYDEVEQTVCSAAMTKSAPDDDTSSDLLQDTISSETQAQNPDTSMPNGQITGDSCCNSHMTSDAEDHAAEETLKYPLLGSNSDLYEPNCDEIDYKVFSPMNSQFFEDLPPYMDSPYASDFGHDQNGFHFQDGTSKQDISFPLLDEALNNHDNFSEESNSWKNLVAGTEMPLSGNAFISKAMPPETSYVKENGIYTEMLPVQYESDIGGPGWSGGFIDDKNSVQMLTSLESSL…
GbNAC22	GOBAR_AA05221.1
MAKLNFVKNGVLRLPPGFRFHPTDEELVVQYLRRKVLSWPLPASIIPEVDVCKADPWDLPGDLEQERYFFSTREAKYPNGNRSNRATLSGYWKATGIDEQIVSCSGNQVVGMKKTLVFYRGKPPEGTRTDWIMHEYRLVTADTCNAPHKKNQTQNHVVAVENWVLCRIFLKKRSGATKREDDGLQCCNEKGVGKARRKSPVFYEFLSKERTDLYLAPASSSSCSSGITQQNAFWESTGKNKHRIVGNQHLHDPSSGKGVIG
GbNAC23	GOBAR_AA05224.1
MWDGGVVGSIWSLKSAFLPVLLGLIGCLFLRMMEKLNFVNNGVLRLPPGFRFHPTDEELVVQYLRRKVLAWPLPASIIPEVDVCKADPWDLPGDLEQERYFFSTREAKYPNGNRSNRATFSGYWKATGIDKQIVSCRGNQVVGMKKTLVFYRGKPPQGTRTDWIMHEYRLVTADTCNAPHKKNQTQNHVVAVENWVLCRIFLTKRSGGATKNEEDSLQSSNEKGVGKARRKSPVFYEFLSKERTNLNLAPASSSSCSSGITQVSNNDTDDHEESSSCNSFPYFRRKP
GbNAC24	GOBAR_AA05715.1
MMESMESCVPPGFRFHPTDEELVGYYLRKKVASQKIDLDVIRDIDLYRIEPWDLQDLNNGCDDVDAERCRIGYEEQSEWYFFSHKDKKYPTGTRTNRATMAGFWKATGRDKAVYDKSKLIGMRKTLVFYKGRAPNGQKTDWIMHEYRLESDENGPPQAST
GbNAC25	GOBAR_AA06005.1
MNMVKGFRFHPTDEELIEYLQIKTFNRDSLVQVIAEIPDICESEPWELPGRSVLQTGDRLWYFMYPPKYKYRNSKLVSRTTLEGYWKITGKARKIINSETGMEIGNKKTLLFYKGQCNDKIKNNTCWVMHEYELKAMLDSTNSHQKTFKLCKLKKKTNISSKEAGQLDQYSLSDLDNHVANNALLEDILDPNGSSEPEASNNHNDVHNHCSSVDTYGDERSNQHNTVDEGEGSNISTNFVNHVAEDAIPEVPSHIFKVYQNGLEDNNWIQDLYSTNEQDDESWNSIITSFDETIINESSNQHNIVVAEKGIETPIISYDETITNERSNQHNIVVVQGGTEMSVISYDETVANERSNQHNIVDVDEGFEVPSNLKYLVEEDTISTDLLYKDGLYSRSLFG…
GbNAC26	GOBAR_AA06188.1
MATPAAAPPPDISFKCTNMDDLFTCFVKITSGSPLPNNVIDHVNPYGIDPKNLPGGVWFLINSKEEVDTKGGEWKTKEEGREVFSDSEMIGWRTSLEYYEGREPHQRKTEWVMEMFNVTVKRMCDEKEKQETSSLCRVSLVPSHEMVENGTGNHLIPHLDLDAHSSSRNPQHEETEALAVAERNEGENLFGMDSGGYDIGFFAGGNFLELKDLDNPTSPSSSSDNSSAISISSGECFDSLAILQELDEQILEQKDSGKKLDVLAGDKPNELDTVPATLGCLVSVEGSNSSSEGDESFKTGVSGDPNNQVAKRAKVEEVPSSSRKPSESHGGRRKGGSLGGMLRKKYLCFMPF
GbNAC27	GOBAR_AA06484.1
MDEKNDVDKVDDVMLPGFRFHPTDEELVGFYLKKKIQQRPLPIELIKQVDIYKYEPWDLPKLAASGEKEWYFYCPRDRKYRNSARPNRVTGAGFWKATGTDRPIYSSDGAKCIGLKKSLVFYRGRAAKGMKTDWMMHEFRLPSMSDSIPPSKNLFDKTLPANDAWAICRIFKKTSTMAQRALSDTWISSLNHGAACSQFSSENISCTTEIGSTIPLCSNGELQQDCSAGFSALDIPSYKSFHQTVYRPSSFHVSNGDLHNNMMFSPLDNMSGSSPKCTIDTSSMLLSRPLISNASASTDFRGQQHQYGDFSISSPQDMQGNGGGVESEEGTRKTSDSIPDYNHLLMGFPFRLSPNMPDSWKPNLPWDSPQCPSEISTTYSTDKCYT
GbNAC28	GOBAR_AA07139.1
MTWCNNPDDDARAIKLVAAATKEPSLAVAATSAASYTKIHEIQTIICPSCGFNIPYQDQTGIHDLPGLPAGVKFDPTDQEILEHLEAKVISDLRKLHPLLDEFIPTLEGENGICYTHPEKLPGVSKDGQIRHFFHRPSKAYTTGTRKRRKVHTDEEGSETRWHKTGKTRAVSVGGAVKGFKKILVLYTNYGRQRKPEKTNWVMHQYHLGNNEEEKDGELVISKVFYQTQPRQCGPSSVKYTLDRKLKTRSRLHQNPNPMAKSSGSRGLVEYNNPPFIPYDDGSHHNRESPPQLIPNLVVQGDGSSFIRLTSDTSKGRVERK
GbNAC29	GOBAR_AA07140.1
MTWCNNPDDDARAIKLVATATKETSLAVAATSAASYTKIHEIQTIICPSCGFNIPYQDQTGIDLPGLPAGVKFDPTDQEILEHLEAKVISDLRKLHPLLDEFIPTLEGENGICYTHPEKLPGVSKDGQIRHFFHRPSKAYTTGTRKRRKVHTDEEGSETRWHKTGKTRAVSVGGAVKGFKKILVLYTNYGRQRKPEKTNWVMHQYHLGNNEEEKDGELVISKVFYQTQPRQCGPSSVKYTLDRKLKTRSRLHQNPNPMAKSSGSRGLVEYNNPPFIPYDDGSHHNRESPPQLIPNLVVQGDGSSFIRLTSDTSKGRVERK
GbNAC30	GOBAR_AA08075.1
MEVEPKRELCDTNQTPEKTPPLSLHHASSSDALGIVEAPENEEPIVNGTNNKDKIDDDRYLDSFPPGYRFCPLDEELVLYYLKKKVLNLPLPQNRIVEVNLYQYNPERLAELYKQYGEKEWYFFTPRDKKYRNGTRPNRAAMGGYWKATGADREVRFKDRIMGYRKALVFYKGRPPKGDKTSWIMHEYRVNDPPPLCSKKEGYTDMRLDDYVLCRIYKKVDKSGRTQTKTEDGLALTQKQERDEMMGSEDTMNYLSTMGMGMGGNFMNQAFPEFQYIFNDQFPSSFPTKYLNDRLEEDVWSFDFPPQLDVSVEGLINVDNVFSPDTANKNSTNSEMNTRD
GbNAC31	GOBAR_AA08359.1
MSNNGIFQDSMSLPPGYRFKPRDEELVNYYLRLKISGLPLPPNRIREVNLYRHDPETLTARNNYISSNEVEKEWYFFTPRERKYTNGSRPARKAGNGYWKATGADKAVILKGRKIGCKKTLVFYEGKPPRGFKTNWAMHEYVLSDAPVRVRHGKEDMKLDNWVLCRLYKNRREAKQKQIIPEEGNDLACQETVEPHKMAEPVSEPNNMVVPPVYDQHEQLEVQPANMNIGQDTNWFPELDNLMPVSNDYGNYYMFDNNPTHGGGFQQVPNYDDFVTNAAAAAPAPFCSTFPLDNQFQSMGDAGFNLPPPQLQFQPHWPALPSPPLQFSGVNTGFDFLVDEYLLDPELGMPPP
GbNAC32	GOBAR_AA08462.1
MEMEDGRRVNHLPPGFRFCPTDEELVLHFLYPKSLRLPCYSNIIPELDLHRLHPWELDGKALMSGKRYFFFSQKMENWVLENGYWKQLEMEEPIFSGGSGKVGVKKLFEFYIGGAPFGMKTNWVMQEYHLCNWGSAFSSHYPKTKGIRKLDSNKWVLCKVEEHKGNAQSFNYSDEDGSELSCLDEMFLSLDDDLDDISSSHFL
GbNAC33	GOBAR_AA08789.1
MEVLMAKNMNNFTNVPPGFRFHPTDEELVDYYLRKKVASKRTDLDVIKDVDLYRIEPWDLQELCRIGAEEQNEWYFFSHKDKKYPTGTRTNRATKAGFWKATGRDKAIYCRHCLIGMRKTLVFYKGRAPNGQKSDWIMHEYRLETNENGTPQEEGWVVCRVFKKRMTTVQKVGEYDSSCWYDEQISFMQDFESPRRIPQPYASYPHHYPCKQELQLQHSFPHDPFLQLPQLESPRLPQSVASVSCNSVVPYGSNLQSSSLSQEEHMQQGHHQQNLNSLYNNGVQAVDQVTDWRVLDKFVASQLSHEEASKENNYSNAAASFHVGEQMDLLGDESKRPGIAHQEYTSTSNSSCQIDLWK
GbNAC34	GOBAR_AA08971.1
MNCQSNSDDTTLEMELPGFRFHPTEEELLGFYLKNMIYGNKLRDDVIGFLNIYHHDPSDLPGLSKIGEREWYFFVPRDRKHGNGGRPNRTTENGYWKATGSDRKIVSLSDPKRITGLKKTLVFYKGRAPRGNKTDWVMNEYRLPDGCSLPKDIVLCKIYRKATSLKVLEQRAALEEELKATNTTTSSPLSSLQTISFCNPKEDLVPSISETREFFKKEIEEEKELVEEKKDRIAKENKVSPPSLHFPVGNEKLAELQLPKIINDWTQDQFWTQLNSPWFQNLTPYANILNF
GbNAC35	GOBAR_AA09417.1
MMNVDDVQGVNDNKADHEDIQLPGFRFHPTDEELVGFYLKRKVEKKPLRFELIKQIDIYKFDPWDLPTEASMVGGGGESESYFFCKRGRKYRNSVRPNRVTGSGFWKATGIDKPVYAQTGDHQGLACIGLKKTLVYYRGAAGKGTKTDWMMHEFRLPYPHESTTVVAFSNPKFAAQEAEVWTICRIFKRNSSLKKHKQDWRQVTAKRASLTTAPTSQTCSVESKSNVQGKYITFGSPFIVDYHHHNDEEKPSMLVNHHNISGKNQSQWHVTDRISSAAMAQIPSSMAASSSSFSNDDFFTEANWDELKSVVEFALEPFPM
GbNAC36	GOBAR_AA09438.1
MAPVSLPPGFRFHPTDEELVAYYLKRKINGRKIDLEIIPEVDLYKCEPWDLPGKSLLPSKDLEWYFFSPRDRKYPNGSRTNRATKSGYWKATGKDRKVNSQTRGVGVKKTLVYYRGRAPHGSRTDWVMHEYRLDERECESASTGFNDAYALCRVFKKSATTTPKIIGQHYSTTVNNQIQITSEQSNSSLDLYSEGRCEESSDFGKPVDACSSSILNRSSSIDDICDARDVKWMQCFSEDAFGLINPSFSTYATIPYAPSKVDVALECARLQQQMSLPPLEVEDFSQVGVANHKVMMRTAPMRETQHETDVLEEILSVAHASQQLINQDAWGGSSSSNGHDFTFTNTMYQHQNQNNDQMNCPLYTNQSLEGSSTRSTMVQGDRMVENLRWVGMSSKDFEQ…
GbNAC37	GOBAR_AA09679.1
MEDMPPGFRFYPTEEELVSFYLHKKLEAKTDDDLNHVMNRVIPVVDIYNFNPWDLPQFSDNLCHKDPEQWFFFIPRQESEARGGRPKRLTSSGYWKATGSPGYVYSSNSRPIGVKRTMVFYNGRAPNGKKTDWKMNEYKAIQDHVSLANATTPPILRQEFSLCRVYKKSKCLRSFDRRPPGIVKMGESIPRLDNNHINRFTQIGMNDNSSTKKDVVDDDEYAFWDVDGFWNL
GbNAC38	GOBAR_AA10181.1
MAPMTLPPGFRFHPTDEELVAYYLDRKISGRTIELEIIPEVDLYKCEPWDLPDKSFLPSKDMEWYFYSPRDKKYPNGSRTNRATRGGYWKATGKDRAVQTSKAVVGMKKTLVYYRGRAPHGIRTNWVMHEYRLLHSASPTAPSSLKDSYSLCRIFKKNIQIPKTKGAAVENNQSFGTPNETGMADEYQPPFTSDEANSSANLSSLGPDFSSDLFQIPSYTNLHYQAPYPPLELEDFPQINIISETKASKAEIIDEYMMYDKCKDYMNGSLEEIFSLCASQDNSMPPPLHA
GbNAC39	GOBAR_AA10723.1
MGVPETDPLAQLSLPPGFRFYPTDEELLVQYLCRKVAGHHFSLQIIAEIDLYKFDPWVLPSKAIFGEKEWYFFSPRDRKYPNGSRPNRVAGSGYWKATGTDKVITTDGRKVGIKKALVFYVGKAPKGTKTNWIMHEYRLLETSRKNGSSKSFPELHDRYYALPRMNSLKTLQNDDKTGFHNLGSGNLDWASLAGLNSVPESVPSGQTQTQGIQSYVNNDLYVPTMPPTLTQMDMSMSKVGNSVEEEVQSGLRTQRVNNSGFFQQNSSGLMTQNFSNLIDPYGFRYPTQPGGFVFKQ
GbNAC40	GOBAR_AA10832.1
MEDIAPGFRFYPTEEELVSFYLHHKLEMEREDLNRLMDRVIPIVNIYEFNPWDLPQFSVYLCHKDPEQWFFFIPRQESEARGGKPKRRTTTGYWKATGSPGFVYCPGRAPNGIKTEWKMNEYKAIEQGASSISATPTLRHEFSLCRVYKKSKCLRSFDRRPPVGGVQIIKPNAAAHQGEATAGEAASGYHKSQQMAGSPESSSSEDHGNPSQTGASNDSSATVFNYDELFWNLDGFWESQIL
GbNAC41	GOBAR_AA10940.1
MDGNNRSNVANLPPGFRFHPTDEELIIHYLNQKVFPSSNHHLTFSIIADVNIYKFNPWELPDKALFGENEWFFFSPRERKYPNGTRPNRAAASGYWKATGTDKPIIASAGSQCLGMKKALAFYKGRPPKGVKTDWMMIEYRLLDDCFVSQRPKGSMQLDDWVLCRVSHKGKAPLAGGYLQGQEMAIQITIGINEYDHQLPTMDQMVGLESEELDEKVFQEGSPEYPPTPIDTSMREVLKSIERVLSVGALDEMVKASSSNDGV
GbNAC42	GOBAR_AA11493.1
MSTVRPQLEIPVGFRFLPTKEEILCDYLQPFIKGDPIPSGVMKELDIYGANREPWNIFDQDSEESLWVITKLMKKSKSRIERTAGDGCWLQQYIKEVKNSDGGEVIGYDKYFTYSRKKSQKSNGQWIMHEFSLKDQEALGLSDFVICEIKNKDAAVVSPVYEECEGEINKNKKRKLMEAPSTSTNDFAFLPVGNQAFDSMAPELGGFSPSPPFTACLNQQPNPWTSAGVGGNLGVPDYNSHHLEEAREDVNANLYITLQELDNFLNSD
GbNAC43	GOBAR_AA11902.1
MSSLSSMDDNATPKIELPGFRFHPTEEELLEFYLKNMIYDKKLRYDIIGYRNIYHHDPWDLPGLSKIGEREWYFFVPRDRKHGSGGRPNRTTANGFWKATGSDRKIVSLSDLKRIIGLKKTLVFYKGRAPRGCKTDWVMNEYRLPDGCSLPKEIVLCKVYRKATSLKVLEQRAAMEEELKAIKNTSPSSPLSSMETVSFSSPKEAQVPAPQIPWFQNLTTYANILNF
GbNAC44	GOBAR_AA12022.1
MSEDLNLSINGQFRVPPGFRFHPTEEELLHYYLRKKVAFQKIELDVIREVDLNKLEPWEIQEKCKIGSTPQNDWYFFSHKDKKYPTGTRTNRATAAGFWKATGRDKIIYSGLKRIGLKKTLVFYKGRAPHGQKSDWIMHEYRLDHNSTSTHDATASNGIGDSVPEEGWVVCRVFRKKNYQKTLESRKSSSSTCLDSKGKMLGSCNDGVLDQILLHMGRTCCKMENGSLSNNNVDNPNTNNGEHERFMQLPRLESPTLFYQDRSFIKPCCYQSIDDMLTETEPSSINQQGTAGVCESNNGVNDWVTLDRLVASQLNGQQETSKQLWCFNDPNAAFTLRHDDDVQLSHLNLLRSNQNSNVYRDENDLWSLTKSSSPSPSSSTDPLCHLSV
GbNAC45	GOBAR_AA12961.1
MNVLPQVPPGFRFHPTEEELVDYYLRKKISLRKIDLDVIKDVDLYKIEPWDLQEICRIGREEQNEWYFFSHKDKKYPTGSRTNRATAAGFWKATGRDKAIYSKHDLIGMRKTLVFYKGRAPNGQKSDWIMHEYRLETYENGTPQASLLFYYFNFFSLIIYTCESSRDILISHEEDMQETLLLAIVTDEGWVVCRVFKKRITAMRKVGEHESSCWYDDQVSFIPDLDSPNQTSLSNNAYHHLPYSCKKELDLQYQVPHDHYLQSRDPLSCNPMAAFGQCSSLTQDHHIQKTHHQHLNALFGSHSNEQAVDQATDWRLLDTFVASQLSQEEEIYRQSK
GbNAC46	GOBAR_AA14417.1
MPQLQIPLGFLFLPTKEEILCDYLKPIIKGDPIPSGVLKARHIYGANREPWNIFDQDLLESFWVLTKLKKKSKSRIERTAGDGCWFQQFAKEVKSKDGGEVIGFDKYFTYTSKKKKKSNGQWIMHEFSLKDQEAVGLSNLVIFEIKNKDAAVLMAVPSDSTNDFATMPVGNQTFDYMAPEIGGFSPFSACLDQQPNPWTSAGVDGNLGVPDYNSHHLEEANEAGDANLFFTFQELDNILNSNQS
GbNAC47	GOBAR_AA15013.1
MENLPPGFRFHPTDEELITYYLSHKVSDITFTSKAIVDVDLNKCEPWDLPAKASMGEKEWYFFSLRDRKYPTGLRTNRATEAGYWKTTGKDKEIFRAGGVLVGMKKTLVFYKGRAPKGEKSNWVMHEYRLENKHPFKASKEEWVVCRVFQKSAAVKKPQPSSSSQPSLGSPCDANSIVNEFGDVELPNLNINANPSCGFNDIATPSYSNTVNHGHMNAMNLNLDFGAASLPSSLSWPSSILSPNLSMNSFLFKALQLRNYQPRDVSGMDYSILSSTQGINIPPFGTDLASNFQGAAASSSKVVVPMPQQQQQEQPFNMDSMCGQYHHHTNGYCLLRLPTFKTAKVLHGLITC
GbNAC48	GOBAR_AA15085.1
MFLHSFQSQQLAFTLNKMLAVEEVLSELGGEEVNEQGLPPGFRFHPTDEELITFYLASKVFNGSFCGVDIAEVDLNRCEPWELPDVAKMGAREWYFFSLRDRKYPTGVRTNRATGAGYWKATGKDREVYSASTGALLGMKKTLVFYKGRAPRGVKTMWVMHEYRLDGDFSCRHTCKEEWVICRIIHKTGEKKNGVAAAQGLGYILELSSLSSTTKTTNCFRPLLETSTPLLESQTQTSMQAAHNSFLEHDLKSLINPVVYPANGFQPSFTATPTTFSSTPDKNASSNSSAAASMLFKSLLSHQECVLREQAAATIPKQCKTEANFSNFQLPDSTLSWMEKMHPNPCQDPMFFDVDYNNSVLGFAEL
GbNAC49	GOBAR_AA15957.1
MDSYYHFNNGDTHLPPGFRFHPTDEELITYYLLKKVLDSSFAGRAIAEVDLNKSEPWELPGKAKMGEKEWYFFSLRDRKYPTGLRTNRATEAGYWKATGKDREIYSSKTCALIGMKKTLVFYRGRAPKGEKSNWVMHEYRLEGKFAYHYLSRSSKDEWVISRVFQKSGSANGATSSTGGGAKKTRMNASFAVYQEPSSPSSISLPPLLDPTATAFATTDHDSFSYDNYVQSEHVSCFSTVAAATAASSTATTTTAPSAFHPGFDQAFPPPPQMINTTFDPIAKYSRNVGASVFPTLRSLEENLQLPLFFSQPTIAAPTLHGGSSVNWGAFSDEINDGSGGGNKISIGPTELDCMWTY
GbNAC50	GOBAR_AA15958.1
MDSYYHFNNGDTHLPPGFRFHPTDEELITYYLLKKVLDSSFAGRAIAEVDLNKSEPWELPGKAKMGEKEWYFFSLRDRKYPTGLRTNRATEAGYWKATGKDREIYSSKTCALIGMKKTLVFYRGRAPKGEKSNWVMHEYRLEGKFAYHYLSRSSKDEWVISRVFQKSGSANGATSSTGGGAKKTRMNASFAVYQEPSSPSSISLPPLLDPTATAFATTDHDSFSYDNYVQSEHVSCFSTVAAATAASSTATTTTAPSAFHPGFDQAFPPPPQMINTTFDPIAKYSRNVGASVFPTLRSLEENLQLPLFFSQPTIAAPTLHGGSSVNWGAFSDEINDGSGGGNKISIGPTELDCMWTY
GbNAC51	GOBAR_AA16358.1
MAPVGLPPGFRFHPTDEELVNYYLKRKINGQEIELDIIPEVDLYKCEPWELAEKSILPSRDSEWYFFGPRDRKYPNGFRTNRATRAGYWKSTGKDRRVASQNRAIGMKKTLVYYKGRAPQGVRTDWVMHEYRLDDKESEDYCGIQDSYALCRVFKKNGICSETEDQGRCNMLVMECSQSVINDSETMSPDLPLASSSSFIEEEDKDDSWMQFITDDPWCSSNTTALAGDDVSNVALTN
GbNAC52	GOBAR_AA16547.1
MVLTGFRFSPTDEEIIEILSQKVSGNTSMEAFDFIIQKDIYDFEPQELHGPISFPPFSGSERTIGLNKNERYYYCRRESDSREVMGKGWWKATSHLKAVSSPNGEVMGYKRPLTFHRFKDNIQRNRKEAIKTDWIMHEYGLQSIHTEWRLCKIKYKGKEKVEEDMTPTEKTFRHSTNKTLLTSFEAKDCSSGSSNSIAPMQLELAFEQPPLTQPILPVNNDINYYYDNYCWSNSNMMLYEDHQLADQLDTLSEQPFSDLWSWDDYH
GbNAC53	GOBAR_AA17024.1
MGKNALPPGFRFHPTDVELVMYYLKRKVLGQKLLLNVIAKVDVYKFAPWDLPDMSCMKTGDLKWYFYCPIEKKYARGDRVNRATIFGYWKATGKDRPVKYNDEVVGMIKTLVFHKGKAPRGDRTDWVMHEYRLEEKILADRGPVQDMYMLYVVFKKDGLGPRNGSQYGAPFKEEEWSDDEQADLPGAGSLCGLSTVAVGGDNSSCVPESVCVGPSVESSGWCTQPSMMGHTNGDVNVTTAIDTNAYAAPTCPDAPEVQVVAVAEDVPTLLEAPQPALVPQDQESNDNMLSMLEYFFEEDAFGTHEGQRRGNATDSSFKDTPVSDEDDISNLLASFTDVDNSNNWSYPF
GbNAC54	GOBAR_AA17511.1
MKVTATAVTVDSGFGDDQVWPPGFRFHPTDEELVLYYLKRKICKKRLKLDIIRETDVYKWDPEELPGYMRVCFGALTSWQSVLKNGDRQWFFFCPRDRKYPNGARSNRATIHGYWKATGKDRSITCNSRAVGIKKTLVFYRGRAPNGERTDWVMHEYTLDEEELKRCQNVKDYYALYKLYKKSGPGPKNGEQYGAPFKEEAWDDEEYSSIPLDTITPVKPPNEVIPDDNVKANVQSESPLSDIEEFMRQFADEPALPQPQAYHSHVLPQVVSAEDTQSTLLDPSPRGVLFPEQLTVLHGQARFEFSESPISQLLLQEAPEVTTVADHLGQVPQLCEEDFLEIDDLLGPEPLISNIEKPVENKQFNELDGLSEFDLYHDAAMFLQDMGSIDQGTVPFLYD…
GbNAC55	GOBAR_AA17521.1
MESTDPSSTSPHPQLPPGFRFHPTDEELVVHYLKRKVASVPLPVTIIAEVDLYKFDPWELPNKASFGEQEWYFFSPRDRKYPNGARPNRATTSGYWKATGTDKPIITSNGNQKVGVKKALVFYGGKPPKGIKTNWIMHEYRLIDSNSNSKAQIVDLPNRRASLRLDDWVLCRIYKKNNSQRLMEKDKNHSALPSFSHQNHGSLVEHEENCYKRILTGDSMQNSSISQTAVSSSSKQSLPMAFLSATTTNSIPVKQAIAGPQYWNNEPNSTGSQSGKPRFHGDLNSISIARPDIDDTNSSFVSLLSHQLPQNAPFNTSTIVGSLVNGVSRQQFMLHGMNWSS
GbNAC56	GOBAR_AA17795.1
MEGGSLPPGFRFHPTDEELVGYYLKRKTQGLEIELEVIPVIDLYKFDPWELPEKSFLPKRDLEWFFFCPRDRKYPNGSRTNRATKAGYWKATGKDRKVVCQSASGYRKTLVFYRGRAPLGDRMDWVMHEYRLSDEPSQGSNNQGAFALCRVVKRNEPRATDAHGKPKAMRVGNRSSNVELTSPIVSNEPLSNSGDISCQTSYPNNESRYSSPITSPYPYEVTQVPTFEPVSVATDPTSIWVSPELILDSSKDYPQICKTAAQYLPQYEFPSTLTRWQQYEQRDFSPSSSHSNFGEIEHVDGLSHIGCRPPYSEHANYMDFYGNEGNDQTGSFNCPNPF
GbNAC57	GOBAR_AA17977.1
MNKSNLGSVSSSDLIDAKLEEHQLCGSKHCPGCGHKLEGKPDWLGLPAGVKFDPTDQELIEHLEAKVEAKDMKSHPLIDEFIPTIEGEDGICYTHPEKLPGVTTDGLSYTTGTRKRRKIQTECDLQGGETRWHKTGKTRPVMVNGKQKGCKKILVLYTNFGKNRKPEKTNWVMHQYHLGQHEEEKEGELVVSKIFYQTQPRQCNWSDRTATAVEVSNANDPNSRRDSGSGSCSSKEVIPLRDEVTGAGVAAALSSYAAGAMDIQQLKSDHFSFTPFRKSFDEVGIGEASAAREAPVQGTCEEIPEHPRPHHMAHDHHQQQQQHQQQQQQQQQHHQHHAHHQIATTAFHISRPSHPISTIITPPPLHHTSIILDEDSFHVSRIMLQNESFQVMYITVSAS…
GbNAC58	GOBAR_AA18143.1
MSFPEAEVQLPNLLSRSEATVSRSVSASSSLDRSWFIDSRSIAKKVKNAIQITDTDCGAIRECPNCHHRIDNSDVSPQWPGLPIGLKFDPSDIELLEHLAAKCGVGDLKPHPFIDEFIPTLNEDQGICYTHPQNLPGVKKDGSSIHFFHQTINAYAIGQRKRRRIQNRHSTIEEHVRWHKTGKTKPVIENGVRKGWKKIMVLYKRSNRAHKPEKSNWVMHQYHLGAEEVEVGGEYVVSKISCQQPKQTDKNDGVTRMEDSDNSIIRASPRTPKTMTPSPPRPWKSIIYEGDIDEKVHQKDLIYRSMVLNVRIIYPLWLAGESQAAVNSEMNCLDNSSLQVKNSVKDRVSYAVHDPGTMEMSAGNKDACTCGISELEKLEFDTPPDVSLSTSYEEDVAEV…
GbNAC59	GOBAR_AA18159.1
MEGDKGKEETLPPGFRFHPTDEELITFYLVNKISDANFTGRAIADVDLNKCEPWDLPGKAKMGEKEWYFFSLRDRKYPTGVRTNRATNTGYWKTTGKDKEIFNSNSRVTSELVGMKKTLVFYRGRAPRGEKTNWVMHEYRIHSKSSFRTNKEEWVVCRVFQKNAGLKKYPSASNQSRAAVNPYNLDIGGGSLLPMMQAENYHLSMGAELSRVLRGGPSCSANLPIPSQINYPVPGGFTISGLNLNLGGGSTQPVMRPMQPPQPPPMLQHQDVTPSLMNTATFGAEGGYGAEITTQNANGPTNRYLSMDHCMDLDNYWPTY
GbNAC60	GOBAR_AA18800.1
MSEEMNLSINGQSQVPPGFRFHPTEEELLHYYLRKKVAYEKIDLDVIREVDLNKLEPWDIQEKCRIGSTPQNDWYFFSHKDKKYPTGTRTNRATAAGFWKATGRDKIIYSSFRRIGLRKTLVFYKGRAPHGQKSDWIMHEYRLDDTNTLDSNAPNPIGDSMAEEGWVVCRVFRKKNYQKTLESPKSSSSTSLDSKTQMLCSGNDGVLDQFFLYMGRTCKMENDSLNIPNANTNNHLRMLVANNAGGISDGLHESFMHLQRLESQSLPALPIYTAHFDQHRSFKPCSQSIDDMLTEIEPSAAAAGFDNTNNESKNGVNDWVTLDRLVASQLNGQVETSKQLSCFTDPNAVYSNENDLWSLTKSSSPSSSDPLCHLSV
GbNAC61	GOBAR_AA19070.1
MGRETSLVADPGPTAGNESIQAVDKSKLKTRDQEWYFFSLLDKKYGNGGRMNRATGQGYWKATGKDREVRHNSQLIGMKKTLVFHSGKAPDGLRTNWVMHEYRLIEEELERIGALQGYVLCRVIHKNNIGPPNGNRYAPFIEAEWDDGSAALVPGLDTEDDVAAGNDSIARNDVAATENAATESNGVLRISSEQEDIEHPDEDAPPSADVPRESPNERTDDCTLLPPCKIERSDDCPPLCMPNREAPLSLFGHKRRRHNDFGPNHANVTENSTRNVTENSTRMTQDLSALLEFSLMESMEPKENLHVPPTPKYNATTILNSMVPPSCMKLINDLQKEIHNTSIERETLKLEMMSAQTMIDILQSKIDFLSKENEDLKKSNRDV
GbNAC62	GOBAR_AA19677.1
MNTVKGFRFHPTDEELIEYLLLVTFCVDRDSLVQVIDQVPDICQWEPWQLAESSKLQTGDRLWYFIYTPTYKYRNSKRINRTTREGYWKPTGNARKIIDPKTGKVIGTKKTLVYYKGQCNDKDKIKTCWVMHEYELVAAPNSTDTDRKTFNLCKLKKRVDISCTDAGQSSQHKDCDDVVHNQSGIESYAGEISSQHNIANDDVVSNLSSHDLDDAISKGNLHERSKECNEPEGNSGVQKLNSIIEKDDKSCSSVLTNGDETITVERSDQNNVVVAIEGLGIPSSFEYLGDEEFFYNEGLSFDELLEVPQATNNSNWIQDQSITNPDDVEFLNSIFVDNDEAYLLEENRPYPSAADNEVLGAVGSSDSMEKPSKRPRLSHDDHVETTEARAGGSISYQQ
GbNAC63	GOBAR_AA19812.1
MSNIRLVEAKLPTGFRFHPRDEELVCDYLMRKVALTDTFQLMIEVDLNKCEPWDIPETARVNSKEWYFYSQRDRKYATGLRTNRATTSGYWKATGKDKAVHSKGTIVGMRKTLVFYHGRAPSGTKSDWVMHEFRLQPTFSVSTFKEDWVLCRISMESSYDDIGSSPLPPLMDSLIRTLFSPIWTQICRKKHKQLLDK
GbNAC64	GOBAR_AA20150.1
MLNSSPVPHGYQFRPSRQEIFILFLFPIVTGECLPSSPLIQVDIYGENKEPWNIFDKNSKTSYWVFTKLKKKSKLRIDRTAGSGCWLARNAKEVYDDSGKLLGYHKYFTFSCKNDECMNLDNGHWIMHEFSLKREDSNDSVICEIRNKNAADSDSDSKLNMKKRRILSSKKNHEEMNLPSKPNDEEMGLISIFSSSDDKDLSSDVTFETRNRNDGLDLNLNLKLNEENTRFYVNCEDPKVIYKDVAGSNLNSNKLELDDEEMESISRFSNSNHEDLSSDVTFGIGYRNDSLGLRSVEASEGPAAEESTDEGWSIRYKTCGNYIYQGTKFNSRKEDVISETSKGIRMHRKSRHATVSVDSMLEALQRTAAEKEKKLEEEDDEALIKSIFQEKGVEIFK
GbNAC65	GOBAR_AA20284.1
MSEDMNLSINGQSQVPPGFRFHPTEEELLHYYLRKKVAYEKIDLDVIQEVDLNKLEPWDIQEKCRIGSTPQNDWYFFSHKDKKYPTGTRTNRATAAGFWKATGRDKIIYSGFRRIGLRKTLVFYKGRAPHGQKSDWIMHEYRLDDNTTTHDSNGSNPIGDSVTEDGWVVCRVFRKKNYLKTLESPKSNSSSTGHDLKTHMLSSGGNDGVLDQILHYMGRTCKMESDSLNNINNIPIPDNNPRMLVGNNGGINDGFHDHERFMHLPRLESPTLPSLCYQSIEDMLTETEHRGGCCGGGGNNETKNGVNDWVTLDQLVASQLSGQVETSKQLSCFSDPNAVFSLCHDDGIQLSHLNLQRSNQSSQVYSNNDNDLWSLTKSSSSPSSSDPLCHLSV
GbNAC66	GOBAR_AA20285.1
MSEDMNLSINGQSQVPPGFRFHPTEEELLHYYLRKKVAYEKIDLDVIQEVDLNKLEPWDIQEKCRIGSTPQNDWYFFSHKDKKYPTGTRTNRATAAGFWKATGRDKIIYSGFRRIGLRKTLVFYKGRAPHGQKSDWIMHEYRLDDNTTTHDSNGSNPIGDSVTEDGWVVCRVFRKKNYLKTLESPKSNSSSTGHDLKTHMLSSGGNDGVLDQILHYMGRTCKMESDSLNNINNMPIPNNNPRMLVGNNAGINDGFHDHERFMHLPRLESPTLPSFCYQSIEDMLAETEHQGGGCGGGGNNETKNGVNDWVTLDQLVASQLSGQVETSKQLSCFSDPNAVFSLCHDDGIQLSHLNLQRSNQSSQVYSNNDNDLWSLTRSSSSPSSSDPLCHLSV
GbNAC67	GOBAR_AA20499.1
MGGPSLPPGFRFHPTDEELIGYYLKRKTKGLEIELEVIPVIDLYKFDPWDLPEKSFLPKRDLEWFFFCPRDRKYPNGSRTNRATKAGYWKATGKDRNVVCQSAVSGYRKTLVFYQGRAPLGDRTDWVMHEYRLSDQPETSANQGAYALCRVMKRNESKATDTNGELRATRVKTRSINTELTSTWTCNEPLSTSGDISCQTCYPNSESHYSSPITSPPHEVTQLQPFEPISVNIDVANVWLSPDLILDSSKDYPQICETAAQYFPQYEFPSTLTPRQQYEHSNFSPSTLYSNFGEIEHDIDDLGLYSGHANNMDFYDNEGYGQIGSLNI
GbNAC68	GOBAR_AA20665.1
MGAVSLPPGFRFHPTDEELVVYYLKRKINGRKIELEIIPEVDLYKCEPWDLPGKSLLPSKDLEWYFFSPRDRKYPNGSRTNRATKSGYWKATGKDRKVNSQTRAVGMKKTLVYYRGRAPHGTRTNWVMHEYRLDERECESASLGLQDAYALCRVFKKTAIPPKVPGDHYQAVATPNQFACDHSSSFEESSDFGIPIDTRSPSVLNRSPIDICDANEVKWMQSLSHDVFGLNNASFTNYETLPYHPSKVDVALECARLQHRLALPPLEVEDFPRLGFTNHKLMATPPPPMRETDILQEILSVNPIGHEDAWGASSSNNNAYDFTFMTAKSMYQNQVNEMSCAQYMNKPLEEAITSPIEITEVQGERMTENSRWVGMSSKDLEQYCFMEENKVVPIENISS…
GbNAC69	GOBAR_AA21431.1
MEQGKMNAFSQVPPGFRFHPTDEELVAYYLRKKITSRRIDLDVIKDVDLYKIEPWDLQELCRIGTEEQNEWYFFSHKDKKYPTGTRTNRATAAGFWKATGRDKAIYSKHDLIGMRKTLVFYKGRAPNGQKSDWIMHEYRLETHENGTPQEEGWVVCRVFKKRIPAITKSVSMSLLVDLASPMQNMAYHHLPYSCKKELDLKYQAPNEHYLQLPLLDSPKLLHPSVEAFGLDINNASTLQETHEQHLQTLYANTNNEHAADQVTDWRILDKFVASQLSQEEVAKQNNYSSASAKNVFHSSQHTNLLIRHLNKQEMAPENASTSNRHTDLWK
GbNAC70	GOBAR_AA21584.1
MGLRDIGATLPPGFRFYPSDEELVCHYLYKKIANEEVLKGTLVEIDLHTCEPWQLPEVAKLNANEWYFFSFRDRKYATGFRTNRATTSGYWKATGKDRMVMDSRTQEVVGMRKTLVFYMNRAPNGIKTGWIMHEFRLETPHMPPKENWVLCRVFNKSKGGENSNALSPHMMYETSTQTSMACGGYQQISCSLSTTPTHHNYGQSLLNLLQSSQLKYNNNNNSLNNNEVSSKVVEDDYEFLWDMNMEENSLEDHHVHGHGMADSSLEDMRFEIDNSIIFL
GbNAC71	GOBAR_AA21643.1
MAAALVSDDNFLDEYENKALPIGYRFVPRDHELISFYLFNKIKGFQLPFDVIKNIDFYYLDPFHFSPCEFKHGRKNNEAYYFTKTKEIRSKMDRIERHTRNGYWKSCGKAEEIKHRDRIIGLKRLFVFHWRIPELGFGKWVMHEFSIHPTFLVPHPLLDEKIKAKIHRCVICRIVNRECSYGV
GbNAC72	GOBAR_AA21836.1
MANIGEEDDIMDLPPGFRFHPTDEELIHQYLYKKVLGINFSSIAIGEVDLNKSEPWNLPWKAKMGEKEWYFFCVRDRKYPTGLRTNRATDSGYWKATGKDKEIYMGKSLVGMKKTLVFYQGRAPKGAKTNWVMHEYRLDGKFSIQNLPKTAKNEWVICRVFQKSSDGKKIPISSLVKASCLSNELGPATGLPPLMDSSPYNGGKSEPVFADSTYVPCFSNPIGPQANQQITIDHNFNNRTLHVSSNPCHVFPQNPFYAADFESLGSVQEQSMLRTLIENHGSKVQAERKIVRKPEMLSVVSNRESGKKTFNDQHAPSSSSAGPVDLDCFWHY
GbNAC73	GOBAR_AA22070.1
MSNNFGLGTMENINNYEEDDEELLNSFPAGYRFKPRDDELVLFYLKPKLLNLRLPPNRIRDVELYQYNPQQLIEKYESYGEEEWYFFTPRDKKYRNGLRPNRAAGDGYWKATGADKILKSESHEIGYRKALVFYKGKPPKGEKTDWMMHEFRLKDPPAKLSQDEMRLDDWILCKIYKKSDKSSKNSALISDNSHGVVSFEYGSDEFGEMDDNLYCEYLMFDHNPSLLLDDNFCDYYDRSLMPMAMVEQGRMDSPDKKTTS
GbNAC74	GOBAR_AA23208.1
MAGEGVSRETQMSIEASSMFPGFRFSPTDVELISYYLTKKLEGYEKCVEVIPEIEICRYEPWDLPDKSVIKSDNEWFFFCARGRKYPNGSQSRRATEQGYWKATGKERNVKSGSNVIGTKRTLVFHTGRAPKGERTEWIMHEYCMNGKSQDSLVVCRLRKNSEFRLNNTSIRAPRTAPQLSPMHDSNCATSNGGADQTGTYKGDKAYLKKGTSSYDSHSIEQFDSASESEQKLSNEIGPTDSSTPQKDSDAEEDYFAEILKDDIIKLDETPLSARPDISPRIASSSDTGQRRREQPRKENEPHVAHLQGTANRRIKLRKPKAGDYVVAAKGSTELERGVGEMSIEKLTSPKSGDSPKWLLSLFSPSTANLRFIYATFVILTLVALFLTVLLGGFQACKK…
GbNAC75	GOBAR_AA23343.1
MESCVPPGFRFHPTDEELVGYYLRKKIASKKIDLDVIRDIDLYRIEPWDLQERCRIGYEEQNEWYFFSHKDKKYPTGTRTNRATVAGFWKATGRDKAVYDKSRLIGMRKTLVFYKGRAPTGQKTDWIIHEYRLESDENGPPREEGWVVCRAFKKRTSSQSKTIQGWDTTIFQDEPSGITSSAIFDPLADISRQTQNFKQEIIVANNLNFIDHYDQFLQLPQLESPSMPLIKKLPNTKEVTDWRDLDKFVASQLSQEIRYGGGDEGGSSFGADTNGEISDMAVLLLQCSNNGGDEEGNKLNELLSSDIGPCLFDK
GbNAC76	GOBAR_AA23541.1
MDERVSDSDKMEEIMLPGFRFHPTDEELVGFYLKRKIQQRPLSVELIKQLDIYKYDPWDLPKLATTGEKEWYFYCPRDRKYRNSARPNRVTGAGFWKATGTDRPIYSSEGSKCIGLKKSLVFYKGRAAKGVKTDWMMHEFRLPSLTDSAPTPPKRFLDKCLPANDSWAICRIFKKTNSTAQRALCHSWVSPIPETSSISDMLSRGSDTPQLSSDNISLTPKTSSSPVQFNLISNTDLLQTSSAAFSPLDFVPYKPLSQMAPQLPISNGDLTSLIFAPLDQTPSPAKSAVDVTSVLLNMSSSMLGEYDSTVHFHGGSQDHCTGFSSGTLPHGMQGNMVINNEDHENALLKNLNVTHVDDQWDGIRSIGFPFSLPLPMSVADAWKPSIP
GbNAC77	GOBAR_AA23843.1
MGLRDIGATLPPGFRFYPSDNELVCHYLYKKIANEQVLKGTLVEIDLHTCEPWQLPEVAKLNANEWYFFSFRDRKYATGFRTNRATTSGYWKATGKDRMVLDPTTEEVVGMRKTLVFYRNRAPNGIKTGWIMHEFRLHTPHLPPKEEWVLCRVFHKSKEENSAKLSSPMMLETSSTHHAHETAYQHISSLSTATPTYQSHAQCLLNLLQYNSHQENNSNEVSSKVR
GbNAC78	GOBAR_AA24619.1
MRHPHSSLPPGFRFHPTDEELILHYLTKKLSSSPFPVSIIADVDIYKFDPWDLPDKAVFGEKEWYFFSPRDRKYPNGARPNRAAGSGYWKATGTDKIIVASSMAAGRGGVYSNIGVKKALVFYKGRPPKGIKTNWIMHEYRLSHNPNPNSNNRSFKSKDCSMRLDDWVLCRIYNKSHALSSTSAATNDQNQEEDEAEQFIQDALLPALESPSSNNNSNLKLQSQKSCSFSNLLDAMDYSMLSSFLADNQCNTAGYESSSFGFRNFEQASVCDTSRFPQKLPQLTSSVVPAMENKLKRPYSSIDQDYLEPPKKFISSCNHTKSTAQSDMTQSNFLNQSFFSHSLLPMPSFSIPRIEERF
GbNAC79	GOBAR_AA24996.1
MDSYHHFDNGETHLPPGFRFHPTDEELITYYLLKKVLDSSFTGRAIAEVDLNKCEPWELPRAKMGEKEWYFFSLRDRKYPTGLRTNRATEAGYWKATGKDREIYSSKTCALVGMKKTLVFYRGRAPKGEKSNWVMHEYRLEGKFAYHYLSRSSKDEWVISRVFQKSSGGAKKATMSAASMVLYQEPSSPSSVSLPPLLDTTNATGSATATGASLTDRDSCSYDSHNQSEHVSCFSTIAATSSATFPAYHSGFDLALPTPPQMNNSFDSIARYTRNVGVPVFPSLRSLEENLQLPFYFSEPTLAGAAPPLDGGSSANWGAVSEEGNSGSVADGKMSNIGPTELDCMWTY
GbNAC80	GOBAR_AA25614.1
MSSADMNLSINGQSQVPPGFRFHPTEEELLHYYLRKKVASQKIDLNVIPEVDLNKLEPWGIQEKCKVGSSSTPQNGWYFFSHKDKKYPTGTRTNRATAAGFWKATGRDKIIYCELRRIGLRKTLVFYKGRAPHGKKSDWIMHEYRLDDDSNVQSSKTIGDSMAEDGWVVCRVFRKKNYQKTLEDPKSSSSYTSPGPKAPMVFSGNEEVLDQVLQYMGKTCKMENDLFTSTNNPRSFEENKHEMFMHMPRLESPTLPPFPIHSPLLDQETSFKPCYQSIDDTLITVTQPSSINQGDSGAYDHHQTDSVIDDNNESKNIWVNDWVTLDRFVASQLNGQVETSKQQSYLSDPSVVFSLCHHDDIQLSNIRLERSNQNSQVYSDEIDLWSWTKSSSPSSSLDP…
GbNAC81	GOBAR_AA25884.1
MTVAAKAATTDSCFGEDQVWPPGFRFHPTDEELVLYYLKRKICRRKLKLDIIRETDVYKWDPEELPEHPWITLTLRLSNERKICYTAQSILKSGDRQWFFFSPRDRKYPNAARSNRATGHGYWKATGKDRTVTCNSRTVGVKKTLVFYRGRAPIGERTDWVMHEYTLDEEELKRCQNVKDYYALYKLYKKSGPGPKNGEQYGAPFKEEEWADEEYASKAVDVITPVKQPNEAIPDDIVKAKNQIQSPLNDIEEFMRQFTAEPALPQAQAHFDNILPRLAGEEEIQSTLLDTSPRDVLLPKPLEVVHDHASFELSQSPTSRLQLLEAPEVTSVSDQFEQIPQICEEDFLEIDDLTSNVEKPVENGLQFNDWDGLGEFDLYRDAAMFLQDIGPIEQGIVPF…
GbNAC82	GOBAR_AA25904.1
MSNISLVEAKLPPGFRFHPKDEELVCDYLMKKVASADTLQLMIEVDLNKCEPWDIPETAGVGGKEWYFYSKRDRKYATGLRTNRATCSGYWKATGKDRAIHSKGMVVGMRKTLVFYNGRAPKGTKSDWVMHEFRLDGTLSPPNLSTLKVHSLLKHFRFRVSDLIILKFQHPYLISDQTGLNSDEQVPCFSVLSQTDPNSFKVDMQPNMPTETLTSSSSVDHQQQQQMKPATNDITSCLDSFPRDKMVIKAVLNNLTQLDTYLNVKESTSFDEGISSDQSYLSGIWDCPTFGINY
GbNAC83	GOBAR_AA25913.1
MAGTWLVDGNRIASKIRSASDPGRVTWNSNPTRSCPNCHHIIDNSDVNQSWPGLPRGVKFDPSDQEIIWHLLTKVGVKDSKPHPFINEFIPTIENDDGICYTHPQKLPGVKEDGSVSHFFHRAIKAYNTGTRKRRKIHGDDFGDVRWHKTGRTKPVFLDGVQEGCKKIMVLYMTTVKGGKSEKTNWVMHQYHLGTEEDEKDGEYVISKIFHQQQQPKQGDKTEQDLSETTETMIVRVDPVTPKSVTPDPPRTGRQCHEYDQGQEYTIPCIDPSAQVFSAKHPTTQYVEDEAQAECENSSLNDLPAPENHLNEMLDNDDNNDNHAEEDSKWWDGESQFLLDSQQLVEGLSLCDELLQSQSPRRDADGNEGILDGKPRLSDYAELGAEHLKKDLEECQNLE…
GbNAC84	GOBAR_AA25923.1
MKGELELPPGFRFHPTDDELVNHYLCRKCASQPISVPIIAEIDLYKFDPWQLPDMALYGEKEWYFFSPRDRKYPNGCRPNRAAGTGYWKATGADKPIGKPKALGIKKALVFYAGKAPRGVKTNWIMHEYRLANVDRSAGKRSNNLRLDDWVLCRIYNKKGSIEKHFPSEQKSLSYPEMEDEKLGIIMNGQNMQQPWSVMAMKNDAIQSDGSESSWSEHVPSPEITWEKEVKSEGRWNELDFGLDFIDEDPFASQVDYQMEQLSPLQDMFMYLPKTF
GbNAC85	GOBAR_AA25961.1
MAGNGQLSVPPGFRFHPTDEELLYYYLRKKVSYEAIDLDVIREVDLNKLEPWDLKDKCRIGSGPQNEWYFFSHKDKKYPTGTRTNRATTAGFWKATGRDKAIHLSNSKKIGMRKTLVFYTGRAPHGQKTDWIMHEYRLDDDDSDVQEDGWVVCRVFKKKNLIRGNFQADFNQEDNNYNHMKNIASSSAHQMEPRPNNNHLHTLYDYSFDGSMHLPQLFSPESSAVAASSFISPLSLNSMDVEELEQEQK
GbNAC86	GOBAR_AA25962.1
MAPMSLPPGFRFHPTDEELVAYYLHNKITGRPIELEVIPEVDLYKFEPWDLPDKSYLPSKDMEWYFYSPRDKKYPNGSRTNRATRGGYWKATGKDRADCYALCRVFKKNIQILKPKEEEAVGNNNNVDKEKQLHGEETSGNEIPKGRQVEIEDENLITSSSDLTQGTSYETGMAMADDNQPPFTSDEANSSANNISSSLAMDFSPNLIQAEGYTNVEYQVPYPPLELEDFPQINISETKAEMMDEYMVYDKYKDYMNGSLEEIFSLCSSQDISMPLYMHQD
GbNAC87	GOBAR_AA26317.1
MNKSNLMSSITSSHLIDAKLEEHQLCGSNHCPGCGTKLEGKPDWLGLPAGVKFDPTDQELIEHLEAKVEAKDMKSHPLIDEFIPTIEGEDGICYTHPEKLPGVTRDGLSRHFFHRPSKAYTTGTRKRRKIQTECDLQGGETRWHKTGKTRPVMVNGKQKGCKKILVLYTNFGKNRKPEKTNWVMHQYHLGQHEEEKEGELVVSKIFYQTQPRQCNWSDRTNAATTVDGTTNAVVVDPNNIRRDSGIRSCSSKEQLIPLRDEVSGAGIAAAALSSFAAAMDIQHLKSDHHLSFTPFSKSFDQQTVSWWGVVYCRPSHPSSTIISPPPLHHTSIILDEDSFHVSRIMLQNESFQQQQEQQSHKLGGRSATGLEELIMGCTSTDIKEESSITNPQEAEWLKY…
GbNAC88	GOBAR_AA26523.1
MPENMNISVNGQSQVPPGFRFHPTEEELLQYYLRKKVSYEKIDLDVIREVDLNKLEPWDIQERCKIGTTPQNDWYFFSHKDKKYPTGTRTNRATAAGFWKATGRDKVIYSNCRRIGMRKTLVFYKGRAPHGQKSYWIMHEYRLDDNIVETNVSNGMMEGTQEEGWVVCRIFKKKNHHKTLENPISTSLSEKTRNLHMFNTCNEGALEHILEYMGRSCKEDNEANNNNTRFVMSMELAINNNGYYDSFTKLPSLDSPNSASSYQPIMTENEGSIINSVSGGDFNSVYNNDSGLTNWAALDRLVASHLNGQTETSRQLACFNDQHMAYCNNTNNTDHQDLELPALSTLTSVLEYDYLVG
GbNAC89	GOBAR_AA26556.1
MGVLLLNSLPLGFRFRPTDQELIDFYLRSKINGNRNDEIEIIREIDVCKCEPWDLPDLSAIKTQDPEWFFFCPLDRKYPTGNRLNRATDAGYWKATGKDRKIKSGSTLIGMKKTLVFYNGRAPRGKRTNWVMHEYRTTLDELDGTKPGQNAFVICRLFKKQDETIEDITGDEVDPPVLSPTEDMVSELEVPQDSPTVKQEAEKACDTSETCLASLPDEVISNAVAPIVEGNSDNHDNYNKIDQVAEIAPAEVDLLEEALNHFYDPMMEPLFSPLHNQIEAEQAPWMFDHVGNCSNVEFGHGTNENDPYISNFLESILKNSDDYHGDDTGSQKNSESETHTTMTIGKDGGFCSESGSEVTQVLLGTDTVNGVPPLGTAQDCGIPICMQDVYFSGTVPFYN…
GbNAC90	GOBAR_AA26647.1
MAVISLNSLPIGIRFRPTDEELIDFYLRAKVNGKRKDEIGVIREVDVCKCEPWDLPHLSAVKARDPEWFFFCPLDRKYPNGNRLNRATEAGYWKATGKDRKIKSGSCLIGMKKTLVFYTGRAPKGKRTNWVMHEYRTTLDELDGTKPGQNPFVICRLFKKQDETIEDINGDDVDPGASSHTEEVQSEFDGPSVEGGAGKVPDGGAGKVPDETRPVGLCNEAVAPIFDCNNDGFNACELEETAPAQVDLLGEALFQICDPMMEPLDWKLFSPLHSQIEAEGAPWMFDHVGNSFGGVKFEHGTNENDAEFMNSILNNSDDYYSDDSSSRRNSVIETETPKSMAFGTNGGLYCKPDAEPARVLPGTGTANGGAFYNVLNSNGEPSNHVNTACNVDTAPTIRI…
GbNAC91	GOBAR_AA26935.1
MAVAIGFRFFPTEEELVSFYLRNQLQGMRQDMHLVIPVLNIFYDLEPWDLPKLAGELCKGDVEQWFYFIPRQEREARGGRASRTTASGYWKATGSPGFVYSSDDRVIGMKKTMVFYKGKAPNGRKTKWKMNEYRAIEALSDPYVSAPPKLRHEFSLCRVYVASSSSRAFDRRPLEAHNNAATTSGGASGTSHAGGDHYNPAEASEDEFWELINNLEEHAIGWEQLNEI
GbNAC92	GOBAR_AA27100.1
MDDVEKVEDVMLPGFRFHPTDEELVEFYLKNKIQQKSLPIQLITQLDIYKYEPWDLPKLAASGEKEWYFYCPRDRKYRNSARPNRVTRGGFWKATGTDRPIYSSDATKCLGLKKSLVFYRGRAAKGIKTDWMMHEFRLPSLSDKTLSANDSWAICKIFRKTNCMAQRALSYTSIPSDIPHHYGPFNHFNEVQHAQQWTTSSLPVPNGDLHNNSMFLQCTVDTPSVVLSPDATMIADDVRNNSKSIDFKGKQQIFNGFSIRLPQDMEGTRNDDGDWGSIPLMGFPFSLSPNVLDSWEPNLPWDTSLYPTEMSTTYSTDKYYT
GbNAC93	GOBAR_AA27246.1
MDFSNSKSSSSKSKRKQQTQHQQQQQQETRFLGVRRRPWGRYAAEIRDPSTKERHWLGTFDTAEDAALAYDRASRSMRGSKARTNFVYSDMPAGSSVTSIISPDEFQHDISSIFSINPPFHHQNEANHNQIFFNQDPFNACQFSSGLPAQESDAVQSYRPITGLMEAGNGGSPQFRDNSSELPPLPPDVSSTCYGYGSGVDGSDMGYGAWNDTGLFGFSDQNSNGFDSYVGFNSYELEQDSPFLENMPLPSLPHSVGVSKDGLVRHFFHRPSKAYTTGTRKRRKVHTDTEGGETRWHKTGKTRPVFISGKVKGYKKILVLYTNYGKQRKPEKTNWVMHQYHLGNNEEEKDGELVISKVFYQTQPRQCGSIKDSLKLQSGHEASHHLKNNNNNGLVEFYN…
GbNAC94	GOBAR_AA27382.1
MTASELQLPPGFRFHPTDEELVMHYLCRKCASQSIAVPIIAEIDLYKYDPWDLPDLALYGEKEWYFFSPRDRKYPNGSRPNRAAGSGYWKATGADKPIGQPKPVGIKKALVFYAGKAPKGEKTNWIMHEYRLADVDRSARKKNSLRLDDWVLCRIYNKKGAIEKQPPQGSIGKSSAVTEIEDKKPDIATLGVDTRHLPPPPTGLVNDYVYFDTSESVPRLHTDSSCSEHVVSPEFTCEVQSEPQWKDWGNGNGWTVEVGSYAI
GbNAC95	GOBAR_AA27799.1
MEEAIVVNKGDDELIDLPPGFRFHPTDEEIITHYLTEKVMNSNFSASAIGEVDLNKCEPWDLPKKAKMGEKQWYFFCQRDRKYPTGMRTNRATEAGYWKATGKDKEIFKGKGCLVGMKKTLVFYKGRAPKGEKSNWVMHEYRLEGKFSYCNLPKGAKDEWVVCRVFDKNNTGTKKSPIPDHHQLLRMNSYGDDFMDYASLPPLMDPTYNSNKPGSSCTFMDGGDNEFKAAINNQTFLQVPPNHPYGSSNIFNPQIPIQNPVFFHQATPTSTYLHQGRTTAGTGLAGNDPANRRCKVEQFSSNQSMVSLSQDTGLSTEINNNEISSVVSKNDMEFGISKSFEDLRCLWDY
GbNAC96	GOBAR_AA28291.1
MHYLCRKCASQSIAVPFIAELDLYKYDPWDLPDLALYGEKEWYFFSPRDRKYPNGLRPNRAAGSGYWKATGADKPIGQPKPVGIKKALVFYSGKAPKGEKTNWIMHEYRLADVDRSVRKKNSLRLDDWVLCRIYNKKGCIEKQPTRGSVTKKASVMVIEESKPDIGTLGVETCEFPPTATAIGNNYVYFDSSESVPRVHTDSSCSEHAVSREFMTEVQSVPKWKEELGMANNNALDFAYNYLDANMDIGFASQMQSSNQLSPYQDIFMYLQKPF
GbNAC97	GOBAR_AA28384.1
MANIGAIGQENDQMDLPPGFSAKAIGEVDLNKSEPWELPWKAKMGEKEWYFFCVRDRKYPTGLRTNRATDSGYWKATGKDKEIYRGKSLVGMKKTLVFYKGRAPKGEKTNWVMHEYRLEGKVFQKSSGGKKTHISGLVNMGSFGNELGPSGLPPLMDSSSSFNAKKNPVSESVYVPCFSNPVDVQRIQLDTIDHFPENPLLLPVSSNPTNIFPRFQASNPFFSAQPITFPPNLHLPGSVLMQDQSILRDLLENHGSNMKSERETMVTVSQETGLTTDINNEISSVVSNLEIRKRPFDDQQHPSASTGPLDFDCFWHY
GbNAC98	GOBAR_AA28489.1
MGSTNGGVPPGFRFHPTDEELLHYYLTKKVSFQKFDMEVIREVDLNKMEPWELQERCRIGSSPQNEWYFFSHKDRKYPTGSRTNRATNAGFWKATGRDKCIRNSYKKIGMRKTLVFYRGRAPHGQKTDWIMHEYRLEDGDDPQGNPTEDGWVVCRVFKKKNLFKVSNTINGGSSLNSSDQHHHLNMNHTNTTSSSSQTQPPPPLSFMHRSNDQYNLNTTTTTTLELNKAELALHYPPHIPTPTHQYSLFHPQTLLPTHKSMTAYEYAPPPPVGLPSESSHPIMIKQLMSSNPRDCDSGSESVRYQCETGLEGVAEGGGGGSGRDDENEGMNEWGMLDRLVTSHMGIGQDSSSKGVRFEDSNNNGTNATSVHPINQLSLRGEMDFWGYGK
GbNAC99	GOBAR_AA29331.1
MEQEHDMLCNMESSGAAVVGNDEIQLPRGNQVFPSDEFLADCLMKRFNGEPNPDHFHEVDLYSKHPAQLTEELEPSTDNKWYIFTPRFKKTLVTKLRPDRRTPNGYWCTTGVDKAISVEGSTNAAALKNFLDFYEGNRPDSTKTEWKMHEYRLSDAVKNTLINSKPRGDMTLDNWVLCKLYKKREMSSRSEASTPTIIEAQNNEDKSSPPAANMIIFL
GbNAC100	GOBAR_AA29519.1
MNSLRLNGLRKLPPGFRFQPTEEELVFQYLKCKAFSFPLPASIIPDLNICNFDPWDLPGDLGEERYFFSVKEAKYKIGNRINWATASGYWKATGSDKQIISRRNQVAGMRKTLVFHMGKPPHGLRTDWIMHEYRLVNNYLNHGMEKWVLCHVFLKRTSKKSSEEEIMQSFCNKNRNEELGHRMEPKLYNFMREKDAESSSSSSASSRSDITEVSSSACSRQY
GbNAC101	GOBAR_AA30297.1
MESQNFVANGGVKMPIGFRFHPTDEELVVHYLKRKALCLPLPASVIPEFDVFQTDPWSMPGDMKESKYFFSTRHDSFINNKCKRAAGSGYWKPIGKEKPILASGTNQVVGMRRAFIFCQRKCSNGTQTRWLLHQYRLVDSMPTLDSTQISRSEMCGPDWLVFRVFQRKRSRRGKKHEVVSHKSETSSAMNMPSCIDFTVEDSSVFGPPPQPTSPSSTEITEVSSHGLDQEESSAFITSYYSNGCMRNRFDITKEGDASQLYTQLSLVHRPNDRAITHSHLVSKKPLPNKREEHAKGEGIHNKKVNPEEKGIKQREKEEAFVDKQGFEDDVYDRDDDISYTRSPSFRVYCIPSQSDDGNNECDCNIEEIKDDQQVHVENDKKRSSIGRGKTNGKGEEKKD…
GbNAC102	GOBAR_AA30452.1
MVLIQNYEDLHWPFLHQISKNRVKEDEVENPVKEDLHKWDYPIPVSENRVEEDREEDHYELDNPIPVGFQFLPTNEELITEYLINKILHNPLPFGDFSEVEEAALYSTHPKSLVDFVNGEKKWYFYIHKNKNFSNNTIRKVEDNLGFWSLKWYEEIHDAKGNKVAFNNHFVFFSKRRKKTHWKMDELQLRPEWYKDFHLEN
GbNAC103	GOBAR_AA30516.1
MNYVKGFRFHPTDAEAIELLWEKVQLDRDSFVQLGDSLAPVITQLNDICKFEPAELPGRSELVSGDNVWYFFCSPRYKYRNSKRKNRVTKKGYWNPTGKFRTIVTTCDGKKITGTRQALVFYKGRVCVKNKKANKTLWIMHEFELTLNLPNQKSLILCKLKKKYGKVNVSIGEEEQSNQYLPSSNLENHCTNNGVPKEQLNSTEPVAFSEYSGIQSELVNNEQTVDEFVDSLLIKNDEFYSNQPYFVHDKQEPKNQEGFSDLTYQKLRTPNDRVWTMNEVGSSSGLVANDPSYSNGDNNQHDTSFAEEGSILAFENHVLVDSISMGGSGFDEFLHDGLFMAELSPLPKPPKNPDEVQNHQFSTNEQDEFWNSIFITTD
GbNAC104	GOBAR_AA30518.1
MRNKKGYHIIHPIPNEERFSSYYCYYLFWVAVGYYLWKKILTITGYRFHPTDFELLHYYLLNKNLGRDSLVQAIAELEDICGLEPWQLPGHSNIHSGDHVWYFFYRPSFKYQNGSRINRTTNEGYWKPTGKPRVIMARDQDIEIGKKRTLVFHKGRVNDNTKMKTGWIMHEYQLTATLPNQATFVLCKLKRKFGKAEVSCIEEGQPSHYLPPNLGNYIANNANQAEAARCLTANSDPNEMLTQLEALNDHEELEHQSIEWWNSYVGGGFPKHDGSGDFGTHGAENAIPNHHLLTEITMGQEVLQDQSGTNEQDISNLGDLGPGDERSNQHKLVMDDDGCNMPSNSENDTAEDSVKMDLSTFAGPSTDEEVFAGLEALPEAQGNRIGQMIDDWILDEGIR…
GbNAC105	GOBAR_AA30894.1
MMLFFSGVAMESTDSSTGSQQPNLPPGFRFHPTDEELVVHYLKKKASSAPLPVAIIAEVDLYKFDPWELPAKATFGEQEWYFFSPRDRKYPNGARPNRAATSGYWKATGTDKPVLTSGGTQKVGVKKALVFYGGKPPKGIKTNWIMHEYRLADNKTNNKPPGCDLGNKKNSLRLDDWVLCRIYKKNNANRPLEHDKDDSMDDMLGTVPPSISISSQHNPKFHFSTKGTSFGTLLEHQEHNSLFDGMMGSDGINSASMVNPLKRALPSLYWTDDETAGPSTSKRFHGDSNDGSMEKTDGNGSIATLLSQLPQTPPLQQQQAAMLGSMGDGIFRPPYQLPGLNWYS
GbNAC106	GOBAR_AA31048.1
MGGETSLTLVSGPTSPPPSAAAAKTGGSATALAPGFRFHPTDEELVSYYLKRKVSNKPVRFNAMAEVDIYKHEPWDLSKAKLQTRDQEWYFFSLLDKKYGNGGRMNRATNQGYWKATGKDREVRHNTQLIGMKKTLVFHSGRAPDGMRTNWVMHEYRLAEEELEKIGALQGYVLCRVFHKNNIGPPNGNRYAPFIEAEWDDGSIPLVLGVDTGDDGVAGNDAIAGNDVATTENAAVENNADHMIGSELETEQAGKDALPNDEVPRETLNDKTDDCPPLPPCKVERPDDCPPICMLNREASLPLLRYKRRRHTDLGPNHANASENSTRTTQDRCSSTTTTAAAATTTSPSSATTTAISALLEFSLMESLELKENNHRVPPPTFDIANLDSVVPPSCMKLI…
GbNAC107	GOBAR_AA31419.1
MEGQRFVVNGGIKMPIGYRFRPTDEELVVHYLKRKALNLPLPASVIPEFDVFQTDPWSLPGDVKEKRYFFSSRYGNDSNNKKRKRVVAGSGYWKPIGKEKPILASGTNQVVGMRQALIFCERKPCTDTKPRWLLHQFRLVGSADQTQMTKREWHGDWVVFKVIQRKRNAKKHGVICSNSQTIRAAAYMPSCIDFTGEDSSVFGPPQPTSPSSSEFTEVSPNGLLDQEESSAAVITTFLHYCMRKQ
GbNAC108	GOBAR_AA31808.1
MGERCQIGCEEQNEWYFFSHKDKKYPTGTRTNRATMAGFWKATGRDKAVYDKSKLIGMRKTLEEGWVVCRAFKKRITGQTKNMQVWESSYFYDEASGMSSVVDPIDYISRQNFLPQNLLCKKEADNYSNFVDHSDDQFVELPQLESPSLPLIKRPSSISEKTKHEEEDDEELNNSKKLTDWRALDKFVASQLSQEDRFEGEGIPISFANLNCWN
GbNAC109	GOBAR_AA31923.1
MEAIISPEIRLPGFRFHPTEEELVNYYLKETALGKNLYCDIIGFLNIYNHYPWDLPGMAKIGEREWYFFVQRDTRSGHGGKKPNRTTERGYWKATGSDRQIRRLTEPKIIMGLRKTLVFYTGKAPNGNRTDWVMNEYRLSNTSILRVSGNIGKVKSEGDGYTRRCHVTLPEGDHATTTKSNAGATSDRQIRRLTEPKIIMGLRKTLVFYTGKAPNGNRTDWVMNEYRLSNTSILREDIVLCKIYRKATSLRVLEQRAEEHALSSYVAQNNNITMPLPLQHHDYGTDMVEADSDEHGPSSYSAWTTMTECFTHYGH
GbNAC110	GOBAR_AA32393.1
MNMKHPQSSLPPGFRFHPTDEELILHYLKKKITSSPFPVSIIADVDIYKFDPWDLPDKAAFGEKEWYFFSPRDRKYPNGARPNRAAASGYWKATGTDKVIVTSSMADRRGEVQENIGVKKALVFYKGRPPKGMKTDWIMHEYRLADNPNSNFNNRPLKSKDSSMRLDDWVLCRIYKKSNALSSTTAIGAATSDQDLEEEEAEQFIKDALLPAAIKSPPTTNAHLPQKSCSFSNLLDAMDYSMLSSFLADNQCNGSGYDPTSFTFEQPLVNNYTIGNNSSSMMMQKLPQLSPSIPNMENKLKRQYSSIDEDHPSKKLNSSCSYSNSSTQSDMTHYTFLNQSLFNQSLLLSPHIQFQG
GbNAC111	GOBAR_AA32406.1
MQNKEQNFSAAANGGATASEGHQVVTMAANIENQNDISNPSIASNMDATVLEGGEIVTATENEAYNNILNYSAATDGGAIAYEGSEFETMMEDIFNQNSTLSYFAAADGGATAYEVGQFFTQEENIYNQNSVLNSTVASNIDVAAFEGDQFFSQDEIFYNELNVLSSTVASNIETTAFEGGETVTTAENANNRNNMLNSSTASNGGRTVAEVKDYIQSFPPGVRFAPTDEELIQYYLLKKVNNELLPYNLIWELDLYGTEPAKLTESYEPNGESEWYFFTSRRKKYPNGGRPDRSTENGFWKPTGMDKNIPEGGLKPIGSKKTLEFHTGRHPSGHKTEWKMHEYKSSEATIVSYPMTGFAGQPDNGLSPLTTSPMPNYEYYSNTWFQPTVDGALNNEAF…
GbNAC112	GOBAR_AA32674.1
MNMFDGTTTTVDEGVPLPGFRFHPTEEELVGFYLRRKVDNKSLTIELIKEIDIYKYDPSDLPKTGMMGENDLYFFCKRGRKYRNSVRPNRVTGSGFWKATGIDKPVFSVRSGEAIGLKKTLVYYHGSAGKGAKTEWMMHEFRLPNPTLTAQEAEVWTICRIFKRNKKIKQDSRQGAAKRASTSNGKGVDGNKRCSVESNSHENYITIGGEWYHGELQRMASSSSPSSSFSTVNDFFTNANWDELKSILDLDLDPFLL
GbNAC113	GOBAR_AA32675.1
MSIVHGTTSTVDEDVPLPGFRFHPTDEELVRFYLRRKVDNKPLTIELIKEIDIYKYDPSDLPKTGMMGENELYFFCRRGRKYRNSVRPNRVTESGFWKATGIDKPVFSVEGGEAIGLKKTLVYYRGSGGKGTKTDWMMHEFRLPNPTMTAQDAEVWTICRFFKRHRKIKQDWRQGAAKPASTGNGNGVQGYESGSVGSSSHENYITLGSQNVENYDDDDGEMVMDHMMNDGSCRREWYHGEMQCMASSSSPSSSFSTENDFFTNANWDELKSIVDLDLDPFHFAKNHF
GbNAC114	GOBAR_AA32676.1
MNMVHGTTTTVEEDVPLPGFRFHPTDEELIGFYLRRKVDNKSLRIELIKQIDIYKYDPSDLPKTSMMGENELYFFCRRGRKYRNSVRPNRVTGSGFWKATGIDKPVFSVGSSEAIGLKKTLVYYRGSAGKGTKTDWMMHEFRLPNPTLTAQDAEVWTICRIFKRHKKNKQEWRQGATKRASTSNGNGVHGYERCSVESSSHENYITFGSQSIENYDDNDDDDGDGEMVMDHMKNDGSCRREWYHGEMQCMVSSSSPSSSFSTENDFFTNANWDELKSVVELDLDPFLL
GbNAC115	GOBAR_AA32746.1
MEGALLPPGFRFHPTDEELVGYYLKRKNEGLEIELDVIPVLDLYKFDPWELPEKSFLPKRDMEWFFFCPRDRKYPNGSRTNRATKAGYWKATGKDRKVVCQPAVTGYRKTLIFYRGRAPLGDRTDWAMHEYRLSDEPSLGSSAFALCRVVKRNDGKPKEMSIGSSSTNVELTSITRNCNEPLSTISCQTSYPNNETRYSVDTDPASFWASPDVVFDSSKDYPQIRETAAQYFPQYGFPSLNQSPYSNLGESEHFDDLGRIGCMSPYSGHANDILWQ
GbNAC116	GOBAR_AA33413.1
MGRDSATSLAPGFRFHPTDEELVRYYLKRKILNRPSFDAISVIDIYRSEPWDLPDKSKLKSRDLEWYFFSALDKKYGNGSRTNRATERGYWKTTGKDRAIRFRERVVGMKKTLVYHKGRAPRGERTNWVMHEYRLTDETLEKGGIQQDAFVLCRVFQKSGSGPKNGEQYGAPFIEEEWEDDEAVFVPGQQDASAYEEAANEDAFVEVNDIDQNLDIGNPSENNILPLNGYCGESSNHVEHSREFSEDDQKPPNSMHENAFLPSSFYYGESSNCGEHSMEFKEDYQKPIRMHATEGDSKPHHELVVADSPEQDLIATNGKPVKDEYVLEPIENITSANYVLGDPYLDVTSYLPTNDELFLEANDFSNPIYPESELFDINEYLSFDDADDQSLAFDYDEIV…
GbNAC117	GOBAR_AA33785.1
MGLRDIGATLPPGFRFYPSDEELVCHYLYKKIANEEVLKGTLVEIDLHTCEPWQLPEVAKLNANEWYFFSFRDRKYATGFRTNRATTSGYWKATGKDRTVVDPRTEQVVGMRKTLVFYRNRAPNGIKTGWIMHEFRLETPHMPPKEDWVLCRVFHKSKGGENSTRLSSPMILEPSIHAPSLADQTTMACGYHHQLNSLATKPAHQSQGQSLLNLLQYNYHQENDDDNKNNNNLHCSNNEVSSKVDDDYEFLWDMNMEENSLGDDDDHHHHHLIHGVASNSDDMRFEIDNSMVFL
GbNAC118	GOBAR_AA34911.1
MTWCNNTVDDRALHIATKEPIVSVATSAAAASTISCPSCGHNIPYQDQAGIHDLPGLPAGVKFDPTDQEILEHLEAKVILDKYNLHPLIDEFIPTLEGENGICYTHPERLPGVSKDGQIRHFFHRPSKAYTTGTRKRRKVHTGDEDGSETRWHKTGKTRPVLVGGTVKGYKKILVLYTNYGRQKKPEKTNWVMHQYHLGNNEDEKDGELVVSKVFYQAQPRQCGTSSSIKEPLNRKSKNIIQTPNSSSGGVVEYYNQPFISFDHGHGSHHYRENPPQIIPNFGVQGDESSFYRLASDTSKGKGRSL
GbNAC119	GOBAR_AA34953.1
MGDNRNVNLPPGFRFYPTDEELVAHFLQRKAALLPCHPDVIPDLDLYPYDPWELDGKALGEGNQWYYYSRRTQNRNTSKGYWKPMGIDEPVVNSNSSKKVGMKKYFVFYIGESGPAGIKTNWIMQEYRLSDSDSSSSSRSSKRRGGHSKIDYSKWVVCRVYERNCSEEEDDGTELSCLDEVFLSLDDLDEISLPD
GbNAC120	GOBAR_AA35074.1
MSTVRSQLQIPIGFRFLPTKEEILCDYLKPIIKGYPIHSGVMMIYGANREPWNIFDQDSAKALRVITKLKKRSKSRIERTAGDGCWLQQYVKEVKNEDGGEVIGFDKYFTFTSKKSEKSNGQWIMHEYSLKDQEAASAGLSDSVICEIKNKDAAVVSSDYEESEGEIKENKKRKLMEVXVSFFPGSAAKVIAWIAATASSTNPLDMYLSVEARTRSSVYLMIVPKHDCLENYLIFLFVFNEPPIMSTVRSQLQIPIGFRFLPTKEEILCDYLKPIIKGYPIHSGVMMIYGANREPWNIFDQDSAKALRVITKLKKRSKSRIERTAGDGCWLQQYVKEVKNEDGGEVIGFDKYFTFTSKKSEKSNGQWIMHEYSLKDQEAASAGLSDSVICEIKNKDAAV…
GbNAC121	GOBAR_AA35146.1
MPENMSISVNGQTHVPPGFRFHPTEEELLQYYLRKKVSYEKIDLDVIQDVDLNKLEPWDIQESCKIGTTPQNDWYFFSHKDKKYPTGTRTNRATAAGFWKATGRDKVICSNRRRIGMRKTLVFYIGRAPHGQKSDWIMHEYRLEDNIAETNMVSNAMGEGPQEEGWVIYRVFKKKNHHKTLDSHISSSLTEKARDRMFRAFNDGALEQILEYMERNCKDDSEANNGTSRRFLSPMETSTSNVYPADSFMELPSLESPNSASSQSCYQPMLTDNECSITNQVSGDPNSVGNSNSRLTNWAVLDRLVASQLNGQTETCRQLACFDDHTTAYCSPSITDHLDLQLPALRSGL
GbNAC122	GOBAR_AA35531.1
MAGEGVSRETQMSIQASSMFPGFRFSPTDVELISYYLKKKLDGYDKCVEVIPEIEICRYEPWDLPAKSIIKSDNEWFFFCARGRKYPNGSQSRRATEQGYWKATGKERNVKSGSNVIGTKRTLVFHTGRAPKGERTEWIMHEYCMKGKSQDSLVVCRLRKNSEFRLNNNSNRVARNHRELSIVHDSNHATSDGGTDLTGISEGDKAIEFYSKKATSSNDSHSIEQIDSASESEQKLSNEVAPTESSTLKKDSDDEEDFFAEILKDDIIRLDETSLSASTPEILPMIATTTHRVSLLQGGANRRIRLTRTKADVIQHGTGGISTKKWKSEGPPKCLLSVFSPRTAILVILITLLALLLPCSNFKSSKVFQI
GbNAC123	GOBAR_AA35868.1
MESTDSSSASASAHPQLPPGFRFHPTDEELVVHYLKKKAASAPLPVTIIAEVDLYKFDPWELPSKATFGEQEWYFFSPRDRKYPNGARPNRAATSGYWKATGTDKPIVTSNGNQKVGVKKALVFYRGKPPKGIKTNWIMHEYRLIDNNSSTSKPQIVDLPNRKASLRLDDWVLCRIYKKNNTQRPMETDKEYTMEGMLATQLPTSSHQNLNALTSKATSYGSLLQHEDNFFEGILTEGMRSSSNISQLAVSSSSKQNLPMAFPVKRTLPPQYWNEPSSTGSQSGKRFQQGDINCSSRGGNIDDTNSFVSLLNQLPQNTPFYPGSMVGSLGDGVSRQQFILPGS
GbNAC124	GOBAR_AA36573.1
MNNPKLKGYGFNPSDQILIGYLRDLTLFGRDYLVQDIIYLGHDICNYDPWDLPSCDSITPNDSERFFIYPKTYKYANSKSKVIGTPTRQVPNGDQRQPMINRATKNGKWKVSGDRVNVKSTDDTQQVIGIKTRLYFKHNSCPNKTTCVLHQFELVGIDPCQDKYFLGKVIMKEFKPTNISSNNIDDRISIPQVRVELGPEPSATQVTNEYEWTQSEQTNQFITSYPVFDSENFIDDGNEVISYHQSQVRVELGSEPLVETEVANEYGWTQSEQTNEFITPRPVFDIDDGNEVISNHQSQINMELIRSLEVPNIGIEDQNQSYKNIGIDNDRTVPDGSNQHNIVAAAENESSILPSNLQDHLIDFINQMEWSDLYNLCRRKDDGLFLDELFDEPQELGPQ…
GbNAC125	GOBAR_AA37356.1
MNTFSHVPPGFRFHPTDEELVNYYLRKKIASKKIDLDVIKDVDLYKIEPWDLQELCRIGSEEQNEWYFFSHKDKKYPTGTRTNRATKAGFWKATGRDKPIYSRLNLIGMRKTLVFYKGRAPNGQKSDWIMHEYRLETNENGTPQEEGWVVCRVFKKRMTTPQSPTINRTKHQLQLGHPLQWDQHIAVLNAHT
GbNAC126	GOBAR_AA37370.1
MGENSSVNLPPGFRFYPTDEELVVHFLQRKAALLPCHPDVIPDLELYPHDPWELDGKALGEGNQWYFYSRRTQNRITGNGYWKPMGIEEDVINSRSKKVGMKKYLVFYIGEGPAAIKTNWIMQEYRLSKSDSSSTKSSKRRGHSKVNVDNIVFLGKWYYCS
GbNAC127	GOBAR_AA37552.1
MEVLTMETLPLGFRFRPTDEELINHYLRLKINGRHSEVEVIPEIDVCKWEPWDLPGLSVIKSDDPEWFFFCPRDRKYPNGHRSNRATDKGYWKATGKDRTIKSKKSLIGMKKTLVFYKGRAPKEGRNDIVKYDEVEQTGYSPAMIKSSPDDTSSDLLQDTVSSDTQAQKPDNLMQNDQITGDTSSCNSHMTSNADYHATEETMVEKYPLLGSNSNLYEPNYGEIDSKVFSPLMNSQLFEDLSFFVDSPYANDFGHDQNGFHFQDGTSEQDVSFAFLDDILSNHYDSCEESNTQKNLVDGTEMPLFGDSFISKPPPPEISHLKENGRPADTDTEMPQLQFGTEVGARRWLGGPIDNNQSLQMKTSFQPTHTQPAFYNQEYRTRNIGGLGNYSVGQGTFTD…
GbNAC128	GOBAR_AA37843.1
MLAVEEILSELAEEEVNGHGLPPGFRFHPTDEELVTFYLASKVFNGSFCGVEIAEVDLNRCEPWELPDVAKMGEREWYFFSLRDRKYPSGLRTNRATGAGYWKATGKDREVYSASTGALLGMKKTLVFYKGRAPRGEKTKWVMHEYRLDGDFSCRPSCKEEWVICRIFHKTIEKKNALAQGQSYVLAVSSSSTTFLPPLLETPTPLLKSESQTLMQAHNSFLIHRHENDLKSLINPVVSQSQSQSQLFPSNGLQPSYSPTSTFATTDKNAVTNTTTTTSSAAMLFKSLFSHQDCLFKEQATFPKQCKAEADFSYLNLPAANTLNWMDRIHPSPPCQNPLFFDMDYSVLGFAEGVRGTARGDTNAHDMSTSIAINRASGQMILNPPTTTASGESGPLD
GbNAC129	GOBAR_AA38101.1
MAVLSLNSLPTGFRFRPTDEELIDFYLRTKINGKRNDEVEVIREIDVCKCEPWDLPHMSAIETRDPEWFFFCPLDRKYPNGNRLNRTTKAGYWKATGKDRKIKSGSSLIGMKKSLVFYTGRAPRGKRTNWVMHEYRTTLIELDGTKPGQNPFVICRLFKKQDESIEDTNGDEVDVSSPTEDMQSELEGPQDSPALEGVAQPKFPHNNGTFSWGPPNDVVSNAVPPMLECNIVDSKAYSVTGQVAEIVTDKVDQVGEALNHFYDPMVEPPDRKFFSPLRSHVEAEQAPWTFHQVGSSLSAVEVEHETNKNDASISDFLNSILNNSDDYYSVDSSSQQYSANESETPKTMAVVEDGRIRSEQDAEVAQVLMIGSQLGREIADKGTPLEIKATAQDCTIPIN…
GbNAC130	GOBAR_AA38310.1
MGVPETDPLAQLSLPPGFRFYPTDEELLVQYLCRKVAGHHFSLQIIGEIDLYKFNPWDLPSKALFGEKEWYFFSPRDRKYPNGSRPNRVAGSGYWKATGTDKIITTEGRKVGIKKALVFYVGKAPKGTKTNWIMHEYRLIESSRKSGSSKLDDWVLCRIYKKNSSGQKPLSSVSSREQSTNGSSSSCSSQLDDMLDSLPELDDRFFALPRINSFKTLQNDVKLGFQNLGIGNLDWGSLGGLSSVPELMDVSTNKIGNSVEEEVQSGLRTQRADNSGIFQQNSNVLNSHNFSNSIDPYGFRCPTQSGGFGFRQ
GbNAC131	GOBAR_AA38321.1
MGGASLPPGFRFHPTDEELIGYYLKRKTEGLEIELEVIPVIDLYKFDPWDLPEKSFLPKRDLEWFFFCPRDRKYPNGSRTNRATKAGYWKATGKDRKVVCQFDVTGYRKTLVFYRGRAPLGDRTDWIMHEYRLSDEPSQGSPNQGAFALCRVVKRNEPKASDARGEPKATMVGSSSTNIILPVPRTCNSGNISCEASYPNKESHYTSSEVMQVPRFEPVSVNTDPRGVWVSPDLILDSSKDYPQTCESTAQYFPQHEFPSSLTPWQQYEQTDFSPSSSYSNFGEIEHDDLSRIGYMSPYSGHASYMDFYGNEGNDQTGLFNYMNPF
GbNAC132	GOBAR_AA38551.1
MSNNQNSNLPLIDIGGGSSRTSSPYHFPPGCRFYPSEEELLNHYLTGKNNSFAADSADAYGSDFIRELNLYDYEPSDLPEGACFVHGYKGRRRHWFCYTKSKGGRGRRRAKGGVWRKIGKVRDVFDGGNVKLGTRTKFVFYEMNSVKAAVRTPWIMYEYALLHRHKASFVLCRVFIKSRARNSVSENVLSCAEETVSAIRHVGIQHDGFLRRDTLEAEINGDDFTKELDDPITTRPVSVASFEFPSGIPDNMVGPRLTTSELLSIVDEDFIELDDLS
GbNAC133	GOBAR_AA38862.1
MSYQSNPEVELPGFRFHPTEEELLEFYLRNIVYGKMLSYDVIGFLNIYHHDPWDLPGLSKVGEREWYFFVPIDRKHGKGGRPNRTTKNGFWKATGSDRKIVSLSDQKKMIGFKKTLVFYKGRAQRGCKTDWVMNEYRLPDATLPKDIVMCKIYRKATSLKVLEQRAAMEEELKNTSLPSSSSFSSMDTISFCTPKQDLVVFKKEEEEEAMVKEKRSDGIAKEQKKISSASLQLPLGNENMGQLQIPKMLTDWTQDQFWAQLNSPWFQNLTPYVANILNF
GbNAC134	GOBAR_AA38952.1
MENVSSFRNEDEQMELPPGFRFHPTDEELITHYLSKKVVDSFFSAIAIGEVDLNKCEPWDLPWRAKMGEKEWYFFCVRDRKYPTGLRTNRATDAGYWKATGKDKEIFKGKSLVGMKKTLVFYKGRAPKGQKTNWVMHEFRLEGQYSVYNLPKTAKNEWVICRVFQKSPNGKKVHISGLPPLMDPSPHTSETRTVVGAGETSNVTCFSDPIEDRKAVEEMMDSFDTSLVPCSSSSVNSLQKASYTTNQIKSNMGNLQYPDCFWIQEPSLLKTLIQSQGGRSKQNLKLEFSQDSAVSNPEMIQLPACSAGAIDLGYFWGY
GbNAC135	GOBAR_AA38996.1
MPENMSISVNGQSQVPPGFRFHPTEEELLQYYLRKKVSYEKIDLDVIRDVDLNKFEPWDIQVIYFIKVDLNYVAESCKIGTTPQNDWYFFSHKDKKYPTGTRTNRATAAGFWKATGRDKVIYSNCRRIGMRKTLVFYKGRAPHGQKSDWIMHEYRLDDNIVETTVSNAMGEGTQEEGWVVCRIFKKKNHHKTLDNPNSSSLGSESRNHMLSACNEGELEQILEHMRRNCNEEGVANNSWRLMRPIETAISNSYPDSFMKLPSLESPNSTSSQNCYQPMIVDNEGSITNQMSGDPNSRLTNWAALDRLVASQLNGQTETSRQLACFNDHSISMGYSNPSADHHHHDLQSPALRYNRSYNGTQDYNSEMDLWSLTRSSSSSDPLCHVVNASV
GbNAC136	GOBAR_AA39083.1
MAIASMSNDNTSNVDLDFNNSNSSSSSKDDHEQDTVMPGFRFHPTEEELVEFYLRRKVEGKRFNVELITFLDLYPMAAIGEKEWFFYVPRDRKYRNGDRPNRVTTSGYWKATGADRMIRGENSRSIGLKKTLVFYSGKAPKGIRSSWIMNEYRLPHHETERYQKAEISLCRVYKRAGVEDHPSLPRCLPTRALTSSRGVLQSEKKYSQAQDAAQQAMERFQGFGGGQSQPQMEIEKISETDGSSSSTSDVTTALGLSKQNVYRPTALIRTTLGLPSGIMEEEGLFLNQSKQGCTSLLPNSTALFQLGSSSVSSNVVDDLHRLVSYHQATMNPLQYYNTYQQQQQQPEFSTLPPQSQAQQLSLNVLPSSLPLTTFSDRLWEWSPIPEPSREFTNPFK
GbNAC137	GOBAR_AA39948.1
MTWCNNPDDDARAIKLVATATKEPSLAVAATSAASYTKIHEIQTIICPSCGFNIPYQDQTGIHDLPGLPAGVKFDPTDQEILEHLEAKVISDLRKLHPLLDEFIPTLEGENGICYTHPEKLPGVSKDGQIRHFFHRPSKAYTTGTRKRRKVHTDEEGSETRWHKTGKTRAVSVGGAVKGFKKILVLYTNYGRQRKPEKTNWVMHQYHLGNNEEEKDGELVVSKVFYQTQPRQCGPSSVKYTLDRKLKTRSRLHQSPNPMAKSSGSRGLVEHNNPPFIPYDDGSHHNRESPPQLIPNLVVQGDGSSIIRLTSDTSKGRVERK
GbNAC138	GOBAR_AA40097.1
MSYQSNPEIELPGFRFHPTEEELLEFYLRNIVYGKMLSSDVIGFLNIYHHDPWDLPDRKHGKGGRPNRTTKNGFWKATGSDRKIVSLSDQKKMIGFKRTLVFYKGRAQRGCKTDWVMNEYRLPDATLPKDIVMCKIYRKATSLKVLEQRAAMEEEWNSKGTEENFFSIFAITIRQ
GbNAC139	GOBAR_AA40758.1
MGVLLLNSLPLGFRFRPTDEELIHFYLRSKINGNRNDEIEIIREIDVCKCEPWDLPDLSAIKTQDPEWFFFCPLDRKYPTGNRLNRATEAGYWKATGKDRKIKSGSTLIGMKKTLVFYNGRAPRGKRTNWVMHEYRTTLDELDGTKPGQNAFVICRLFKKQDETIEDINSDEVDPSVLSPTEDMVSELEVPQASPTVKQEAEKACDTSETCFASFRDEVISNAVAPIFEGNSDNHDNYNEIDQVAEISPAEVDLLEEALNHFYDPMMEPLFSPLHNQIEAEQAPWMFDHVGNCYNVEFGHGTNENDPYISNFLESILKNSDDYHGDDTGSQKNSESETHTTMTIGKDGEFCSKPDSEVAQVLLGTDTVNGVPPIGTAEDCGIPNRPGLALLEVNWTLRT…
GbNAC140	GOBAR_AA40887.1
MLAVEEILSELAEEEVNGHGLPPGFRFHPTDEELVTFYLASKVFNGSFCGVEIAEVDLNRCEPWELPDVAKMGEREWYFFSLRDRKYPSGLRTNRATGAGYWKATGKDREVYSASTGALLGMKKTLVFYKGRAPRGEKTKWVMHEYRLDGDFSCRPSCKPVLSAEHQQKTATYRLATRDRETQNLRELYFT
GbNAC141	GOBAR_DD00356.1
MEGGSLPPGFRFHPTDEELVGYYLKRKTQGLEIELEVIPVIDLYKFDPWELPEKSFLPKRDLEWFFFCPRDRKYPNGSRTNRATKAGYWKATGKDRKVVCQSATGYRKTLVFYRGRAPLGDRMDWVMHEYRLSDEPSQGSNNQGAFALCRVVKRNEPRASDAHGKPKAMRVGNRSSNVELTSPMVSNEPLSNSGDISCQTSYPNNESRYSSPITSPYPYEVTQVPPFEPASVATDPTSIWVSPELILDSSKDYPQISDTAAQYFPQYEFPSSLTRWQQYEQREFSPSSSHSNFGEIEHVDGLGHIGCMPPYSEHANYMDFYGNEGNDQSGSFNCPNPF
GbNAC142	GOBAR_DD00505.1
MEDMPPGFRFYPTEEELVSFYLHKKLEAKTDDDLNHVMNRVIPVVDIYNFNPWDLPRLRILNKLGIAFDRSLLPWLLKSKLMTRLKLNTPRILRELRYHLQFSDNLCHKDPEQWFFFIPRQESEARGGRPKRLTSSGYWKATGSPGYVYSFNSRPIGVKRTMVFYNGRAPNGKKTDWKMNEYKAIQDHVSLANATTPPTIGMNDNSSTKKDVVDDDEYAFWDVDGFWNL
GbNAC143	GOBAR_DD01284.1
MEGDKGKEETLPPGFRFHPTDEELITFYLVNKISDANFTGRAIADVDLNKCEPWDLPGKAKMGEKEWYFFSLRDRKYPTGVRTNRATNTGYWKTTGKDKEIFNSNSRVTSELVGMKKTLVFYRGRAPRGEKTNWVMHEYRIHSKSSFRTNKQEEWVVCRVFQKSAGLKKYPSASNQSRAAVNPYNLDIGGGSLLPMMQAENYHLSMGAELSRVLRGGPSCSANLPIPSQINYPVPGGFTISGLNLNLGGGSTQPVMRPMQPPQPPPMLQHQDVTPSLMNTATFGAEGGYGAEITTQNANGPTNRYLSMDHCMDLDNYWPTY
GbNAC144	GOBAR_DD01420.1
MNVLPQVPPGFRFHPTEEELVDYYLRKKISLRRIDLDVIKDVDLYKIEPWDLQEICRIGREEQNEWYFFSHKDKKYPTGSRTNRATAAGFWKATGRDKAIYSKHDLIGMRKTLVFYKGRAPNGQKSDWIMHEYRLETYENGTPQASLPFYYFNFFSLIMYDEGWVVCRVFKKRITAMRKVGEHESSCWYDDQVSFIPDLDSPNQTSLSNNAYHHLPYSCKKELDLQYQVPHDHYLQSRDPLSCNPMAAFGQCSSFTQAHHIQQTHHQHLNALFGNHSNEQAVDQATDWRLLDTLVASQLSQEEEIYRQSK
GbNAC145	GOBAR_DD02165.1
MNTFSHVPPGFRFHPTDEELVNYYLRKKIASKKIDLDVIKDVDLYKIEPWDLQELCRIGSEEQNEWYFFSHKDKKYPTGTRTNRATKAGFWKATGRDKPIYWRLSLIGMRKTLVFYKGRAPNGQKSDWIMHEYRLETNENGTPQEEGWVVCRVFKKRMTTVRKMGEYESSCWYDDQVSFIQELESPRRITQPYVAAAATTYHHHHHFPCKQELELQYNFPHDPFLQLPQLESPKVPQSTAPSISCNSVIPYNGTSTLQSSTLTHEEHLHNLNSLYNNNTIDQQQQAVDQVTDWRVLDKFVASQLSHEEGSKENNYTTNAAAAAATSYQVAEQINLPTNESKRADIGHHHQEYASTSTSSCQIDLWK
GbNAC146	GOBAR_DD02593.1
MSKGTANGCGHPVFLETCHFLILNTFKNTSSYFMAIASMSNDNTSNVDLDFNNSNSSSSSKDDHEQDTVMPGFRFHPTEEELVEFYLRRKVEGKRFNVELITFLDLYRYDPWELPAMAAIGEKEWFFYVPRDRKYRNGDRPNRVTTSGYWKATGADRMIRGENSRSIGLKKTLVFYSGKAPKGIRSSWIMNEYRLPHHETERYQKAEISLCRVYKRAGVEDHPSLPRCLPTRALTSSRGVLQSEKKYSQAQDAAQQAMERFQGFGGGQSQPQMEIEKISETDGSSSSTSDVTTALGLSKQNVYRPTALIRTTLGLPSGIMEEEGLFLNQSKQGCTSLLPNSTALFQLGSSSVSSNVVDDLHRLVSYQQAAMNPLQYYNTYQQQQQQPEFSTLPPQSQAQ…
GbNAC147	GOBAR_DD03065.1
MKAELELPPGFRFHPTDDELVNHYLCRKCASQPISVPIIAEIDLYKFDPWQLPDMALYGEKEWYFFSPRDRKYPNGCRPNRAAGTGYWKATGADKPIGKPKTLGIKKALVFYAGKAPRGVKTNWIMHEYRLANVDRSAGKKSNNLRLDDWVLCRIYNKKGSIEKHFPSEQKSLCYPEMEDEKPDIIMNGQNMQQPWSVMAMKNDVIQTDGSESSWSEHVPSPEITWEKEVKSEGRWNELDFGLDFIDEDPFASQVDYQMEQLSPLQDMFMYLPKTF
GbNAC148	GOBAR_DD03148.1
MGLRDIGATLPPGFRFYPSDEELVCHYLYKKIANEQVLKGTLVEIDLHTCEPWQLPEVAKLNANEWYFFSFRDRKYATGFRTNRATTSGYWKATGKDRMVLDPTTEEVVGMRKTLVFYRNRAPNGIKTGWIMHEFRLHTPHLPPKEEWVLCRVFHKSKEENSAKLSSPMMLETSSTHHAHETAYQHISSLSTTTPTYQSHAQCLLNLLQYNSHQENNSNEVSSKVHDGYEFLWDMEENSLGCSWGGFQLGGHEI
GbNAC149	GOBAR_DD03258.1
MTWCNNTVDGRALHIATKEPTVTVATSAAAASTISCPSCGHNIPYQDQAGIHDLPGLPAGVKFDPTDQEILEHLEAKVILDKYNLHPLIDEFIPTLEGENGICYTHPERLPGVSKDGQIRHFFHRPSKAYTTGTRKRRKVHTGDEDGSETRWHKTGKTRPVLVGGTVKGYKKILVLYTNYGRQKKPEKTNWVMHQYHLGNNEDEKDGELVVSKVFYQTQPRQCGTSSSIKETLNRKSKNIIQTPNSSSGGVVEYYNQPFVSFDHGHGSHHYRENPPQIIPNFGVQGDESSFYRLASDTRKGKGRSL
GbNAC150	GOBAR_DD03597.1
MSNIRLVEAKLPAGFRFHPRDEELVCDYLMRKVALTDTFQLMIEVDLNKCEPWDIPETARVNSKEWYFYSQRDRKYATGLRTNRATTSGYWKATGKDKAVHSKGTIVGMRKTLVFYHGRAPKGTKSDWVMHEFRLQPTSNVSTLKEDWVLCRMLHKTKEISKNPSIMGSSYDDIASSPLPPLMDSFISFHQPNLDDKYEQQVPDSPICPQTKGTLFSPIWTQI
GbNAC151	GOBAR_DD03688.1
MDDVEKVEDVMLPGFRFHPTDEELVEFYLKSKIQQKSLPIQLITQLDIYKYEPWDLPKLAASGEKEWYFYCPRDRKYKNSARPNRVTRGGFWKATGTDRPIYSSDATKCIGLKKSLVFYRGRAAKGIKTDWMMHEFRLPSLSDKTLSANDSWAICKIFRKTNCMAQRALSHTSIPSDIPHHYGPFNHFNECTVDTSSVVLSPDATMIADDVRNNSESIDFKGKQQSFNGFSIRLPQDMEGTRNDDGDWGSIPLMGFPFSLSPNVLDSWKPNLPWDTSLYPTEMSTTYSTDRYHT
GbNAC152	GOBAR_DD03774.1
MLGGSSMEEIPAAGNNSSEIQLPPGFRFHPSDEELIVHYLKNKVTSNPLPASIIAEIDLYKYNPWELPNRKYPNGARPNRAAASGYWKATGTDRPILTSCGTKSIGVKKALVFYKGRPPKGTKTEWIMHEYRLLETMIWTPKRKGSMRLDDWVLCRVRQKASIQRNSWEDRNISSHEPADSFYVPNSIEPWPSNTNHNVEMGKTYLFNDCPMLPFIFASQDLPCFDTTSSISFQSSDKSCTSLQEANSGNNNMQISFSSLQNLFNPLKRESMEKGNFVPTSCKKLKNTEKDCSEMNFYRSNHLENSDSSPHQWNLMMQYDQQLNLPDFTETD
GbNAC153	GOBAR_DD04256.1
MVEEEVSNVGEKEWYFYCKRGRKYRNSIRPNRVTGSGFWKATGIDKPIYSSSTKEPHHHHHHHHHQHDRHQHQHLCTCIGLKKSLVYYRGCAGRGTKTDWMMHEFRLPPNGNHTTKAQEAEVWTLCRIFKRTPPNNKYPPTTVASTAAWKFSATTTIKQNGTDSPTTCCSSLEDVCQSQNSYDKCKSLCDTIIQQKGNKPDMSMDQVDARNYFLYGGTLPLSTQQAPFTATNFPTFCNHPSGDVDVFSNGNWDELRPVVEVALEPYTSHAFDYT
GbNAC154	GOBAR_DD04640.1
MESTDSSIGSQQPNLPPGFRFHPTDEELVVHYLKKKASSAPLPVAIIAEVDLYKFDPWELPAKATFGEQEWYFFSPRDRKYPNGVRPNRAATSGYWKATGTDKPVLTSGGTQKVGVKKALVFYGGKPPKGIKTSWIMHEYRLADNKNNNKPPGYDFSNKKNSLRLDDWVLCRIYKKNNTHRPLDQDKDDSIDDMLGSIQPSISIGNQHNNPKFQFASKGTATSFGTLLENHEHSLFDGMMGNNSDEGINNGSMSQSMVNPLKRNLPSLFWTDETSIEPQANKKFHGDSNDGSMEKMDGNGSVTTLLSQLPESPSLQQQQEETMMGSMGDGIYRPPFQLPGLHWYS
GbNAC155	GOBAR_DD04760.1
MSSIDGNSHIVGYRFHPTDKELVDHYLWNKILDRDSLVQAIKEVDSLFNKDPWELPGWSKIQSADQVWYFFSRRGDNKRVKRTTDKGFWKVTGKPRKVKGKKGFAAKKSLVFYEGRTPNAKWTPWVIHEYTFTSTLVDNREGIFLCKLKKKEDETANASSSESCQPSLVADEEIPDCSTMFNPDEMLDTLKERDREHELEVDEQQQPSCLEFTHLQDVTTNCDGLPHLSKEENDDESWIGYLVDDDEFNPDELNLGNDCCNLALVDASATCPGEPSRKRSRCEAGVLCGAIEKEECQPMAVSNSMMLDAHGDSKKHQPLAMVNAPNVTSSSVKQDPHGRDRMVSLNNESREMDIPDVESIVDPHSIVRATRFHNPYYQKLGEQEDDAKRINKRGKFCRK…
GbNAC156	GOBAR_DD05175.1
MESCVPPGFRFHPTDEELVGYYLRKKVASQKIDLDVIRDIDLYRIEPWDLQRCRIGYEEQSEWYFFSHKDKKYPTGTRTNRATMAGFWKATGRDKAEEGWVVCRAFKKKATGQTKSIDVWDSSYDEPSGISSVVDPLDYLSRQPQNLLPPSYLCKQETEAENLSFVHSDQFVQLPQLESPSLPLIKKQTSISLIMCNNNNNEKVTDWRTLDKFVASQLSHEDRYHGEVAVSCFDAADNNTNNSDMALLLLQSSGREEANKLNEFLNSSSDCDIGICIFDK
GbNAC157	GOBAR_DD05203.1
MAVLTMETLPLGFRFRPTDEELINHYLRLKINGRHSEVGVIPEIDVCKWEPWDLPGLSVIKSDDPEWFFFCPLDRKYPNSHRSNRATDKGYWKATGKDRTIKSKKSLIGMKKTLVFYKGRAPKGQRTYWIMHEYRPTTEDLDGTAPGQSAFVLCRLFHKPEEKNDIVKYDEVEQTVCSAAMTKSAPDDDTSSDLLQDTISSETQAQNPDTSMRNGQITGDSCCNSHMTSDAEDHAAEETLVEVNNNSDLYESNCDEIDYKVFSPMNSHFFEDLPPYMDSPYASDFGHDQNGFHFQDGTSKQDISFPLLDEALNNRANFSEESNSWKNLVAGTEMPLSGNAFISKAMPPETSYVKENGIYTEMLPVQNESDVGGPGWPGGFVDDKNSVQMLTSLESSLTQ…
GbNAC158	GOBAR_DD05355.1
MTATELQLRLPAGFRFHPTDEELVMHYLCRKCASQSIAVPIIAELDLYKYDPWDLPDLALYGEKEWYFFSPRDRKYPNGSRPNRAAGSGYWKATGADKPIGQPKPVGIKKALVFYSGKAPKGEKTNWIMHEYRLADVDRSVRKKNSLRLDDWVLCRIYNKKGCIEKQPPRGSVTKNASVTEIEESKPDNGTLGVEACEFPPAATAVGNDYVYFDSSESVPRVHTDSSCSEHAVSREFMTEVQSVPKWKEELGMANNNALDFAYNYLDTNMDIGFASQMQSSNQLSPYQDIFMYLQKPF
GbNAC159	GOBAR_DD05785.1
MEIPAGFRFFPTEEELVSFYLRNQLDGRRQEMHSVIPVLNIYDVEPWDLPQLAGERCRRDTEQWFYFTPRQEREARGGRANRTTASGYWKATGSPSYVYSSDDRVIGMKKTMVFYKGKAPSGKKTKWKMNEYRAIEAVPNPTAVTTTPMLRHEFSLCRIYVVSGSFRAFDRRPLEPVPKATQLHENRTATFLERASMMEVTSSSSTSHTGGDHSDQPEANEDDIWEMVNDLEEPPLGWEQMNWTGV
GbNAC160	GOBAR_DD05807.1
MSEDMNLSINGQFRVPPGFRFHPTEEELLHYYLRKKVAFQKIDLDVIREVDLNKLEPWEIQEKCKIGSTPQNDWYFFSHKDKKYPTGTRTNRATAAGFWKATGRDKIIYSGLKRIGLRKTLVFYKGRAPHGQKSDWIMHEYRLDHNSTSTHDATASNGIGDSVPEEGWVVCRVFRKKNYQKTLESRKSSSSTCLDSKGKMLGSCNDGVLDQILLHMGRTCCKMENGSLSNNNVDNPNTNNGEHERFMQLPRLESPTLFDQDRSFIKPCCYHSIDDMLTETEPSSINQRGTAGVCESNNGVNDWVTLDRLVASQLNGQQETSKQLWCFNDPNAAFSLCHDDDVQLSHLNLLRSNQNSNVYRDENDLWSLTKSSSPSPSSSSDPLCHLSV
GbNAC161	GOBAR_DD05822.1
MEVLTMGTLPLGFRFRPTDEELINHYLRLKINGRHSEVEVIPEIDVCKWEPWDLPGLSVIKSDDLEWFFFCPRDRKYPNGHRSNRATDKGYWKATGKDRTIKSKKSLIGMKKTLVFYKGRAPKEERNDIVKYDEVEQTGYSPAMIKSSPDDTSSDLLQDTVSSDTQAQKPDNLMQNDRITGDTSSCNSHMTSNADYHATEETMMEKYPLPGSNSNLYEPNYGEIDSKVFSPLMNSQLFEDLSFFVDSPYANDFGHDQNGFHFQDGTSEQDVSFAFLDDILSNHYDSCEESNTQKNLVDGTEMPLFGDSFISKTPPPEISHLKENGRPADTDTEMPQLQFGTEVGARRWLGGPIDNNQSLQMKTSFQPTHTQPALYNQEYRTRNIGGLGNYSVGQGTFTD…
GbNAC162	GOBAR_DD05899.1
MAVISLNSLPIGIRFRPTDEELIDFYLRAKVNGKRKDEIGVIREVDVCKCEPWDLPHLSAVKGRDPEWFFFCPLDRKYPNGNRLNRATEAGYWKATGKDRKIKSGSCLIGMKRTLVFYTGRAPKGKRTNWVMHEYRTTLDELDGTKPGQNPFVICRLFKKQDETIEDINGDDVDPGASSHTEEVQSEFDGPSVERGAGKVPDETRPVGLCNEAVAPIFDCNNDGFNACELEEMAPAQVDLLGEALVQFCDPMMEPLDWKLFSPLHSQIEAEGAPWMFDHVGNSFGGVKFEHGTNENDAEFMNSILNNLDDYYSDDSSSRRNSVIETETPKSMAFGTNGGLYCKPDAEPARVLLGTGTANGGAFYNVLNSNGEPSNHVNTACNVDTAPTIRIRSRAHRIQ…
GbNAC163	GOBAR_DD06013.1
MGRDSATSLAPGFRFHPTDEELVRYYLKRKILNRPSFDAISVIDIYRSEPWDLPDKSKLKSRDLEWYFFSALDKKYGNGSRTNRATERGYWKTTGKDRAIRFRERVVGMKKTLVYHKGRAPRGERTNWVMHEYRLTDETLEKGGIQQDAFVLCRVFQKSGSGPKNGEQYGAPFIEEEWEDDEAVFVPGQQDASAHEEAANEDAFVEVNDIDQAFFVTNLTFNDVCSWSHITAVGKFLQPDSLNLDIGNPSENNILPLNGYCGESSNHVEHSREFSEDDQNPRNSMHENAFLPSSFYYGESSNCGEHSMEFKEDYQKPIRMHATEGDSKPHHELVVADPPEQNLIATNGKPVKDEYVLEPIENITSANYVLGDPYLDLTSYLPTNDELFLEANDFSNPIY…
GbNAC164	GOBAR_DD06016.1
MVLKFLVGGCFSDKSKLKTRDQEWYFFSLLDKKYGNGGRMNRATGQGYWKATGKDREVRHNSQLIGMKKTLVFHSGKAPDGLRTNWVMHEYRLIEEELERIGALQGYVLCRVIHKNNIGPPNGNRYAPFIEAEWDDGSAGLVPGLDTEDDVAAGNDSIARNDVAATENAATESNGVLRISSEQDIEHPDEDAPPSDDVPRESSNERTDDCTLLPPFKIERSDYCPPLCMPNREAPLSLFGHKRRRHNDFGPNHAHVTENSTRNVTENSTRMTQDLSALLEFSLMESMEPKENHHVPPTPKYNATTNLNSMVPPSCMKLINYLQNEIHKTSIERETLKLEMMSAQTMIDILQSKIDFLSKENEDLKKSN
GbNAC165	GOBAR_DD06054.1
MSEEMNLSINGQSQVPPGFRFHPTEEELLHYYLRKKVAYEKIDLDVIREVDLNKLEPWDIQEKCRIGSTPQNDWYFFSHKDKKYPTGTRTNRATAAGFWKATGRDKIIYSSFRRIGLRKTLVFYKGRAPHGQKSDWIMHEYRLDDTNSLDSNASNPIGDSMAEEGWVVCRVFRKKNYQKTLESPKSSSSTSLDSKTQMLCSGNDGVLDQFFLYMGRTCKMENDSLNIPNANTNNHLRMLVANNAGGISNGLHESFMHLPRLESQSLPALPINTPHFDQHRSFKPCFQSIDDMLAEIEPSAAAGFDNTNNESKNGVNDWVTLDRLVASQLNGQVETSKQLSCFTDPNAVYSNENDLWSLTKSSSPSPSSSDPLCHLSV
GbNAC166	GOBAR_DD07089.1
MDERVSDSDKMEEIMLPGFRFHPTDEELVGFYLKRKIQQRPLSVELIKQLDIYKYDPWDLPKDLGTNSSFFFYEELATTGEKEWYFYCPRDRKYRNSARPNRVTGAGFWKATGTDRPIYSSEGSKCIGLKKSLVFYKGRAAKGVKTDWMMHEFRLPSLTDSAATPPKRFLDKCLPANDSWAICRIFKKTNSTAQRALCHSWVSPIPETSSISDMLSRGSDTPQLSSDNISLTPKTSSSPTLSLTSPLSQMAPQLPISNGDLTSLIFAPLDQTPSPAKSAVDVTSVLLNMSSSMLGEYDSTVHFHGGSQDHCNGFSSGTLPHGMQGNMVINNEDHENALLKNLNVTHVDDQWDGIRSIGFPFSLPLPMSVADAWKPSIP
GbNAC167	GOBAR_DD07161.1
MKEAEDEAYLKSMPSGFRFKPRDDELIFYLMCKARNKPLPPTRIKEVPLYKYDPDTLTAISGNMSSNGTINEWYFFTSRDRKHPQGKRPNRAAGDGFWKAVNSDKHVKSNGKLIGLKKTLVYCRGKPSKAQKTNWIMHEYVLSDPPQTTHKNDHQLDGWALCRVYNRKPQAPKVPEKSSPQNFGSNNLNIQNQIKEQSALQNFVTEDLNFSEEKLNFFCMLILAQ
GbNAC168	GOBAR_DD07709.1
MKMPIGFRFHPTDEELVVHYLKRKALSLPLPASVISEFDVLGTHPWSLPGEVNEKRYFFSSRGRDGGGSGGYWKPIGKEKPIIETGSNEVVGMRRALIFCGRKPSNHTNTRWFLHQYRLLHFNSTQMVKREMDGDWLVFQVFQRKRKARKHAAKMATCIDFTAEDCPVFYPPPPPTSPSSSEITEVSPNGLDEEESSSFITSCIRN
GbNAC169	GOBAR_DD08594.1
MAVLSLNSLPIGFRFRPTDEELIHFYLRAKINGKRNDEVEVIREIDVCKCEPWDLPHMSAIETRDPEWFFFCPLDRKYPNGNRLNRATEAGYWKATGKDRKIKSGSSLIGMKKSLVFYTGRAPRGKRTNWVMHEYRTTLIELDSTKPGQNPFVICRLFKKQDESIEDTNGDEVDVSSPTEDMQSELEGPQDSPALEGVAQPKFPHNNGTCSGGLPNEVVSNAVPPMLECNIVDSKAYSVTGQVAEIVTDKVDQVGEALNHFYDPMVEPPDYKFFSPLRSQVEAEQAPWMFHQVGSSLSAVEFEHETNQNDASISDFLNSILNNSDDYYSVDSSSQQYSANESETPKTMAVVEDGRIRSEQDAEVAQVLMIGSQLGREIADKGTPLEIKATAQDCTIPIN…
GbNAC170	GOBAR_DD08777.1
MSNNFELGTTENINNNEEDDEELLNSFPAGYRFKPRDDELVLFYLKPKLLNLRLPPNRIRDVELYHYNPQQLIEKYGSYGEEEWYFFTPREKKYRNGFRPNRTAGDGYWKATGADKILRSESHEIGYRKALVFYKGKPPKGEKTDWMMHEFRLKDPPAKLSQDEMRLDDWILCKIYQKSDKSTKNSALISDNPQGVVSFEYGSDEFGEMDDNLYCDYLMFDHNPSLLLDDNFCDYYDPSLIPMAMVEQGRMDSPDKKTTS
GbNAC171	GOBAR_DD08854.1
MAPMTLPPGFRFHPTDEELVAYYLDRKISGRTIELEIIPEVDLYKCEPWDLPDKSFLPSKDMEWYFYSPRDKKYPNGSRTNRATRGGYWKATGKDRAVQTSKAVVGMKKTLVYYRGRAPHGIRTNWVMHEYRLLHSASPTAPSSLKDSYSLCRIFKKNIQIPKTKEAAVENNQSFGDEISRGREAEVEDENFNTSSSDVTQGTPNETGVADEYQPPFTSDEANSSANLSSLGPDISSDPFQIPSYTNLHYQAPYPPLELEDFPQINIISETKIIDEYMMYDKCKDYMNGSLEEIFSLCASQDNSMPPLSMHD
GbNAC172	GOBAR_DD08974.1
MKHPQSSLPPGFRFHPTDEELILHYLKKKITSSPFPVSIIADVDIYKFDPWDLPDKAAFGEKEWYFFSPRDRKYPNGARPNRAAASGYWKATGTDKVIVTSSMADRRGEVQENIGVKKALVFYKGRPPKGMKTNWIMHEYRLADNPNSNFNNRPLKSKDSSMRLDDWVLCRIYKKSNALSSTTAIGAATSDQDLEEEEAEQFIKDALLPAAIKSPPTTNALLPQKSCSFSNLLDAMDYSMLSSFLADNQCNGSGYDPTSFTCEQPLLSPSVPNMENKLKRQYSSIDEDHPSKKLNSSCSYSNSSSQSDMTHYTFLNQSLFNQSLLLSPHEEKHG
GbNAC173	GOBAR_DD08976.1
MEEAIVVNKGDDELIDLPPGFRFHPTDEEIITHYLTEKVMNSNFSASAIGEVDLNKCEPWDLPKKAKMGEKQWYFFCQRDRKYPTGMRTNRATEAGYWKATGKDKEIFKGKGCLVGMKKTLVFYKGRAPKGEKSNWVMHEYRLEGKFSYYNLPKGAKDEWVVCRVFDKNNTGTKKSPIPDHHQLLRMNSYGDDFMDYASLPPLMDPTYNSNKPGSSCTFMDGGDNEFKAAINNQTFLQVPPNHPYGSSNIFNPQIPIQNPIVFHQATPTSTYLHQGRTTAGTGFAGNDPANRQCKVEQFSSNQSMVSLSQDTGLSTEINNNEISSVVSKNDMGFGISKSFEDLRCLWDY
GbNAC174	GOBAR_DD09062.1
MYGMNSGSDILPPGFRFHPTDEELIIYYLNQKLSPSSNPLINIIADVNIYKFDPWELPGKALFGENEWFFFSPRDRKYPNGTRPNRATGCGYWKATGTDKPIITSVGSQCLGMKKTLVFYKGRPPKASRTDWVMTEYRLLYDHFLPQKPKGSMRLDDWVLCRVHHKSKVPQQITSGRNYDRSSSCSPPFQRGCLQGQEMILNNYTIQQGNEYHQFPSHNYHMTIPLENEQLDNQMECDGMTTVDFNIKDMLEYIDHRVFHGGDIALGQELPLVSEKRLNASVSMHDDGNAYVPQKRLEPYLFSNFIICYFLYYLIYIL
GbNAC175	GOBAR_DD09917.1
MTWCNDCSDVQTIERSSPPSSHKTVIAQRHKDCLLRACPSCGHQIKYRDQGGIHDLPGLPAGVKFDPTDQELLEHLEGKVRSDARKLHPLIDEFIPTIEGENGICYTHPEKLPGVSKDGLVRHFFHRPSKAYTTGTRKRRKVHTDTEGGETRWHKTGKTRPVFIGGKVKGYKKILVLYTNYGKQRKPEKTNWVMHQYHLGNNEEEKDGELVISKVFYQTQPRQCGSIKDSLKLQSGHEASHHLKNNNNNGLVEFYNPSFISFDQGGQSRTNPTQLLPHFAVHDGSFIP
GbNAC176	GOBAR_DD10229.1
MPENMSISVNGQSQVPPGFRFHPTEEELLQYYLRKKVSYEKIDLDVIRDVDLNKLEPWDIQVIYFIKVDLNYVAESCKIGTTPQNDWYFFSHKDKKYPTGTRTNRATAAGFWKATGRDKVIYSNCRRIGMRKTLVFYKGRAPHGQKSDWIMHEYRLDDNIVETTVSNAMGEGTQEEGWVVCRIFKKKNHHKTLDNPNSSSLGSESRNHMLSACNEGELEQILEHMRRNCNEEGVANNSWRLMRPIETAISNSYPDSFMKLPSLESPNSTSSQNCYQPMMVDNEGSITNQVSGDPNSRLTNWAALDRLVASQLNGQTETSRQLACFNDHSISMGYSNPSADHHHHDLQSPALRYNRSYNGTQNYNSEMDLWSLTRSSSSSDPLCHVVNASV
GbNAC177	GOBAR_DD10267.1
MGLRDIGATLPPGFRFYPSDEELVCHYLFKKVANEEILKGTLVDIDLHTCEPWQLPEVAKLNASEWYFFSFRDRKYATGFRTNRATASGYWKATGKDRTVIDPRTQEVVGMRKTLVFHKNRAPNGIKTGWIMHEFRLETPHMPPKEDWVLCRVFHKNKGDNINNNPTTMLETSSSRAFSLRDQTSLHYGHQLQQMATSLSFPQPHPSHGQSLLSLLQQNSNNNPYTNEVISSKVEDEFDFFWDINTVENSLEDIKFDNNEDDDNVGFL
GbNAC178	GOBAR_DD10661.1
MSNNQNSNLPLIDIGGGSSRASSPYHFPPGCRFYPSEEELLNHYLTGKNSSVAADRSDAYGSDFIRELHLYDYKPSDLPEGACFVHGYKGRRRHWFCYTKSKGGRGRRRAKGGFWRKIGKVRDVFDGGNVELGTRTKFVFYEMNSVKAAVRTPWIMYEYALLHRHKASFVLCRVFIKSRARNSVSENVLSCAEETVSAIRHIGIQHDGFLRPDTLEAEINGDDFTKELDDPITIGPVSVASFEFPSGIPPDLPDDMVGPRLTTSELLSIVEEDFMELDDLS
GbNAC179	GOBAR_DD11422.1
MPENMNISVNGQSQVPPGFRFHPTEEELLQYYLRKKVSYEKIDLDVIREVDLNKLEPWDIQERCKIGTTPQNDWYFFSHKDKKYPTGTRTNRATAAGFWKATGRDKVIYSNCRRIGMRKTLVFYKGRAPHGQKSYWIMHEYRLDDNIVETNVSNGLMEGTQEEGWVVCRIFKKKNHHKTLENPISTSLSEKTRNLHMFNTCSEGALEHILEYMGRSCKEDNEANNNNTRFVMSMELAINNNGYYDSFTKLPSLDSPNSASSYQPIMTENEGSIVNSVSGGDFNSVYNNDSGLTNWAALDRLVASHLNGQTETSRQLACFNDQQMAYCNNTNSTDHQDLELPAIWTSFTTRSSSLSSSVIDPLCHVVNASV
GbNAC180	GOBAR_DD12709.1
MNASAASLSACIAITSTNEELFIGLNKLTSGSPLPCNVIEVNPYSFKPEYLPGFVSIMPSVDYHFVCHLKIDGMWFLTSSNDNTDMEHGLWKVKEEAREVFSNSDIIGWRTTLAYDKGQVSHEHKTDWVMQVFSATQKRLCDENANKETISMCRVFLVPSDEMQEKVSSARIGTENHLPQPPILEANCGTGIGSSSNHQVNKHDEKEGLAVAGTIPVPEHQDENDVGMDCFTDAYIDSFSRGDFLEMNDLVNHVSSSSSGNSSAPSMSSDECFDSMAFLQDLDQDLVLEQNDMGKKLNVSASNRLDEVVLVPAALGSVVSIEGNDSSSNELLKTTSSVPNSANNNEISKHAMGNQRDEGPSSSSSAKPKSSRRKRDALGRVKELRKKYLCFMPF
GbNAC181	GOBAR_DD13532.1
MESTDSSTVSRQPNLPPGFRFHPTDEELVVHYLKKKATSAPLPVAIIAEVDLYKFDPWELPAKATFGEREWYFFSPRDRKYPNGARPNRAATSGYWKATGTDKPVLNSKGTQKVGVKKALVFYGGKPPKGIKTNWIMHEYRLPDNKNNNKPPGCDLGYKKNSLRLDDWVLCRIYKKNNTNRPLGYEKDEAMDDMGGPVPTSMSIGSLQFQTKGTSCGTFLENHEHNLFDGMLGSDGMNNNGSMSHLGCCSSSKPDLSMVNPLKRRTVPSLYWTDEDTASPSTSKTFHGDHSNDGSLEKPDTNGSISIATLLSQLPQTPHLQQQTMVGSMEDGIFRPSYQLPGLNWYTLN
GbNAC182	GOBAR_DD13712.1
MSSQSSMDDNATPKIELPGFRFHPTEEELLEFYLKNMIYDKKLRYDIIGYHNIYHHDPWDLPGLSKIGEREWYFFVPRDRKHGSGGRPNRTTANGFWKATGSDRKIVSLSDPKRIIGLKKTLVFYKGRAPRGCKTDWVMNEYRLPDGCSLPKDVVLCKVYRKATSLKVLEQRAAMEEDPKEAQVPAPQMFFKKENEEQEQETMVEKNRCLQLPLGSEKLPELQMPKVLSDWTQDQFWTQLNSPWFQNLTTYANILNF
GbNAC183	GOBAR_DD14074.1
MERNTSSKSDLPPGFRFHPTDEELIMFYLKNQAKSKPCPVSIIPEVDIYKFDPWQLPDKAEFGENEWYFFSPRDRKYPNGVRPNRATVSGYWKATGTDKAIHSGSKYVGVKKALVFYNGRPPKGVKTNWIMHEYRLSDSHKQIKKHSGSMRLDDWVLCRIYKKKNSAEKILDHKVEESNTQIDRVGYSNDDSESQELLKFPKTGSYSRLLELDYMGPVSHLLNENTYISSFDFPNTIANTGIEDVEKLQLGDIPYNYSTESGNFQVNQNGILMNPMVYQFQ
GbNAC184	GOBAR_DD14402.1
MRNKKGYHIIHRIPNEERFSSYYCYYLFWVAVGYYLWKKILTITGYRFHPTDFELLHYYLLNKNLGRDSLVQAIAELEDICGLEPWQLPGHSNVPSGDHVWYFFYRPSFKYQNSSRINRTTNEGYWKPTGKPRRIMAMDQDIEIGKKRTLVFYKGHVSDNTKMKTGWIMHEYELTATLPNQTTFVLCKLKRKFGKAEVSCIDEGQSSHYLPPNLGNYIANNANQAEAARCLTANSNPNEMLTQLEALNDHEELEHQYIELWNSYVGGDFPKHDGSGDFGTHGAENAIANHHLLTEIPMGQEVLQDQSGTNEQDISNLGELGPGDERSNQHKLIMDDDGCNMPSNSENDAAEDSVKMDLSTFARPSTDEEVFAGLEALPEAQGNRIEQMIDDWNLDEGIP…
GbNAC185	GOBAR_DD14403.1
MNYVKGFRFHPTDAEAIELLWEKLQLDRDSFVQLGDSLVPVITQLNDICKFEPAELPGRSELVSGDNVWYFFCSPRYKYRNSKRKNRVTKQGYWNPTGKSRTIVTTCDGKKITGTRQALVFYKGRVCVKNKKANKTLWVMHEFELTLNLPNQKSLILCKLKKKYGKINVSIGEEEQSNQYLPSSNLENHCTNNGVPKEQLNSTEPVAFSEYSGIQSELVNNEQTVDEFVDSLLIKNDEFYSNQPYFVHDKQEPKNQEGFSDLTYQKLRTPNDRVWTMNEVGSSSGLVANDPSYSNGDNNQHDTSFAEEGSSLAFENHVLVDSISMGGSGFDEFLHNGLFMAELSPLPEPPKNPDEVQNHQFSTNEQDEFCNSIFITTD
GbNAC186	GOBAR_DD14426.1
MGAVSLPPGFRFHPTDEELVVYYLKRKINGRKIELEIIPEVDLYKCEPWDLPGKSLLPSKDLEWYFFSPRDRKYPNGSRTNRATKSGYWKATGKDRKVNSQTRAVGMKKTLVYYRGRAPHGTRTNWVMHEYRLDERECESASLGLQDAYALCRVFKKTAIPPKVPGDHYQAVATPNQIAYEHSSSFEESSDFGIPIDTRSPSVLNRSPIDICDANEVKWMQSLSHDVFGLNNASFTNYETLPYHPSKVDVALECARLQHRLALPPLEEILSVNPIGHEDAWGASSSNNNADDFTFMTAKSMYQNQVNEMSCAQYMNKPLEEAITRPIDITELQGERMAENSRWVGMSSKDLEQYCFMEENKVVPIENISSFTRNEDNGIQGNGHDYNSFEFDDTGINNP…
GbNAC187	GOBAR_DD14778.1
MNKSNLGSVSSSDLIDAKLEEHQLCGSKHCPGCGHKLEGKPDWLGLPAGVKFDPTDQELIEHLEAKVEAKDMKSHPLIDEFIPTIEGEDGICYTHPEKLPGVTTDGLSRHFFHRPSKAYTTGTRKRRKIQTECDLQGGETRWHKTGKTRPVMVNGKQKGCKKILVLYTNFGKNRKPEKTNWVMHQYHLGQHEEEKEGELVVSKIFYQTQPRQCNWSDRTATAVEVSNANDPNSRRDSGSGSCSSKEVIPLRDEVTGAGVAAALSSYAAGAMDIQQLKSDHFSFTPFRKSFDEVGIGEASAAREAPEQNDTVFYTCMPHLHIKYAVNPGNHLSMEKKCKKQRKEVVSDNILLVGFMGKERRLESSITNPQEAEWLKYSSFWPDPDNQDHHG
GbNAC188	GOBAR_DD14844.1
MEKLSFVKNGVLRLPPGFRFHPTDEELVVQYLRRKVLACPLPASIIPEVDVCKADPWDLPGDLEQERYFFSTREAKYPNTNRSNRATISGYWKATGIDKQIVTSRSNQAVGMKKTLVFYRGKAPNGCRTDWIMHEYRVVSTETAACNAPPNKNQTQNNVVPMENWVLCRIFLKKRSAKNDEEGLQSCNQRIGKLRTSKPVFYDFLTKDRTDLNLAPSSSSSVSSGITQVSNNDADDHEESSCCNSFPYFRRKP
GbNAC189	GOBAR_DD14880.1
MEDQVAGNEDYGDKLPVGFRFLPTDVEFVTHYLINKVIYNPFSSFIFQEINATELYTKSPKNSVQFCNGEREWFFFIYMDMNIDNMHNKAIEKGGDELGFWQSIGDRKCVKDTNGNILATKITFLYFSGSPSHGKKTHWRIDEFRLPIQFYTLHNSKKIEGNNFTEEKWAAGRLTRGRDYTSF
GbNAC190	GOBAR_DD15243.1
MENVSSFRNEDEQMELPPGFRFHPTDEELITHYLSKKVVDSFFSAIAIGEVDLNKCEPWDLPWRAKMGEKEWYFFCVRDRKYPTGLRTNRATDAGYWKATGKDKEIFKGKSLVGMKKTLVFYKGRAPKGQKTNWVMHEFRLEGQYSVYNLPKTAKNEWVICRVFQKSPNGKKVHISGLPPLMDPSPHTSETRTVVGAGETSNVTCFSDPIEDRKAVEEMMDSFDTSLVPCSSSSVNSLQKASYTTNQIKSNMGNLQYPDCFWIQEPSLLKTLIQSQGGRSKQNLKLEFSQDSAVSNPEMIQLPACSAGAIDLGYFWGY
GbNAC191	GOBAR_DD15501.1
MNAFSQVPPGFRFHPTDEELVAYYLRKKITSRRIDLDVIKDVDLYKIEPWDLQELCRIGTEEQNEWYFFSHKDKKYPTGTRTNRATAAGFWKATGRDKAIYSKHDLIGMRKTLVFYKGRAPNGQKSDWIMHEYRLETHENGTPQEEGWVVCRVFKKRIPAINKVSEYESPCWYDDQVSFNPDLASPMQNMAYHHLPYSCKKELDLQYQAPNEHYLQLPLLDSPKLLHPSVEAFGLDINNASTLQETHEQHLQTLYANTNNEHAADQVTDWRILDKFVASQLSREEVAKQNNYSSASAKNVFHSSQHANLLIRHLNKQEMVPENASTSNRHTDLWK
GbNAC192	GOBAR_DD15591.1
MTVAAKAATTGSCFGEDQVWPPGFRFHPTDEELVLYYLKRKICRRKLKLDIIRETDVYKWDPEELPAKSILKSGDRQWFFFSPRDRKYPNAARSNRATGHGYWKATGKDRTVTCNSRTVGVKKTLVFYRGRAPIGERTDWVMHEYTLDEEELKRCQNVKDYYALYKLYKKSGPGPKNGEQYGAPFKEEEWADEEYASKAVDVITPVKQPNEAFPDDVEKAKNQIQSPLNDIEEFMRQFAAEPALPQPQAHFDNILPRLAGEEEIQSTLLDTSPRDVLLPKPVEVVHDHASFELSQSPTSRLQLQEAPEDASVSDQFEQIPQICEEDFLEIDDLTSNVEKPVENGLQFNDWDGLGEFDLYHDAAMFLQDIGPIEQGIVPFSYTENMINQVSYPLEPQLQH…
GbNAC193	GOBAR_DD15776.1
MLNSSPVPYGYQFRPSRQEIFIRFLFPIVNGECLPSSPLIQVDIYGENKEPWNIFDKNSKTPYWVFTKLKKKSRLRIDRTAGSGCWLARNTKEVYDDGGKLLGYHKYFTFSCKNDEWMNQDNGHWIMHEFSLKREESNDYVICEIRNKNAADLDSDSKLNTKKRRILSSEKNHEEMNLPSKPNDEEMGLISIFSESDHKDLSSDVTFETRTRNDGRNLNLSKLESDDEEIESISRSSNHEDLSSDIPIENLCDLRRWEPAGLRSVEASEGPAAKESTDEGSEYASDEFYFKCTNCFAEMTTKTDPQNKNYVVESGPTRNFEPWRAEDEEVERERNRRKSQRMGDAMKSLENRTLDSKREIDILAALDKMKSRKSRHATVSVDSMLDALQRTAAEKAAMF…
GbNAC194	GOBAR_DD16501.1
MSDNQVFMDPFMLMEEKDEACLRSIPPGYRFKPRDDEIINFYLRPKIFGLPLPPNRIKEVFLYNYDPQTLTAMSNNALSNGVGNEYYFFTPRDRKYANGSRPARNAGNGYWKATGADKLICRKGKKIGLKKSLVFYQGKPPKGVKTNWLMHEYVLTDAPIRKRLGNEDMRLDDWVLCRVYKNPRVKKLEHETLEDGNQEEADTATTVAYDGAQMVQQEGHQVECEAEAARSAIPPYNGIQMVENGIAFAPLYEPINTSSQMLENGIAFAPLYEPINVQMPQGTSFWFPEQVYSTPYFNQYGDYTFEHPTLEGFNMPDCGVSDPAHFQINMQQHFSSDFDIDQFNQDPHTGLPPPL
GbNAC195	GOBAR_DD16502.1
MNNKVSSNEVEKEWYYFTPRERKYTNGSRPARKAGNGYWKAAGADKVVLLKGKKIGSKKTLVFHEGKPPSGSKTNWIMHEYVSSHAPVRVRHGKEDMKLDNWVLCKLYKNSREEKQKHRTPQEGNGLEWQEKVEADIAAIVPNKMAAAVSEPINMVAPPAYHQYEQLDVEPFNMNFEQDTNWIPEQDNPIPLFGENSNYYMFDNNPTLGGGF
GbNAC196	GOBAR_DD16503.1
MSNNALSNGVGNEYYFFTPRDRKYANGSRPARNAGKGYWKATGADKLICRKGKKIGLKKSLVFYQGKPPKGVKTNWLMHEYVLTDAPIRKRLGNEDMRLDDWVLCRVYKNPRVKKLEHETLEDGNQEEADTATTVAYDGAQMVQQEGHQVECEAEADRSAIPPYNGIQMVENGIAFAPLYEPINTSSQMLEHGIAPLYEPINTSSQMLENGIAFAPLYEPINVQMPQGTSSWFPEQVYSTPYFNQYGDYTFEHPTLEGFNMPDCGVSDPALFQINMQQHFSSDFDLDQLNQDPHSGLPPPL
GbNAC197	GOBAR_DD16605.1
MTASELQLPPGFRFHPTDEELVMHYLCRKCASQSIAVPIIAEIDLYKYDPWDLPDLALYGEKEWYFFSPRDRKYPNGSRPNRAAGSGYWKATGADKPIGQPKPVGIKKALVFYAGKAPKGEKTNWIMHEYRLADVDRSARKKNSLRLDDWVLCRIYNKKGAIEKQSPQGSIGKSSAVTEIEDKKPDIATLGVDTRQLPPPPTGLGNDYVYFDTSESVPRLHTDSSCSEHVVSPEFTCEVQSEPQWKDWGNGNGWRWK
GbNAC198	GOBAR_DD16905.1
MRGENSLAIVTAPSAAAETGGSATALAPGFRFHPTDEELVSYYLKRKVTNKPVRFNAIAEVDIYKHEPWDLSDKSRLKTRDQEWYFFSLLDKKYGNGGRMNRATNQGYWKATGKDREVRHNDQLMGMKKTLVFHNGRAPDGLRTNWVMHEYRLVEEELERIGTLQV
GbNAC199	GOBAR_DD16906.1
MRGENSLAIVTAPSAAAETGGSATALAPGFRFHPTDEELVSYYLKRKVTNKPVRFNAIAEVDIYKHEPWDLSDKSRLKTRDQEWYFFSLLDKKYGNGGRMNRATNQGYWKATGKDREVRHNDQLMGMKKTLVFHNGRAPDGLRTNWVMHEYRLVEEELERIGTLQNNIGPPNGNRYAPFIEAEWDDGSAALVPGIDIGDDSVASEKALVESNGVQRSVLSRVEIQNADEEAPANDKVRRELLNERTYDCPPLPPGKIERLDNGPPLCLKKPHVPPPIYETANLDSMVPPGCMKLISDLQNEIRKISAERETLKLEMMSAQAMINILQSKVDFLSKENEDLKRNNRELRGGSVGSCSHP
GbNAC200	GOBAR_DD18498.1
MNCQSNSDDTTLEMELPGFRFHPTEEELLGFYLKNMIYGNKLRDDVIGFLNIYHHDPSDLPGLSKIGEREWYFFVPRDRKHGNGGRPNRTTENGYWKATGSDRKIVSLSDPKRITGLKKTLVFYKGRAPRGNKTDWVMNEYRLPDGCSLPKDIVLCKIYRKATSLRVLEQRAALEEELEATNTTTSSPLSSLETISFRSPKEDLVPSISETREFFKKEIEEEKELVEEKKDRIAKENKVSPPSLHFPVGNEKLAELQLPKIINDWTQDQFWTQLNSPWFQNLTPYANILNF
GbNAC201	GOBAR_DD18572.1
MGGASLPPGFRFHPTDEELIGYYLKRKTEGLEIELEVIPVIDLYKFDPWDLPEKSFLPKRDLEWFFFCPRDRKYPNGSRTNRATKAGYWKATGKDRKVVCQSDVTGYRKTLVFYRGRAPLGDRTDWIMHEYRLSDEPSQGSTNQGAFALCRVVKRNEPKASDARGEPKATKVGSSSTNVILPVPRTCNSGNISCQASYPNRESHYTSSEVMRVPPFEPVSVNSDPRGVWVSPDLILDSSKDYPQTCESTAQYFPQYEFPRSLTPWQQYEQTDFSPSSSYSNFGEIEHDDLSRIGYMSPYSGHANYMDFYGNEGNDQTAPVCRGASGDGNLLIVMWDGPYWVGFGIF
GbNAC202	GOBAR_DD19176.1
MNSLRLNGLRKLPPGFRFQPTEEELVFQYLKCKAFSFPLPASIIPDLNICNFDPWDLPGELGEERYFFSMKEAKYKTGNRINRATASGYWKATGSDKQIISRRNQVAGMRKTLNYLNHEMEKWVLCHVFLKRTSKKSSEEEIMQSFCNKNRNEALGHRMEPKVYNFMREKDAESSSSSSASSRSDITEVSSSACSRQY
GbNAC203	GOBAR_DD19390.1
MGSSNGGVPPGFRFHPTDEELLHYYLTKKVSFQKFDTEVIREVDLNKMEPWELQERCRIGSSPQNEWYFFSHKDRKYPTGSRTNRATNAGFWKATGRDKCIRNSYKKIGMRKTLVFYRGRAPHGQKTDWIMHEYRLEDGDDPQGNPTEDGWVVCRVFKKKNLFKVSNTINGELNKAELALHYPPHIPTPTHQYSLFHPQTLLPTHKSMTAYEYAPPPPVGLPSESSHPIMIKQLMSSNPRDCDSGSESVRYQCETGLEGQDSSSKGVRFEDSNNNGTNATSVHPINQLSLRGEMDFWGYGK
GbNAC204	GOBAR_DD19403.1
MAPMSLPPGFRFHPTDEELVAYYLHNKITGRPIELEVIPEVDLYKFEPWDLPDKSYLPSKDMEWYFYSPRDKKYPNGSRTNRATRGGYWKATGKDRAVQSQKRAVGIKKTLDCYALCRVFKKNIQILKPKEEEAVGNNNNVDKEKQLHGEETSGNEIPKGRQVEIEDENLITSSSDLTQGTSYETGMAMADDNQPPFTSDEANSSANNISSSLAMDFSSNLIQAEGYTNVEYQVPYPPLELEDFPQINLSETKAEMMDEYMVYDKYKDYMNGSLEEIFSLCSSQDISMPLYMHQD
GbNAC205	GOBAR_DD19404.1
MAGNGQLSVPPGFRFHPTDEELLYYYLRKKVSYEAIDLDVIREVDLNKLEPWDLKDKCRIGSGPQNEWYFFSHKDKKYPTGTRTNRATTAGFWKATGRDKAIHLSNSKKIGMRKTLVFYTGRAPHGQKTDWIMHEYRLDDDDSDVQEDGWVVCRVFKKKNLIRGDFQADFNQEDNNYNHMKNIASSSAHQMEPRPNNNHLHTLYDYSFDGSMHLPQLFSPESAAVAASSFISPLSLNSMDVEELEQKKHEECS
GbNAC206	GOBAR_DD19557.1
MNKSNLMSSITSSHLIDAKLEEHQLCGSNHCPGCGTKLEGKPDWLGLPAGVKFDPTDQELIEHLEAKVEAKDMKSHPLIDEFIPTIEGEDGICYTHPEKLPGVTRDGLSRHFFHRPSKAYTTGTRKRRKIQTECDLQGGETRWHKTGKTRPVMVNGKQKGCKKILVLYTNFGKNRKPEKTNWVMHQYHLGQHEEEKEGELVVSKIFYQTQPRQCNWSDRTNAATTVDGTTNAVVVDPNNIRRDSGIRSCSSKEQLIPLRDEVSGAGIAAAALSSFASAMDIQHLKSDHHLSFTPFSKSFDQQTVSWWGVVYCRPSHPSSTIISPPPLHHTSIILDEDSFHVSRIMLQNESFQQQQEQQSHKLGGRSATGLEELIMGCTSTDIKEESSITNPQEAEWLKY…
GbNAC207	GOBAR_DD19726.1
MKSSNMKQATSYFQRKVEKKLFSIDIIKHVDIYKHDPWDLPKVSKLSSGTEKEWYFFCRRGRKYRNSIRPNRVLKKSLVYYKGSAGKGTKTDWMMHEFRLPPPTTTTLSSTNKDNLPEAEVWTLCRIFKRDVSSRKSASDWQNKKNKQNTNTSATSSRACSVESENSLKVENFGVLDDKGIERKLQNDHFLGGNQLFAATTQVLPSYLSFSNPNAADEYFGQEHWDELRPEVDYTIAKSLLYSDW
GbNAC208	GOBAR_DD19844.1
MEGQRFVVNGGIKMPIGYRFRPTDEELVVHYLKKKALNLPLPASVIPEFDVFQTDPWSLPGDVKEKRYFFSSRYGNDSNNKKRKRVVAGSGYWKPIGKEKPILASGTNQVVGMRQALIFCERKPCTDTKPRWLLHQFRLVGSADQTQMTKREWHGDWVVFKVIQRKRNAKKHGVICSNSQTTRAAAYMPSCIDFTVEDSSMFGPPQPTSPSSSEITEVSPNGLLDQEESSAAVITTFLHYCMRKQ
GbNAC209	GOBAR_DD20003.1
MDSYHHFDNGETHLPPGFRFHPTDEELITYYLVKKVLDRSFTGRAIAEVDLNKCEPWELPDRAKMGEKEWYFFSLRDRKYPTGLRTNRATEAGYWKATGKDREIYSSKTCALVGMKKTLVFYRGRAPKGEKSNWVMHEYRLEGKFAYHYLSRSSKDEWVISRVFQKSSGGAKKAPMSAASMVLYQEPSSPSSVCLPPLLDTTNATGSGTATGASLTDRDSCSYDSHNQSEHVSCFSTIAATSSATFPAYHSGFDLALPTPPQMNNSFDSIARYTRNVGVPVFPSLRSLEENLQLPFYFSEPTLAGAAPPLDGGSSANWGAVSEEGNSGSVADGKMSNIGPTELDCMWTY
GbNAC210	GOBAR_DD20501.1
MNSFSHVPPGFRFHPTDEELVDYYLRKKVASKIDLDVIKDVDLYNIEPWDLQELCRIGTEDQNEWYFFSHKDKKYPTGTRTNRATKVGFWKATGRDKPIYSRQSLIGMRKTLVFYKGRAPNGQKSDWIMHEYRLETNENGTPQEEGWVICRVFKKRMTTVRKMGEYESSRWYDGQVSFMQELDSPRRIPQPYASYYHRYPCKPVLKLQYNSPHDPTFQLPQLENPNVQQYSAASLSCNSVLPDGNYDGKTGSTLQSSTLTQEEHMHPMHQQNLKSFYDSTTEQAVDQVTDWRVLDKFVASQLSHEEASKESNYCNADTSFYVAAQMNLASNESKRPEIAHQEYASTSTSSCQIDLWK
GbNAC211	GOBAR_DD21080.1
MESCVPPGFRFHPTDEELVGYYLRKKIASKKIDLDVIRDIDLYRIEPWDLQERCRIGYEEQNEWYFFSHKDKKYPTGTRTNRATVAGFWKATGRDKAVYDKSRLESDENGPPREEGWVVCRAFKKRTSSQNKTIQGWDTTIFQDEPSGITSSAIFDPLADISRQTQNFKKEIIKANNLNFIDHYDQFLQLPQLESPSMPLIKKLPNTKEVTDWRDLDKFVASQLSQEIRYGGGDEGGSSFGADTNGEISDMAVLLLQCSNNGGDEEGNKLNELLSSDIGICLFDN
GbNAC212	GOBAR_DD21731.1
MNMVDGTTSTVDEGVPLPGFRFHPTEEELVGFYLRQKVDNKCLTIELIKEIDIYKYDPSDLPKTGMMGENDLYFFCKRGRKYRNSVRPNRVTGSGFWKATGIDKPVFSVKSGEAIGLKKTLVYYHGSAGKGTKTDWMMHEFRLPNPTLTAQEAEVWTICRIFKRNKKIKQDSRQGAAKRASTSNGNGVDGYKRCSVESNSHENYITIGEWYHGELQRMASSSSPSSSFSTVNDFFTNANWDELKSILDLDLDPFLL
GbNAC213	GOBAR_DD21732.1
MSMVHGTTSTVDEDVPLPGFRFHPTDEELVGFYLRRKVDNKPLTIELIKEIDIYKYDPSDLPKTGMMGENELYFFCRRGRKYRNSVRPNRVTESGFWKATGIDKPVFSVEGGEAIGLKKTLVYYRGSGGKGTKTDWMMHEFRLPNPTMTAQDAEVWTICRFFKRHRKIKQDWRQGAAKPASTGNGNGVQGYESGKNDFFTNANWDELKSIVDLDLDPFHFAKNHF
GbNAC214	GOBAR_DD21733.1
MNMVHGTTTTVDEDVPLPGFRFHPTDEELIGFYLRRKVDNKSLRIELIKQIDIYKYDPSDLPKTSMMGENELYFFCRRGRKYRNSVRPNRVTGSGFWKATGIDKPVFSVGSSEAIGLKKTLVYYRGSAGKGTKTDWMMHEFRLPNPTLTAQDAEKLFVVFHNTNIQR
GbNAC215	GOBAR_DD21978.1
MEGALLPPGFRFHPTDEELVGYYLKRKNEGLEIELEVIPVLDLYKFDPWELPEKSFLPKRDMEWFFFCPRDRKYPNGSRTNRATKAGYWKATGKDRKVVCQPAVTGYRKTLVFYRGRAPLGDRTDWAMHEYRLSDEPSLGSSAFALCRVVKRNDGKPKEMSIGSSSTNVELTSITRNCNEHLSTISCQTSYPNNETRHSVDTDPASFWASPDVVFDSSKDYPQICESAAQYFPQYGFPSLNQSPYSNFGESEHFDDLGRIGCMSPYSGHANDILWQ
GbNAC216	GOBAR_DD22092.1
MGGTEIDKPGLSERKTQKRGLRAYISKTTMAPVSLPPGFRFHPTDEELVAYYLKRKINGRKIDLEIIPEVDLYKCEPWDLPGKSLLPSKDLEWYFFSPRDRKYPNGSRTNRATKSGYWKATGKDRKVNSQTRGVGVKKTLVYYRGRAPHGSRTDWVMHEYRLDERECESASTGFNDAYALCRVFKKSATTTPKMIGEHYSTTVNNQIQITSEQSNSSLDLYSEGRCEESSDFGKPVDACSSSILNRSSSSIDDICDARDVKWMQCFSEDAFGLINPSFSTNATIPYAPSKVDVALECARLQQQMSLPPLEVEDFSQVGVANHKVMMRTAPMRETQHETDILEEILSVAHASQQLINQDAWGGSSSSNGHDFTFMNTMYQHQNQINDQMNCPLYTNQSLE…
GbNAC217	GOBAR_DD22207.1
MESQNFVANGGVKMPIGFRFHPTDEELVVHYLKRKALCLPLPASVIPEFDVFQTDPWSMPGDMKESKYFFSTRHDSYINNKCKRAAGSGYWKPIGKEKPILASGTNRVVGMRRALIFCQRKCSNGTQTRWLLHQYRLVDSVPTLDSTQRSRSEMCGPDWLVFRVFQRKRSRRGKKHEVVSHKSETSSAMNMPSCIDFTVEESSVFGPPPQPTSPSSTEITEVSSHGLDQEESSAFITSYYSNCCMRNQ
GbNAC218	GOBAR_DD22255.1
MGGETSLTLVPGPTSPPPSAAAAKTGGSATALAPGFRFHPTDEELVSYYLKRKISNKPVRFNAMAEVDIYKHEPWDLSDKAKLQTRDQEWYFFSLLDKKYGNGGRMNRATNQGYWKATGKDREVRHNTHLIGMKKTLVFHSGRAPDGMRTNWVMHEYRLVEEELEKIGALQGYVLCRVFHKNNIGPPNGNRYAPFIEAEWDDGSIPLVLGVDTGDDGVAGNDAIAGNDVATTENAAVENNADQMIGFEQETEQAGKDALPNDEVPRETLNDKTDDCPPLPPCKVERPDDCPPICMLNREASLPLLRYKRRRHTDLGPNHANASENSTRTTQDQLKENNHRVPPPTFDIANLDSVVPPSCMKLINELQKEIRKISVERETLKLEMMSAQTMINILHSRID…
GbNAC219	GOBAR_DD22807.1
MANIGEEDDIMDLPPGFRFHPTDEELIHQYLYKKVLGINFSSIAIGEVDLNKSEPWNLPWKAKMGEKEWYFFCVRDRKYPTGLRTNRATDSGYWKATGKDKEIYMGKSLVGMKKTLVFYQGRAPKGAKTNWVMHEYRLDGKFSIQNLPKTAKNEWVICRVFQKSSDGKKIPISSLVKASCLSNELGPATGLPPLMDSSPYNGRKSEPVFADSTYVPCFSNPIGSQTNQQITIDHNFNYRTLHVSSNPCHVLPQNPFYAAEFESLGSVQEQSMLRTLIENHGSKVQAEREIVRKPEMLSVVSTLESGKKPFDDQHAPSSSSAGPVDLDCFWHY
GbNAC220	GOBAR_DD22832.1
MGLRDIGATLPPGFRFYPSDEELVCHYLYKKIANEEVLKGTLVEIDLHTCEPWQLPGGETIELFSGTPVHGGAGRQTCGAISHYLFLFLIDHLFCVCKEVAKLNANEWYFFSFRDRKYATGFRTNRATTSGYWKATGKDRTVVDPRTQQVVGMRKTLVFYRNRAPNGIKTGWIMHEFRLETPHMPPKSVPQKQRRREQHQAELPNDVGTLNSCPFFSRPHHYGLWVSSSNQLFSHQTCPSKPWPKLAKSASI
GbNAC221	GOBAR_DD23274.1
MAPVGLPPGFRFHPTDEELVNYYLKRKINGQEIELDIIPEVDLYKCEPWELAEKSILPSRDPEWYFFGPRDRKYPNGFRTNRATRAGYWKSTGKDRRVASQNRAIGMKKTLVYYRGRAPQGIRTDWVMHEYRLDDKESEDYCGIQVVCASYNFNQIYTSF
GbNAC222	GOBAR_DD23461.1
METKTSSDLPPGFRFHPTDEELITFYLKNQAKSKPCPVSIIPEVDIYKFDPWQLPDKAEFGEKEWYFFSPRDRKYPNGVRPNRATVSGYWKATGTDKAIYSGSKYVGVKKALVFYKGKPPKGLKTDWIMHEYRLNDSRKQITKQNGSMRLDDWVLCRIYKKKNSGGRGLDQQVEESNTPIHMTQCSNDASETQQMLKFPRTNSSVPQLLELDYMGPISQLLGENTYNSSFDYFPNTIASNTTGDHVEKLQLQEIRYQYTDSGKLQVNENGFLNQQVYMNPMLYQFQ
GbNAC223	GOBAR_DD23503.1
MGGPSLPPGFRFHPTDEELIGYYLKRKTQGLEIELEVIPVIDLYKFDPWDLPEKSFLPKRDLEWFFFCPRDRKYPNGSRTNRATKAGYWKATGKDRNVVCQSAVSGYRKTLVFYQGRAPLGDRTDWVMHEYRLSDQPETSTNQGAYALCHVMKRNESKASDTNGEFRATRVKTRSTNTKLTSTWTCNKPLSTSGDISCQTCYPNSESHYSSPITSPPHDVTQLQPFEPISVNIDLANVWLSPDLILDSSKDYPQICETAAQYFPQYEFPSTLTPWQQYEHSNFSPSTLYSNFGEIEHVNDLGLYSGHANNMDFYDNEGYGQIGSFNV
GbNAC224	GOBAR_DD24146.1
MANIGAIGQENDQMDLPPGFRFHPTDEELISHYLYKQVLDVNFSAKAIGEVDLNKSEPWELPWKAKMGEKEWYFFCVRDRKYPTGLRTNRATDSGYWKATGKDKEIYRGKSLVGMKKTLVFYKGRAPKGEKTNWVMHEYRLEGKVFQKSSGGKKTHISGLVNMGSFGNELGPSVLPPLMDSSSSFNAKKNPVSESVYVPCFSNPVDVQRIQLDTIDHFPENPLLLPVSSNPTDIFPRFQAPNPFFSAQPVTFPPNLHLPGSVLMQDQSILRDLLENHGSNMKSEREPMVSVSQETGLTTDINNEISSVVSNLEIRKRPFNDQQHPSASTGPLDFDCFWHY
GbNAC225	GOBAR_DD24203.1
MRLPHSSLPPGFRFHPTDEELILHYLMKKLSSSPFPVSIIADVDIYKFDPWDLPDKAVFGEKEWYFFSPRDRKYPNGARPNRAAGSGYWKATGTDKIIVASSMAAGRGGVYSNIGVKKALVFYKGRPPKGIKTNWIMHEYRLSQNPNPNSNNRSFKSKDCSMRLDDWVLCRIYNKSHALSSTSTETNNQNQEEDEEEQFIRDALLPALESPSSNNNTNLKLQPQKSCSFSNLLDAMDYSMLSSFLADNQCNTAGYESSSFGFRNFEQAPVGDTSRFPQKLPQLTSSVVPAMENKLKRPYSSIDQDYLEPPKKLISSCNHTKSTTQSDMTQSNFLNQSFFNHSLLPMPSFSIPRIEERF
GbNAC226	GOBAR_DD24660.1
MGVPETDPLAQLSLPPGFRFYPTDEELLVQYLCRKVAGHHFSLQIIGEIDLYKFNPWDLPSKALFGEKEWYFFSPRDRKYPNGSRPNRVAGSGYWKATGTDKIITTEGRKVGIKKALVFYVGKAPKGTKTNWIMHEYRLIETSRKSGSSKLDDWVLCRIYKKNSSGQKPLSSVSSREQSTNGSSSSSSSQLDDMLESLPELDDRFFALPRVNSFKTLQNDVKLGFQSLGIGNLDWGSLGGLSSVPELGITSYGNSNVYVSTMPPTLCQMDVSTNKIGNSVEEEVQSGLRTQRADNSGIFQQNSNVLNSHNFSNSIDPYGFRCPTQSGGFGFRQ
GbNAC227	GOBAR_DD24661.1
MESTDSSTGSQQPNLPPGFRFHPTDEELVVHYLKKKASSAPLPVAIIAEVDLYKFDPWELPAKATFGEQEWYFFSPRDRKYPNGARPNRAATSGYWKATGTDKPVLTSGGTQKVGVKKALVFYGGKPPKGIKTNWIMHEYRLADNKTNNKPPGCDLGNKKNSLRLDDWVLCRIYKKHNANRPLEHDKDDSMDDMLGTVPPSISIGSQHNPKFHFSTKGTSFGTLLEHQEHNSLFDGMMGSDGTNSASMVNPLKRTLPSLYWTDDETAGPSTSKRFHGDNNDGSMEKTDGNGSIATLLSQLPQTPPLQQQQAAMLGSMGDGIFRPPHQLPGLNWYS
GbNAC228	GOBAR_DD25604.1
MSYQSNPEVELPGFRFHPTEEELLEFYLRNIVYGKMLSYDVIGFLNIYHHDPWDLPGLSKVGEREWYFFVPIDRKHGKGGRPNRTTKNGFWKATGSDRKIVSLSDQKKMIGFKKTLVFYKGRAQRGCKTDWVTNEYRLPDATLPKDIVMCKVYRKATSLKVLEQRAAMEEELKNTSLPSSSSFSSMDTISFCTPKQDLVVFKKEEDEEAMVKEKRSDGIAKEQKKISSASLQLPLGNENMGQLQIPKMLTDWTQDQFWAQLNSPWFKNLTPYVANILNF
GbNAC229	GOBAR_DD25776.1
MTWCNNPDDDARAIKLVAAATKEPSLAVAATSAASYTKIHEIQTIICPSCGFNIPYQDQTGIHDLPGLPAGVKFDPTDQEILEHLEAKVISDLRKLHPLLDEFIPTLEGENGICYTHPEKLPGVSKDGQIRHFFHRPSKAYTTGTRKRRKVHTDEEGSETRWHKTGKTRAVSVGGAVKGFKKILVLYTNYGRQRKPEKTNWVMHQYHLGNNEEEKDGELVVSKVFYQTQPRQCGPSSVKYTLDRKLKTRSRLHQSPNPMAKSSGSRGLVEHNNPPFIPYDDGSHHNRESPPQLIPNLVVQGDGSSIIRLTSDTSKGRVERK
GbNAC230	GOBAR_DD25818.1
MAAALVSDDSFLDEYEDKALPIGYRFVPQDHELISFYLFNKIKGFQLPSDVVKNIDFYYLDPFHFSPCEFKHGRKNNEAYYFTKTKEIRSKMDRIERHTRNGYWKSCGKAEEIKHGDRIIGLKRLFVFHWRIPELGFGNWVMHEFSLHPTLLIPHPLLDEKIKAKVCLYI
GbNAC231	GOBAR_DD26017.1
MESTDSSSTSPHPQLPPGFRFHPTDEELVVHYLKRKVASVPLPVTIIAAVDLYKFDPWELPSKASFGEQEWYFFSPRDRKYPNGARPNRATTSGYWKATGTDKPIITSNGNQKVGVKKSLVFYGGKPPKGIKTNWIMHEYRLIDSNSNSKAQIVDLPNRRASLRLDDWVLCRIYKKNNSQRLMERDKNHSALPSFSHQNHGSLLEHEENCYEGMLTGDSMQNSSISQIAVSSSSKQSLPMVFLSATTTNSILVKQAIAGPQYWNNEPNSTGSQSGKPRFHGDLNSISIAGPDIDDTNSSFVSLLSHQLPQNAPFNSGTIVGSLVNGVSRQQFILHGMNWSS
GbNAC232	GOBAR_DD26448.1
MEDAIVVNQRHQELMELPPGFRFHPTDEEIITHYLLEKVMNSNFSAAAIGEADLNKSEPWDLPDKAKMGEKEWYFFCQRDRKYPTGMRTNRATQAGYWKATGKDKEIFKGKGCLVGMKKTLVFYKGRAPRGEKTNWVMHEYRLEGKFSYYNLPKAAKDEWVVCRVFHKNTAGINKSPIAMASLGDEFMDYASLPPLMDPTFDCESEFKAINKTPVSSSIFNPQIPTQDPVFFHPETSDSGTGSLRTEDEASIRALAGNYSGDHIGQRQCNKVEQFSSNQSMVSPSQDTGHSTEINNNEISSVISKSFGLGSIDPYDDIEDLACLWNY
GbNAC233	GOBAR_DD26924.1
MENLPPGFRFHPTDEELITYYLSHKVSDITFTSKAIVDVDLNKCEPWDLPAKASMGEKEWYFFSLRDRKYPTGLRTNRATEAGYWKTTGKDKEIFRAGGVLVGMKKTLVFYKGRAPKGEKSNWVMHEYRLENKHPFKASKEEWVVCRVFQKSAAVKKPQPSSSSQPSLGSPCDANSIVNEFGDVELPNLNINANPSCGFNDIATPSYSNTVNHGHMNAMNLNLDFGAASLPSSLSWPSSILSPNLSMNSFLFKALQLRNYQPRDVSGMDYSILSSTQGINIPPFGTDLASNFQGAVASSKVTKSLGLLMASKQDNTDLCDDVRQ
GbNAC234	GOBAR_DD26971.1
MENIISPEIILPGFRFLPTEEELVNYYLKETVLGKNLYCDIIGFLNIYNHYPWDLPGMAKIGEREWYFFVQRDTRSGHGGKKPNRTTERGYWKATGSDRQIRRLTEPKIILGLRKTLVFYTGKAPNGNRTDWVMNEYRLSDTSILREDIVLCKIYRKATSLRVFEQRAEEQALSSYVAQNNNITVPLPLQHHDYGTNMAQADSDEHGPSSYSAWTTMTECFTQYGP
GbNAC235	GOBAR_DD27318.1
MESTDSSSASAHPQLPPGFRFHPTDEELVVHYLKKKAASAPLPVTIIAEVDLYKFDPWELPSKATFGEQEWYFFSPRDRKYPNGARPNRAATSGYWKATGTDKPIVTSNGNQKVGVKKALVFYRGKPPKGIKTNWIMHEYRLIDNNSSTSKPQIVDLPNRKASLRLDDWVLCRIYKKNNTQRPMETDKEYTMEGMLATQLPTSSHQNLNALTLKATSYGSLLQHEDNFFEGILTEGMRSSSNISQLAVSSSSKQNPPMAFPVKRTLPPQYWNEPSSTGSQSGKRFQQGDINCSSRGGNIDDTNSFVSLLNQLPQNTPFYPGSMVGSLGDGVSRQQFILPGS
GbNAC236	GOBAR_DD27596.1
MPENMSISVNGQTHVPPGFRFHPTEEELLQYYLRKKVSYEKIDLDVIQDVDLNKLEPWDIQESCKIGTTPQNDWYFFSHKDKKYPTGTRTNRATAAGFWKATGRDKVICSNCRRIGMRKTLVFYKGRAPHGQKSDWIMHEYRLEDNIAETNMVSNTMGEGPQEEGWVVCRVFKKKNHLKTLDSHISSSLTAKARDRMFRAFNDGALEQILEYMERNCKDDSEANNCTSRRFLSPMETSTSNVYPADSFMELPSLESPNSASSQNCYQLMLTDNECSITNQVSGDPNSVGNNDSRLTNWAVLDRLVASQLNGQTETCRQLACFDDHTTAYCSPSTTDHHDLQLPVVRSGL
GbNAC237	GOBAR_DD27660.1
MSIVRSQLQIPVGFRFLPTKEEILCDCLKPIIKGDPITSGVMMACDIYGANREPWNIFDHDLADSFWKLKKKSTSRTERTAGDGCWLGRYIKYVKNKDGEDIGYDKYFTHEFSLKDQEAAGLSDFVICEIKNKDAAVVSPDYEEIKKNKKRESMEVPSDSTNDFAIVVGGNLGVPDYKSQHLVLA
GbNAC238	GOBAR_DD27691.1
MGKNTLPPGFRFHPTDVELVMYYLKRKVLGQKLLLNVIAKVDVYKFAPWDLPDMSCMKTGDLKWYFYCPIEKKYARGDRVNRATIFGYWKATGKDRPVKYNGEVVGMIKTLVFHKGKAPRGDRTDWVMHEYRLEEKILADRGPVQDMYMLYVVFKKDGVGPRNGSQYGAPFKEEEWSDDEQADVPGAGSLCGLSTVAVGGDNSSCVPESVCVGPSVESSGWCTQPSMGHTNGDVNVTTAIDTNAYAAPTCADAPEVPNRMITCYLCWSASLKRVHLVHMKVRGGAMQLILPSRILLNHKVAGTNYNPLKKKYKSTYERKGISKE
GbNAC239	GOBAR_DD28000.1
MDGNNRSNVANLPPGFRFHPTDEELIIHYLNQKVFPSSNHHLMFSIIADVNIYKFNPWELPDKALFGENEWFFFSPRERKYPNGTRPNRAAASGYWKATGTDKPIIASVGSQCLGMKKALVFYKGRPPKGVKTDWMMIEYRLLDDCFVSQRPKGSMQLDDWVLCRVSHKGKAPLAGGYLQGQEMAIQITIGINEYDHQLPTMDQMVGLESEELDEKVFQEGSPEYPPTPIDTSVREVLKSIERVLSVGALDELVMASSSDDAV
GbNAC240	GOBAR_DD28096.1
MNPGIFQVKLAASGEKEWYFYCPRDRKYRNSARPNRVTGAGFWKATGTDRPIYSSDGTKCIGLKKSLVFYRGRAAKGMKTDWMMHEFRLPSMSDSIPPSKTLFDKTLPANDAWAICRIFKKTSSMAQRALSHTWISSLNHGAACSQLSSENISCTTEIGSTIPLCSNGELQQDCSAGFSALDVLSYKSFHQTVYRPSPFHVSNGDLHNNMMFSQLDNMSGSSPKCTIDTSSMLLSPPLISNASASTDFRGQQHQYGNFSISSPQDMQGNGGGAESEEGTRKTSDSIPDYNHLSMGFPFRLSPNMPDSWKPNLPWDSPQCPSEMSTTYSTDKCYT
GbNAC241	GOBAR_DD28290.1
MGDNNSINKVPPGFRFHPTDEELVVHFLQRKAALLPCHPDVIPDLHLYPYDPWELDGKALGEGKQWYYYSRSENRNTRNGYWKAMGMEESVVNRSSSRRVGIKKYLVFFIGEAEGGGGGGVKTDWIMHEYRLSDSDSSSGTSRSSKRRGHNSKIDYSKWVICRVYERRCSTSDEEDGGMELSCLDEVFLSLDDDDEISNCH
GbNAC242	GOBAR_DD28297.1
MLAVEEILSELAEEEVNGHGLPPGFRFHPTDEELVTFYLASKVFHGSFCGVEIAEVDLNRCEPWELPDVAKMGEREWYFFSLRDRKYPSGLRTNRATGAGYWKATGKDREVYSASTGALLGMKKTLVFYKGRAPRGEKTKWVMHEYRLDGDFSCRPSCKEEWVICRIFHKTSEKKNALAQGQSYVLAMSSSSTTFLPPLLETPTPLLKSESQTLMQAHNSFLIHRHENDLKSLINPVVSESQSQSQLFPSNGFQPSFSPTSTFATTDKNAVTNTTSSAAMLFKSLLSHQDCLFKEQATFPKQCKAEADFSYLNLPAANNTLNWMDRIHPSPPCQNPLFFDMDYSVLGFAEGVRGTARGDTNAHDMSTSIAIHTASGQMILNSPTTTASGESGPLD
GbNAC243	GOBAR_DD28601.1
MNIVVQACADNKDEEEDAPLPGFRFHPTDEELVGFYLQRKVDNKPLKIGLIKQIDMYKFDPWDLPKASSREGEIESYFFCRRGRKYRNSIRPNRVTGSGFWKATGIDKPIYSNGGSACIGLKKTLVYYRGTAGKGTKTDWMMHEFRLPNSTHTNASNATFSNPKSLALEEAEVWTICRIFKRSVSHRKYTPDWREIASNRTSTATPSPQIICSMGLGSNIHETYIAFGSPLVQSCDEKPGFSGMNGRNQWHAEQLSIAQPSSMASSSSFSSCPENNDFFTHANWDELKSVVEFAFDPFSV
GbNAC244	GOBAR_DD28894.1
MDSYHHFDNGDTHLPPGFRFHPTDEELITYYLLKKVLDSSFTGRAIAEVDLNKCEPWELPEKAKMGEKEWYFFSLRDRKYPTGLRTNRATEAGYWKATGKDREIYSSKTSALVGMKKTLVFYRGRAPKGEKSNWVMHEYRLEGKFAYHYLSRSSKDEWVISRVFQKSGSGNGASSSNGGGARKTGRMSASIALYQEPSSPSSISLPPLLDPTTTAVSLTDRDSCSYDSHTQSEHVSSMPPQSPQMMNNGFDSISRYSRNPGVSVFPSLRSLQENLQFPFFFSQPTMAAAPPLHGGSPLNFGAVSEEGNNGSGAGAKISIGPSEFDCMWTY
GbNAC245	GOBAR_DD29093.1
MAGTWLVDGNRIASKIRSASDPGRVTWNSNPTRSCPNCHHIIDNSDVNQAWPGLPRGVKFDPSDQEIIWHLLTKVGVKDSKPHPFINEFIPTIENDDGICYTHPQKLPGVKEDGSVSHFFHRAIKAYNTGTRKRRKIHGDDFGDVRWHKTGRTKPVFLDGVQEGCKKIMVLYMTTVKGGKSEKTNWVMHQYHLGTEEDEKDGEYVISKIFHQQQQPKQGDKTEQDLPETTDTMIVKVDPVTPKSVTPDPPRTGRQCDEYDQGQEYTIPCINPSAQVFSAKHPTTQYVEDEAQAECENSSLNDLPAPENHLNEMLDNDDNNDNHAEEDSKWWDGESQFLLDSQQLVEGLSLCDEFLQSQSPRRDADGNEGILDGKPRLSDYAQLGAEHLKKDLEECQNLE…
GbNAC246	GOBAR_DD29316.1
MDNVLEIGFRFLPPDEEIISFFLKKKMMGDHKTTRYIREVDLLKHEPWQLPGNLLILSPISLIICFYLEIWVGDFLFPLERTAISVVQSTYPEWLFFYKLNKISQRKNDRSTNDGYWKSTGADRPITCGDSLIGTKKTXDNSYVVGYLRGNAAEKNEYLISNVDQQCTRFAASSSQDNAVGATSMESNSTHFDIALRMYMEEEGMFDSDLLPSGGLHCFPSSSAIFNNDQSRIEERFSLEDFDYLQSETYERTNAEAEYRDNAWVKKHYRVVTVGDFSNVSQFQVSDYEHDQIVHMSDGTCHGHSEGLNQRRMETGVHHDEVLIMDSGVESATVTAYEINCLELVQEERSVNSRACKSEYKPISHKSAVLRHPRRVQLQDKSLGKAVSRDKTRESGIRG…
GbNAC247	GOBAR_DD29861.1
MAGEGVSRETQMSIEASSMFPGFRFSPTDVELISYYLTKKLEGYEKCVEVIPEIEICRYEPWDLPDKSVIKSDNEWFFFCARGRKYPNGSQSRRATEQGYWKATGKERNVKSGSNVIGTKRTLVFHTGRAPKGERTEWIMHEYCMNGKSQDSLVVCRLRKNSEFRLNNTSSRAPRNAPQLSPIHDSNCATSNGGADQTGTYKGDKAYLKKGTSSYDSHSIEQFDSASESEQKLSNEVGATDSSTPQKDSDAEEDYFAEILKDDIIKLDETPLSARPDISPRIASSSDAGQRRRDSDAGQRRREQPRKENEPHVAHLQGTANRRIKLRKPKAADYVVAAKASTELERGVGEMSIDKLTSPKSGDSPKWIDRVRTGCWGDVN
GbNAC248	GOBAR_DD30513.1
MKVTATAVTVDSGFGDDQVWPPGFRFHPTDEELVLYYLKRKICKKRLKLDIIRETDVYKRDPEELPGYMRVCFGALTSWQSVLKNGDRQWFFFCPRDRKYPNGARSNRATIHGYWKATGKDRSITCNSRVVGIKKTLVFYRGRAPNGERTDWVMHEYTLDEEELKRCQNVKDYYALYKLYKKSGPGPKNGEQYGAPFKEEAWDDEEYSSIPLDTITPVKPPNEVIPDDNVKANVQSESPLSDIEEFMRQFADEPALPQPQAYHSHVLPQVVSAEDTQSTLLDPSPRGVLFPEQLTVLHGQASFEFPESPISQLLLQEAPEVTPVTDHLDQVPQLCEEDFLEIDDLLGPEPLISNIEKPVENKQFNELDGLSEFDLYHDAAMFLQDMGSIDQGTVPFLYD…
GbNAC249	GOBAR_DD31434.1
MMTVDDVQGVNDNKADHEDIQLPGFRFHPTDEELVGFYLKRKVEKKPLRFELIKQIDIYKFDPWDLPTEASMVGGGGESESYFFCKRGRKYRNSVRPNRVTGSGFWKATGIDKPVYAQTGDHQGLACIGLKKTLVYYRGAAGKGTKTDWMMHEFRLPYPHESTTVVAFSNPKFAAQEAEVWTICRIFKRNSSLKKHKQDWRQITAKRASLTTAPTSQTCSVESKSNVQGKYITFGSPFIVDYHQYHNDEEKPSTLVNHHNISGKNQSQWHVTDRMSSAATAQIPSSMAASSSSFSNDDFFTEANWDELKSVVEFALEPFPM
GbNAC250	GOBAR_DD31476.1
MYMAETAGVGGKEWYFYSKRDRKYATGLRTNRATCSGYWKATGKDRAIHSKGMVVGMRKTLVFYNGRAPKGTKSDWVMHEFRLDGPLSPPNLATLKEDWVLCRVFHKTRDTITKPSSMGTTCLDDTSSSSQLPPLTDPYLISDHTGPNSDEQVPCFSVLSQTDPNTRAEEEEAALAAASSSFRTVLFFSLKLKLHHYSLPFQTHFQRRPFLTSSHFHLAAAKKPPRKVHCEFEPKVNGALSPDPDSRFLDRQKALEAAMNDINNSFGKGSVTRLGSAGGALVETFPSGCLTLDLALGGGLPKGRIVEVYGPESSGKTTLALHAIAEVQKLGGNAMLVDAEHAFDPAYSKALGVDVENLIVCQPDNGEMALEIADRMCRSGAVDLICVDSVSALTPRAEI…
GbNAC251	GOBAR_DD31835.1
MAGEGVSRETQMSIQASSMFPGFRFSPTDVELISYYLKKKLDGYDKCVEVIPEIEICRYEPWDLPVKSIIKSDNEWFFFCARGRKYPNGSQSRRATEQGYWKATGKERNVKAGSNVIGTKRTLVFHTGRAPKGERTEWIMHEYCMKGKSQDSLVVCRLRKNSEFRLNNNSNRVARNHRELSIVHDSNHATSDGGTDLTGISEGDKAIEFYSKKATSSNDSHSIEQIDSASESEQKLSNEVAPTESSTLKKDSDDEEDFFAEILKDDIIRLDEASLSASTPEVLPMIATTTHRVSLLQGGANRRIRLTRTKADIIQHGIGGISTKKWKSEEPPKCLLSVFSPRTAILVILITLLALLLPCSNFKSSKVFQI
GbNAC252	GOBAR_DD31843.1
MEVAIGFRFFPTEEELVSFYLRNQLQGMRQDMHLVIPVLNIFYDLEPWDLPKLAGELCKGDVEQWFYFTPRQEREARGGRASRTTASGYWKATGSPGFVYSSDDRVIGMKKTMVFYKGKAPNGRKTKWKMNEYRAIEALSDPYVSAPPKLRHEFSLCRVYVASSSSRAFDRRPLEAHNNAATTSGGASGTSHAGGDHYNPAEASEDEFWELVNNLEEHAIGWGQINEI
GbNAC253	GOBAR_DD32112.1
MEVEPKRELCDTNQTPEKIPPLSLHHASSSDALGIVEAPENEEPIVNGTNNKDKVDDDGYLDSFPPGYRFCPLDEELVLYYLKKKVLNLPLPQNRIVEVNLYQYNPERLAELYKQYGEKEWYFFTPRDKKYRNGTRPNRAAVGGYWKATGADREVRFKDRIVGYRKALVFYKGRPPKGDKTSWIMHEYRVNDPPPLLQQERGIYKKVDKSGRTQTKTEDGLALTQKQERDEIMGSEDTMNYLSTMGMGMGMGGNFMNQAFPEFQYIFNDQFPSSFPTKYLNDRLEQEDVWSFDFPPQLDVSVEALINVDNVFSPDTATKNSTNSEMNTRD
GbNAC254	GOBAR_DD32748.1
MEKLNFVKNGVLRLPPGFRFHPTDEELVVQYLRRKVLSWPLPASIIPEVDVCKADPWDLPDLEQERYFFSTREAKYPNGNRSNRATLSGYWKATGIDKQVVSCSGNQVVGMKKTLVFYRGKPPQGTRTDWIMHEYRLVTADTCNAPHKKNQTQNHLVAVENWVLCRIFLKKRSGATNREDDGLQCCNEKGVGKARRKSPVFYEFLSKERTDLNLAPASSSSCSSGITQVSNDNADDHEESSSCNSFPYFRRKP
GbNAC255	GOBAR_DD32908.1
MESLAISSSKNQNLGSGIGNNDPPSTSGIPRRPSRPPLPKQSENEGLSSAYHGVRTVQNHDGSIGSQKHSCKTAYDNLVCEEMPNMAKHYYDSSKMKSELTGKILAVASKSSFKHPIDDHKSSNSTASLEYEQTVSGVHYYDSSKVKSESVGKILTTASKSSSKHPIDDHKTSDSIASLEYEKPVPGAHYYDSSKVKSESVRSKSSFKHPIDDHKSSNSFRSLQSEKTVPGVHYYDSSKVKSESVGKISTMASKSSFKHPVDEKLVPSAIQLNNHIVSQSEPSICVSRSSSMCTRSLYAEAKQSFTNTEVSECASSDESGEVSRKTSINRGSNCSDISEESSSSCSISAIYKPHQANDIRWAAIQAVRSRKGELGFKHFRVLRKLGCGDIGSVYQSELT…
GbNAC256	GOBAR_DD32971.1
MVLIQNYEDLHWSFLHQISKNRVKEDELENPVKEDLHKWDYSIPVSENRVEEDREEDHYELDNPIPVGFQFLPTNEELVTEYLINKIFHNPLPFWDFSEVEEAALYSTHPKSLVDFANGEKKWYFYIHKDKNFSNNMIRKVEDNLGSWSLKWYEEIQDTKGKLNL
GbNAC257	GOBAR_DD33025.1
MVVPETDPLAQLSLPPGFRFYPTDEELLVQYLCRKVAGHHFSLQIIAEIDLYKFDPWVLPSKAIFGEKEWYFFSPRDRKYPNGSRPNRVAGSGYWKATGTDKVITTDGRKVGIKKALVFYVGKAPKGTKTNWIMHEYRLLETSRKSGSSKLDDWVLCRIYKKNSSAQKSLPCVSSKEHSNNGSTSSSSSQLDDMLEPFPELDNRYFALPRMNSLKTLQNDDKTGFHNLGSGNLDWASLAGLNSVPELVPSGQTQTQGIQSYVNNDLCIPTMPPTLTQMDMSMSKAGNSVEEEVQSGLRTQRITNSGFFQQNSSGLMTQNFSNSIDPYGFRYPTQSGGFVFKQ
GbNAC258	GOBAR_DD33053.1
MEDGRSVNHLPPGFRFCPTDEELVLHFLYPKSLRLPCYSNIIPELDLHRLHPWELDGKALMSGKRYFFFSQKMENRVLENGYWKQLDMEEPIFSGGSGKVGVKKLFEFYIGGAPFGMKTNWVMQEYHLCNWGSALSFHYPKTKGIRKLDSNYKWVLCKVEEHKGNAQSFNYSDEDGSELSCLDEMFLSLDDDLDDISSSHFL
GbNAC259	GOBAR_DD33138.1
MQNKEQNFSAAANGGATASEGHQVVTMAANIENQNDISNPSIASNMDATVLEGGEIVTTAENEDYNNRLIYSAATDGGAIAYEDSELATMMEDIFNQNSTLIASNIDVTAFEGGQFFTQEENFYDQINVLSSTVASNIETTAFEGGETVTTAENANNRNNILNSSTASNGGRTVAEVKDYIQSFPPGVRFVPTDEELIQYYLLKKVNNELLPSNLICEVDLYGTEPAKLTESYEPNGESEWYFFTSRRKKYPNGGRPDRSTENGFWKPTGMDKSIPEGGLKPIGSKKTLEFHTGRHPSGHKTEWKMHEYKVDPSLIKPQNKPQDGMTLDTCVLCKVYKTQRKGQNENNLESFDQNTNTSSSSQNFDVGASSEATIVSYPMTGFAGQPDNGLSPLTTSPM…
GbNAC260	GOBAR_DD33141.1
MKKNEYVQVIAEIPDICEFEPWELPGRSVLQTGDRLWYFMYPPKYKYRNSKLVSRTTLEGYWKITGKARKIVNSETGMEIGNKKTLLFYKGQCNDKICWVMHEYELKAMLDSTNSHQDILDPNGSSEPEASNNHKDVHNRCRTVDTYGDERSNQHNIVDEDEGPNISTNFVNHVAEDAIPEVPSHIFKVYQNGLEDNNWVQDLYSTIEQDDESCNLIITSFDETITNESSNQHNIVVAEKGIETPIISYDETVTNERSNQHNIVVVEEGIEMSVISYDETVANERSNQHNIVDVHEGFEMPSNLKYLVEEDTISTELLYNNGSYSRSLFGELLAEPEATNNSNCHLVFI
GbNAC261	GOBAR_DD35095.1
MNTVKGFRFHPTEEELIGYLLLETFGVDRDSLVQVIDQVPDICQWEPWQLAESSQLQTGDRLWYFIYAPTYKYRNSKRINRTTREGYWKPTGNARKIIDPKTGEVIGTKKTLVFYKGQCNDKYKIKTCWVMHEYELVAAPNSIDIDQKTFNLCKLKKRVDISCTDAGQSSQHKDCDDVVHNQSGIKSYAGDGSNQHNIANDGVVSNLSSHDLDDAIPKENLHERSKECNEPEGNSGVQKLNSIIEKDDKSCSSVLTNGDETITVERSNQHNVVVAAEGFGIPSSFEYLADEVLIPEEFFYNDGFWFDELLEVPEATNNSNWIQDQSINNTEDVEFLNSIIVDNDEAYLVEENRPHPSAADNEVLGAVGSSDSMEKPSKRLRLSHD
GbNAC262	GOBAR_DD35100.1
MNNPKLKGYGFNPSEQILIGYLRDRTLFGRDYLVQDIIDLSHDICSYDPWDLPGCDSVTPNDSERFFIYPKTYKYANSKSKVIGTPTGQVPNSDQRQPMINQATKNGNWKVSGVRVNINSRDETKQVIGIKTSFELVGIDPCQDKYFLGKVIMTEFKPTNISSDKDFNSRVRVELGPEPLVETEVTNEYEWTQSEQTNEFITPYPVFSNFIDDGNEVISYHQSQVQVELGSESLVETEVTNEYGWTQSEQTNEFITPCPVLNSENFIDDGNEVISNHQSQINMELIRSLEVPNIGIEDQNQLYQNIGIDNDRTVLLDEGSNQHNIAAVAENESSMLPSNSHDHLIDFINQMEWSDLYNLCGGKDDGLFLYELSDEQQELEPQNQCGINQQVAAGAEIEC…
GbNAC263	GOBAR_DD35101.1
MNSPKLKGYGFKPSDQILIDYLRDRTLFGRDYLVQDIIDLGCDSITPSDSERFFIYPKTYKYANSKPKVIGTPTGQVPKGEQRQLMINRATKNGKWKVSGDQVDVKSSDDTKQVIGIKTRLYFRHNSCPNKTPWTLYQFELVDIDPCQDKYFLGKVIMKKPTNISSNNIDDQISIPQVRAELGLEPLVETEVTNEYEWTQSEQTNEFITPYPVFDNENFIAVGNEAISHHQSQVRVELGSEPLVETEVTNEYGWTQSEHTNEYITPCPVFDNENFIDDWNEVISNHQSQVQVELSSEPLVEIEVTNEYRWTQSEQTNEFITPCPVLDIDDGNEVISNNQSQINMEIIRSLEVLLGIVDQNQSYQNIGIDNDRTVPDEGSNQHSIVAENESSILPSDLHN…
GbNAC264	GOBAR_DD35988.1
MEFDTYDYEFLMTGIPPGYRFEPTDIELLQDYLLKKVNGEPLPYNIISECEIYGNQGKEPWKIFIETSTKTFYVFTKLKKKSKGKNIDRVAGCGTWKGQRTDPIMYEEMKIGNRKLFVFQVKGSNEGVKGHWIMHEFSLVDEEDKQIGDYVLCSIRNKNAKDGTEEEEPPMKKMRYNSEDHNPPEPTSSASPLQTLLSDWS
GbNAC265	GOBAR_DD36006.1
MSTVRSQLQIPIGFRFLPTKEEILCDYLKPIIKGDPMSKSRIERTAGDGCWLQQYVKEVKHKDGGEVIGFDKYFTFTSKKRKKSNGQWIIHEYSLKDQEEASAGLSDSVICEIKNKDAAVVSSDYEESQGEIKKNKKRKMMEVPSDSTNDVAIVPEENQTFDYMAAEVGGFSPSPPFSACLNQQPNPWTLAGVDGNLGVPDYNSHHQLPA
GbNAC266	GOBAR_DD36155.1
MSTVRSQLQIPIGFRFLPTKEEILCDYLKPIIKGYPIHSGVMMIYGANREPWNIFDQDSAKALRVITKLKKRSKSRIERTAGDGCWLQQYVKEVKNEDGGEVIGFDKYFTFTSKKSEKSNGQWIMHEYSLKDQEAASAGLSDSVICEIKNKDAAVVSSDYEESEGEIKENKKRKLMEVPSDSTNDVAIVPEENQTFDYMAPEVGCFSPSPPFSACLNQQPNPWTLAGVDGNLGVPDYNSHDLLPA
GbNAC267	GOBAR_DD36922.1
MVLTGFRFSPTDEEVIEILSQKVSGNTSMAAFDFIIQKDIYDFEPQELHGPTSFPPFSGSESTIGLNKNERYYYCRRETDSREVMGRGWWKATSHLKAVSSPNGEVMAEGQNSIITPQNSKYIIIRAKHNRKTLVTNQKLFHRQALSNASLTHLCFGKSINHFITLPENKCKVNSYQLINTTTETNEEIPQRPRPRIPFQHPLQSNP
G. hirsutum
>GhNAC1	Gh_A01G0013
MSYQSNPEIELPGFRFHPTEEELLEFYLRNIVYGKMLSSDVIGFLNIYHHDPWDLPGLSKIGEREWYFFVPIDRKHGKGGRPNRTTKNGFWKATGSDRKIVSLSDQKKMIGFKRTLVFYKGRAQRGCKTDWVMNEYRLPDATLPKDIVMCKIYRKATSLKVLEQRAAMEEELKNTSLPSSSSFSSMDTISFCTPKQDLVVFKKEEEEEAMVKEKRSDGIAKEQKKISSASLQLPLGNENMGQLQIPKMLTDWTQDQFWAQLNSPWFQNLTPYVANILNF
>GhNAC2	Gh_A01G0073
MAANIENQNDISNPSIASNMDATVLEGGEIVTATENEAYNNILNYSAATDGGAIAYEGSEFETMMEDIFNQNSTLSYFAAADGGATAYEVGQFFTQEENIYNQNSVLNSTVASNIDVAAFEGDQFFSQDENFYNELNVLSSTVASNIETTAFEGGETVTTAENANNRNNMLNSSTASNGGRTVAEVKDYIQSFPPGVRFAPTDEELIQYYLLKKVNNELLPYNLIWELDLYGTEPAKLTESYEPNGESEWYFFTSRRKKYPNGGRPDRSTENGFWKPTGMDKNIPEGGLKPIGSKKTLEFHTGRHPSGHKTEWKMHEYKVDPSLIKPQNKPEDGMTLDTCVLCKVYKTQRKGQNENNLESFDQNTNTSSSSQNFDVGASSEATIVSYPMTGFAGQPDNG…
>GhNAC3	Gh_A01G0131
MSTVRSQLQIPIGFRFLPTKEEILCDYLKPIIKGYPIHSGVMMIYGANREPWNIFDQDSAEALWVITKLKKRSKSRIERTAGDGCWLQQYVKEVKNEDGGEVIGFDKYFTFTSKKSEKSNGQWIMHEYSLKDQEAASAGLSDSVICEIKNKDAAVVSSDYEESEGEIKENKKRKLMEVPSDSTNDVAIVPEENQTFDYMAPEVGCFSPSPPFSACLNQQPNPWTLAGVDGNLGVPDYNSHDLLPA
>GhNAC4	Gh_A01G0250
MSNISLVEAKLPPGFRFHPKDEELVCDYLMKKVASADTLQLMIEVDLNKCEPWDIPETAGVGGKEWYFYSKRDRKYATGLRTNRATCSGYWKATGKDRAIHSKGMVVGMRKTLVFYNGRAPKGTKSDWVMHEFRLDGTLSPPNLSTLKEDWVLCRVFHKTRDTITKPSSMGKTCLDDTSSSSLPPLTDPYLISDQTGLNSDEQVPCFSVLSQTDPNSFKVDMQPNMPTETLTSSSSVDHQQQQQMKPATNDITSCLDSFPRDKMFLKARAAAAAEEAVAADSSSFRTVLFFSSKLKLHHHSLPLQTHFQRRPLLTSSHFRLAAAKKPPRKVLCEFEPKVNGALSPDPDSRFLDRQKALEAAMNDINSSFGKGSVTRLGSAGGALVETFPSGCLTLDLAL…
>GhNAC5	Gh_A01G0267
MMNVDDVQGVNDNKADHEDIQLPGFRFHPTDEELVGFYLKRKVEKKPLRFELIKQIDIYKFDPWDLPKASMVGGGGESESYFFCKRGRKYRNSVRPNRVTGSGFWKATGIDKPVYAQTGDHQGLACIGLKKTLVYYRGAAGKGTKTDWMMHEFRLPYPHESTTVVAFSNPKFAAQEAEVWTICRIFKRNSSLKKHKQDWRQVTAKRASLTTAPTSQTCSVESKSNVQGKYITFGSPFIVDYHHHNDEEKPSMLVNHHNISGKNQSQWHVTDRMSSAAMAQIPSSMAASSSSFSNDDFFTEANWDELKSVVEFALEPFPM
>GhNAC6	Gh_A01G0440
MDSYHHFDNGDTHLPPGFRFHPTDEELITYYLLKKVLDSSFTGRAIAEVDLNKCEPWELPEKAKMGEKEWYFFSLRDRKYPTGLRTNRATEAGYWKATGKDREIYSSKTSALVGMKKTLVFYRGRAPKGEKSNWVMHEYRLEGKFAYHYLSRSSKDEWVISRVFQKSGSGNGASSSNGGGARKTGRMSASIALYQEPSSPSSISLPPLLDPTTTAVSLTDRDSCSYDSQTQSEHVSCFSTIAAAAASAAATSTTTPPLFHPGFDLAMPPPSPQMINNGFDSISRYSRNPGVSVFPSLRSLQENLQFPFFFSQPTMAAAPPLHGGSPLNFGAVSEEGNNGSGAGAKITIGPSEFDCMWTY
>GhNAC7	Gh_A01G0497
MESTDSSTGSQQPNLPPGFRFHPTDEELVVHYLKKKASSAPLPVAIIAEVDLYKFDPWELPAKATFGEQEWYFFSPRDRKYPNGARPNRAATSGYWKATGTDKPVLTSGGTQKVGVKKALVFYGGKPPKGIKTNWIMHEYRLADNKTNNKPPGCDLGNKKNSLRLDDWVLCRIYKKNNANRPLEHDKDDSVDDMLGTVPPSISISSQHNPKFHFSTKGTSFGTLLEHQEHNSLFDGMMGSDGINSASMVNPLKRALPSLYWTDDETAGPSTSKRFHGDSNDGSMEKTDGNGSIATLLSQLPQTPPLQQQQAAMLGSMGDGIFRPPYQLPGLNWYS
>GhNAC8	Gh_A01G0819
MFLHSFQSQQLAFTLNKMLAVEEVLSELGGEEVNEQGLPPGFRFHPTDEELITFYLASKVFNGSFCGVDIAEVDLNRCEPWELPDVAKMGAREWYFFSLRDRKYPTGVRTNRATGAGYWKATGKDREVYSASTGALLGMKKTLVFYKGRAPRGVKTMWVMHEYRLDGDFSCRHTCKEEWVICRIIHKTGEKKNGVAAAQGLGYILELSSLSSTTKTTNCFRPLLETSTPLLESQTQTSMQAAHNSFLEHDLKSLINPVVYPANGFQPSFTATPTTFSSTPDKNASSNSSAAASMLFKSLLSHQECVLREQAAATIPKQCKTEANFSNFQLPDSTLSWMEKMHPNPCQDPMFFDVDYNNSVLGFAEL
>GhNAC9	Gh_A01G2064
MGVPETDPLAQLSLPPGFRFYPTDEELLVQYLCRKVAGHHFSLQIIGEIDLYKFNPWDLPSKALFGEKEWYFFSPRDRKYPNGSRPNRVAGSGYWKATGTDKIITTEGRKVGIKKALVFYVGKAPKGTKTNWIMHEYRLIESSRKSGSSKLDDWVLCRIYKKNSSGQKPLSSVSSREQSTNGSSSSCSSQLDNMLDSLPELDDRFFALPRINSFKTLQNDVKLGFQNLGIGNLDWGSLGGLSSVPELVPSGQTQTQTQTQSQGITSYGNSNVYVSTMPPTLCQMDVSTNKIGNSVEEEVQSGLRTQRADNSGIVQQNSNVLNSHNFSNSIDPYGFRCPTQSGGFGFRQ
>GhNAC10	Gh_A01G2142
MEDMPPGFRFYPTEEELVSFYLHKKLEAKTDDDLNHVMNRVIPVVDIYNFNPWDLPQFSDNLCHKDPEQWFFFIPRQESEARGGRPKRLTSSGYWKATGSPGYVYSSNSRPIGVKRTMVFYNGRAPNGKKTDWKMNEYKAIQDHVSLANATTPPILRQEFSLCRVYKKSKCLRSFDRRPPGILKMGESIPRLDNNHINRFTQIGMNDNSSTKKDVVDDDEYAFWDVDGFWNL
>GhNAC11	Gh_A02G0101
MNNPKLKGYGFKPSDQILIGYLRDLTLFGRDYLVQDIIYLGHDICNYDPWDLPSCDSITPNDSERFFIYPKTYKYANSKSKVIGTPTRQVPNGDQRQPMINRATKNGNWKVSGDRVNVKSIDDTQQVIGIKTRLYFKHNSCPNKTTCMLHQFELVGIDPCQDKYFLGKVIMKEFKPTNISSNNIDDRISIPQVRVELGPEPSVETQVTNEYEWTQSEQTNQFITSYPVFDSENFIDDGNEVISYHQSQVRVELGSEPLVETEVANEYGWTQSEQTNEFITPRPVFDIDDGNEVISNHQSQINMELIRSLEVPNIGIEDQNQSYKNIGIDNDRTVPDGSNQHNIVAAAENESSILPSNLQDHLIDFINHMEWSDLYNLCRRKDDGLFLDELFDEPQELGP…
>GhNAC12	Gh_A02G0114
MLNSSPVPHGYQFRPSRQEIFILFLFPIVTGECLPSSPLIQVDIYGENKEPWNIFDKNSKTSYWVFTKLKKKSKLRIDRTAGSGCWLARNAKEVYDDSGKLLGYHKYFTFSCKNDECMNLDNGHWIMHEFSLKREDSNDSVICEIRNKNAADSDSDSKLNMKKRRILSSKKNHEEMNLPSKPNDEEMGLISIFSSSDDKDLSSDVTFETRNRNDGLDLNLNLKLNEENTRFYVNCEDPKVIYKDVAGSNLNSNKLELDDEEMESISRFSNSNHEDLSSDVTFGIGYRNDSLGLNLNLKSKDEDMRFYINYEDENRHYLRQNIRISDDSPFYIFPNFIIESNKFEEENLFKSIYENLSKSENGLRSVEASEGPAAEESTDEGWSIRYKTCGNYIYQGTKF…
>GhNAC13	Gh_A02G0150
MVLTGFRFSPTDEEIIEILSQKVSGNTSMEAFDFIIQKNIYDFEPQELHGSERTIGLNKNERYYYCRRESDSREVMGKGWWKATSHLKAVSSPNGEVMGYKRPLTFHRFKDNIQRNRKEAIKTDWIMHEYGLQSIHTEWRLCKIKYKGKEKVEEDMTPTEKTFRHSTNKTLLTSFEAKDCSSGSSNSIAPMQLELAFEQPPLTQPILPVNNDINYYYDNYCWSNSNMMLYEDHQLADQLDTLSEQPFSDLWSWDDYH
>GhNAC14	Gh_A02G0634
MKVTATAVTVDSGFGDDQVWPPGFRFHPTDEELVLYYLKRKICKKRLKLDIIRETDVYKWDPEELPGQSVLKNGDRQWFFFCPRDRKYPNGARSNRATIHGYWKATGKDRSITCNSRVVGIKKTLVFYRGRAPNGERTDWVMHEYTLDEEELKRCQNVKDYYALYKLYKKSGPGPKNGEQYGAPFKEEAWDDEEYSSNPLDTITPVKPPNEVIPVDNVKANVQSESPLNDIEEFMRQFADEPVPPQPQAYHSHVLHQVVSAEETQSTLLDPSPRGVLFPEQLTVLHGQARFEFSESPISQLLLQEAPEVTTVADHLGQVPQLCEEDFLEIDDLLGPEPLISNIEKPVENKQFNELDGLSEFDLYHDAAMFLQDMGSLDQGTVPFLYDNMINQVSYQLES…
>GhNAC15	Gh_A02G0749
MTATELQLQLPAGFRFYPTDEELVMHYLCRKCASQSIAVPFIAELDLYKYDPWDLPDLALYGEKEWYFFSPRDRKYPNGLRPNRAAGSGYWKATGADKPIGQPKPVGIKKALVFYSGKAPKGEKTNWIMHEYRLADVDRSVRKKNSLRLDDWVLCRIYNKKGCIEKQPTRGSVTKKASVMEIEESKPDIGTLGVETCEFPPAATAIGNDYVYFDSSESVPRVHTDSSCSEHAVSREFMTEVQSVPKWKEELGMANNNALDFAYNYLDANMDIGFASQMQSSNQLSPYQDIFLYLQKPF
>GhNAC16	Gh_A02G0941
MAVLTMETLPLGFRFRPTDEELINHYLRLKINGRHSEVGVIPEIDVCKWEPWDLPGLSVIKSDDPEWFFFCPLDRKYPNSHRSNRATDKGYWKATGKDRTIKSKKSLIGMKKTLVFYKGRAPKGQRTYWIMHEYRPTTKDLDGTAPGQSAFVQCRLFHKPEEKNDIVKYDEVEQTVCSAAMTKSAPDDDTSSDLVQDTISSETQAQNPDTSMRNGQITGDSCCNSHMTSDAEDHAAEETLKYPLLGSNSDLYEPNCDEIDYKVFSPMNSQFFEDLPPYMDSPYASDFGHDQNGFHFQDGTSKQDISFPLLDEALNNHDNFSEESNSWKNLVAGTEMPLSGNAFISKAMPPETSYVKENGIYTEMLPVQYESDIGGPGWSGGFIDDKNSVQMLTSLESSL…
>GhNAC17	Gh_A02G0977
MSEDMNLSINGQSQVPPGFRFHPTEEELLHYYLRKKVAYEKIDLDVIQEVDLNKLEPWDIQEKCRIGSTPQNDWYFFSHKDKKYPTGTRTNRATAAGFWKATGRDKIIYSGFRRIGLRKTLVFYKGRAPHGQKSDWIMHEYRLDDNTTTHDSNGSNPIGDSVTEDGWVVCRVFRKKNYLKTLESPKSNSSSTGHDLKTHMLSSGGNDGVLDQILHYMGRTCKMESDSLNNINNMPIPNNNPRMLVGNNAGTNDGFHDHERFMHLPRLESPTLPSLCYQSIEDMLTETEHQGGGCGGGGNNETKNGVNDWVTLDQLVASQLSGQVETSKQLSCFSDPNAVFSLCHDDGIQLSHLNLQRSNQSSQVYSNNDNDLWSLTRPSSSPSSSDPLCHLSV
>GhNAC18	Gh_A02G1625
MESCVPPGFRFHPTDEELVGYYLRKKIASKKIDLDVIRDIDLYRIEPWDLQERCRIGYEEQNEWYFFSHKDKKYPTGTRTNRATVAGFWKATGRDKAVYDKSRLIGMRKTLVFYKGRAPTGQKTDWIIHEYRLESDENGPPREEGWVVCRAFKKRTSSQSKTIQGWDTTIFQDEPSGITSSAIFDPLADISRQTQNFKQEIIVANNLNFIDHYDQFLQLPQLESPSMPLIKKLPNTKEVTDWRDLDKFVASQLSQEIRYGGGDEGGSSFGADTNGEISDMAVLLLQCSNNGGDEEGNKLNELLSSDIGPCLFDK
>GhNAC19	Gh_A02G1687
MEAIISPEIRLPGFRFHPTEEELVNYYLKETALGKNLYCDIIGFLNIYNHYPWDLPAGMAKIGEREWYFFVQRDTRSGHGGKKPNRTTERGYWKATGSDRQIRRLTEPKIIMGLRKTLVFYTGKAPNGNRTDWVMNEYRLSDTSILREDIVLCKIYRKATSLRVLEQRAEEHALSSYVAQNNNITMPLPLQHHDYGTDMVEADSDEHGPSSYSAWTTMTECFTHYGH
>GhNAC20	Gh_A03G0024
MGGPSLPPGFRFHPTDEELIGYYLKRKTEGLEIELEVIPVIDLYKFDPWDLPEKSFLPKRDLEWFFFCPRDRKYPNGSRTNRATKAGYWKATGKDRNVVCQSAVSGYRKTLVFYQGRAPLGDRTDWVMHEYRLSDQPETSANQGAYALCRVMKRNESKATDTNGELRARRVKTRSINTELTSTWTCNEPLSTSGDISCQTCYPNSESHYSSPITSPPHEVTQLQPFEPISVNIDVANVWLSPDLILDSSKDYPQICETAAQYFPQYEFPSTLTPRQQYEHSNFSPSTLYSNFGEIEHDVDDLGLYSGHANNMDFYDNEGYGQIGSLNI
>GhNAC21	Gh_A03G0506
MNVLPQVPPGFRFHPTEEELVDYYLRKKISLRKIDLDVIKDVDLYKIEPWDLQAEICRIGREEQNEWYFFSHKDKKYPTGSRTNRATAAGFWKATGRDKAIYSKHDLIGMRKTLVFYKGRAPNGQKSDWIMHEYRLETYENGTPQARWVVCRVFKKRITAMRKVGEHESSYCYDDQVPFIPDLDSPNQTSLSNNAYHHLPYSCKKELDLQYQVPHDHYLQSRDPLSCNPMAAFGQCSSLTQDHHIQKTHHQHLNALFGSHSNEQAVDQATDWGLLDTFVASQLSQEEEIYRQSK
>GhNAC22	Gh_A03G0874
MDERVSDSDKMEEIMLPGFRFHPTDEELVGFYLKRKIQQRPLSVELIKQLDIYKYDPWELPKLATTGEKEWYFYCPRDRKYRNSARPNRVTGAGFWKATGTDRPIYSSEGSKCIGLKKSLVFYKGRAAKGVKTDWMMHEFRLPSLTDSAPTPPKRFLDKCLPANDSWAICRIFKKTNSTAQRALCHSWVSPKPETSSISDMLSRGSDTSQLSSDNISLTPKTSSSPVQFNLISNTDLLQTSSAAFSPLDFVPYKPLSQMAPQLPISNGDLTSLIFAPLDQTPSPAKSAVDVTSVLLNMSSSMLGEYDSTVHFHGGSQDHCTGFSSGTLPHGMQGNMVINNEDHENALLKNLNVTHVDDQWDGIRSIGFPFSLPLPMSVADAWKPSIP
>GhNAC23	Gh_A03G0887
METKTSSDLPPGFRFHPTDEELITFYLKNQAKSKPCPVSIIPEVDIYKFDPWQLPDKAEFGEKEWYFFSPRDRKYPNGVRPNRATVSGYWKATGTDKAIYSGSKYVGVKKALVFYKGKPPKGLKTDWIMHEYRLNDSRKQITKQNGSMRLDDWVLCRIYKKKNPGGRGLDQQVEESNAPIHMTQCSNDASETQQMLKFPRTNSSIPQLLELDYMGPISQLLGENTYNSSFDYFPNTIDSNTTGDHVEKLQLQEIPYQYTDSGKLQVNESGFLNQQVYMNPMLYQFQ
>GhNAC24	Gh_A03G1332
MMAKLNFVKNGVLRLPPGFRFHPTDEELVVQYLRRKVLSWPLPASIIPEVDVCKADPWDLPGDLEQERYFFSTREAKYPNGNRSNRATLSGYWKATGIDKQIVSCSGNQVVGMKKTLVFYRGKPPEGTRTDWIMHEYRLVTADTCNAPHKKNQTQNHVVAVENWVLCRIFLKKRSGATKREDDGLQCCNEKGVGKARRKSPVFYEFLSKERTDLYLAPASSSSCSSGITQVSNDNADDHEESSSCNSFPYFRRKP
>GhNAC25	Gh_A03G1333
MMEKLNFVNNGVLRLPPGFRFHPTDEELVVQYLRRKVLAWPLPASIIPEVDVCKADPWDLPGDLEQERYFFSTREAKYPNGNRSNRATFSGYWKATGIDKQIVSCRGNQVVGMKKTLVFYRGKPPQGTRTDWIMHEYRLVTADTCNAPHKKNQTQNHVVAVENWVLCRIFLTKRSGGATKNEEDSLQSSNEKGVGKARRKSPVFYEFLSKERTNLNLAPASSSSCSSGITQVSNNDTDDHEESSSCNSFPYFRRKP
>GhNAC26	Gh_A03G1843
MSSLSSMDDNATPKIELPGFRFHPTEEELLEFYLKNMIYDKKLRYDIIGYRNIYHHDPWDLPGLSKIGEREWYFFVPRDRKHGSGGRPNRTTANGFWKATGSDRKIVSLSDPKRIIGLKKTLVFYKGRAPRGCKTDWVMNEYRLPDGCSLPKEIVLCKVYRKATSLKVLEQRAAMEEELKAIKNTSPSSPLSSMETVSFCSPKEAQVPAPQMFFKKENEEEQEQETMVEKKRCLQLPLDSEKLPELQMPKVLSDWTQDQFWTQLNSPWFQNLTTYANILNF
>GhNAC27	Gh_A03G1986
MNTFSHVPPGFRFHPTDEELVNYYLRKKIASKKIDLDVIKDVDLYKIEPWDLQELCRIGSEEQNEWYFFSHKDKKYPTGTRTNRATKAGFWKATGRDKPIYSRLSLIGMRKTLVFYKGRAPNGQKSDWIMHEYRLETNENGTPQEEGWVVCRVFKKRMTTVRKMGEYESSCWYDDQVSFIQELESPRRITQPYVAAAATTYHHHHHFPCKQELELQYNLPHDPFLQLPQLESPKVPQSTAPSISCNSVIPYNGTSTLQSSTLTHEEHLHNLNSLYNNNTIDQQQQAVDQVTDWRVLDKFVASQLSHEEGSKENNYTTNAAATSYHVAEQINLPTNESKRADIGHHHQEYASTSTSSCQIDLWK
>GhNAC28	Gh_A04G0414
MNGVVQACADNKDEEEDAPLPGFRFHPTDEELVGFYLQRKVDNKPLKIDLIKQIDIYKFDPWDLPKASSREGEIESYFFCRRGRKYRNSIRPNRATGSGFWKATGIDKPIYSNEGSACIGLKKTLVYYRGTAGKGTKTDWMMHEFRLPNSTHINASNATLSNPKSLAAEEAEVWTICRIFKRSVSHRKYTPDWREIASNRTSTATPSPQIICSMGLGSNIHETYIAFGSPLVQSCDEKPGFSGMNGRNQWHAEQLSIAQPSSMVSSSSFSSCPENNDFFTHANWDELKSVVEFAFDPFSV
>GhNAC29	Gh_A04G0422
MSNIRLVEAKLPTGFRFHPRDEELVCDYLMRKVALTDTFQLMIEVDLNKCEPWDIPETARVNSKEWYFYSQRDRKYATGLRTNRATTSGYWKATGKDKAVHSKGTIVGMRKTLVFYHGRAPSGTKSDWVMHEFRLQPTFSVSTFKEDWVLCRMLHKTKEIGKKPSSMESSYDDIGSSPLPPLMDSLISFHQPNLDYKYEQQVP
>GhNAC30	Gh_A04G0481
MEDIAPGFRFYPTEEELVSFYLHHKLEMEREDLNRLMDRVIPIVNIYEFNPWDLPQFSVYLCHKDPEQWFFFIPRQESEARGGKPKRRTTTGYWKATGSPGFVYCSGNRPIGVKRTMVFYKGRAPNGIKTEWKMNEYKAIEQGASSISATPTLRHEFSLCRVYKKSKCLRSFDRRPPVGGVQIIKPNAAAHQCEATAGEAASGYHKSQQMAGSPESSSSEDHGNPSQTGASNDSSATVFNYDELFWNLDGFWESQIL
>GhNAC31	Gh_A04G0634
MLGGSSMEEIPAAGNNSSEIQLPPGFRFHPSDEELIVHYLKNKVTSNPLPASIIAEIDLYKYNPWELPIKALFGEDEWFFFSPRDRKYPNGARPNRAAASGYWKATGTDRPILTLCGTKSIGVKKALVFYKGRPPKGTKTEWIMHEYRLLETMIWTPKRKGSMRLDDWVLCRVRQKASIQRNSWEDRNISSHEPADSFYVPNSIEPWPSNTNHNVDIGKTYLFNDCPMLPYIFASQDLPCFDTTSSISFQSSYKSCTSLQEANSGNNNMQISFSFLQNLFNPLKRESMEEGSFVPTSCKKLKNTEKDCSEMNFYRSNHLENSDSSPHQWNPMMQYDQKLNLPGFTETD
>GhNAC32	Gh_A04G0868
MEKLNFVKNGVLRLPPGFRFHPTDEELVVQYLRRKVLACPLPASIIPEVDVCKADPWDLPAGDLEQERYFFSTREAKYPNTNRSNRATISGYWKATGIDKQIVTSRSNQAVGMKKTLVFYRGKAPNGCRTDWIMHEYRVVSTETAASNAPPNKKNQTQNNVVPMENWVLCRIFLKKRSAKNDEGLQSCNQRIGKLRTSKPVFYDFLTKDRADLNLAPSSSSSVSSGITQVSNNDTDDHEESSCCNSFPYFRRKP
>GhNAC33	Gh_A04G1299
MESTDSSIGSQQPNLPPGFRFHPTDEELVVHYLKKKASSAPLPVAIIAEVDLYKFDPWELPAKATFGEQEWYFFSPRDRKYPNGVRPNRAATSGYWKATGTDKPVLTSGGTQKVGVKKALVFYGGKPPKGIKTSWIMHEYRLADNKNNNKPPGYDFSNKKNSLRLDDWVLCRIYKKNNTHRPLDQDKDDSIDDMLGSIQPSISIGNQHNNPKFQFASKGTATSFGTLLENHEHSLFDGMMGNNSDEGINNSSMSQSMVNPLKRNLPSLFWTDETSTEPQANKKFHGDSNDGSMEKMDGNGSVTTLLSQLRQSPSLQQQQQEETMMGSMGDGIYRPPFQLPGLHWYS
>GhNAC34	Gh_A04G1303
MGVPETDPLAQLSLPPGFRFYPTDEELLVQYLCRKVAGHHFSLQIIAEIDLYKFDPWVLPSKAIFGEKEWYFFSPRDRKYPNGSRPNRVAGSGYWKATGTDKVITTDGRKVGIKKALVFYVGKAPKGTKTNWIMHEYRLLETSRKNGSSKLDDWVLCRIYKKNSSAQKSLSCVSSKEHSNNGSSSSSSQLDDMLESFPELHDRYFALPRMNSLKTLQNDDKTGFHNLGSGNLDWASLAGLNSVPESVPSGQTQTQGIQSYVNNDLYVPTMPPTLTQMDMSMSKVGNSVEEEVQSGLRTQRVNNSGFFQQNSSGLMTQNFSNSIDPYGFRYPTQPGGFVFKQ
>GhNAC35	Gh_A05G0197
MNKSNLMSSITSSHLIDAKLEEHQLCGSNHCPGCGTKLEVKPDWLGLPAGVKFDPTDQELIEHLEAKVEAKDMKSHPLIDEFIPTIEGEDGICYTHPEKLPGVTRDGLSRHFFHRPSKAYTTGTRKRRKIQTECDLQGGETRWHKTGKTRPVMVNGKQKGCKKILVLYTNFGKNRKPEKTNWVMHQYHLGQHEEEKEGELVVSKIFYQTQPRQCNWSDRTNAATTVDGTTNAVVVDPNNIRRDSGIRSCSSKEQLIPLRDEVSGAGIAAAALSSFAAAMDIQHLKSDHHLSFTPFSKSFDQVGLAEASAARETPTQGTGQEIPGHHRGPNHMAHDHHHHHLLHHHQQQQQHQHQIATTAFHITRPSHPISTIISPPPLHHTSIILDEDSFHVSRIMLQN…
>GhNAC36	Gh_A05G0652
MAGEGVSRETQMSIEASSMFPGFRFSPTDVELISYYLTKKLEGYEKCVEVIPEIEICRYEPWDLPDKSVIKSDNEWFFFCARGRKYPNGSQSRRATEQGYWKATGKERNVKSGSNVIGTKRTLVFHTGRAPKGERTEWIMHEYCMNGKSQDSLVVCRLRKNSEFRLNNTSIRAPRTAPQLSPMHDSNCATSNGGADQTGTYKGDKAYLKKGTSSYDSHSIEQFDSASESEQKLSNEIGTTDSSTPQKDSDAEEDYFAEILKDDIIKLDETPLSARPDISPRIASSSDTGQRRREQPRKENEPHVAHLQGTANRRIKLRKPKAGDCVVAAKGSTELERGVGEMSIEKLTSPKSGDSPKWLLSLFSPSTANLRFIYATFVILTLVALFLTVLLGGFQACKK…
>GhNAC37	Gh_A05G1339
MTWCNNPDDDARAIKLVATATKETSLAVAATSAASYTKIHEIQTIICPSCGFNIPYQDQTGIHDLPGLPAGVKFDPTDQEILEHLEAKVISDLRKLHPLLDEFIPTLEGENGICYTHPEKLPGVSKDGQIRHFFHRPSKAYTTGTRKRRKVHTDEEGSETRWHKTGKTRAVSVGGAVKGFKKILVLYTNYGRQRKPEKTNWVMHQYHLGNNEEEKDGELVISKVFYQTQPRQCGPSSVKYTLDRKLKTRSRLHQNPNPMAKSSGSRGLVEYNNPPFIPYDDGSHHNRESPPQLIPNLVVQGDGSSFIRLTSDTSKGRVERK
>GhNAC38	Gh_A05G1381
MESTDSSSASASAHPQLPPGFRFHPTDEELVVHYLKKKAASAPLPVTIIAEVDLYKFDPWELPSKATFGEQEWYFFSPRDRKYPNGARPNRAATSGYWKATGTDKPIVTSNGNQKVGVKKALVFYRGKPPKGIKTNWIMHEYRLIDNNSSTSKPQIVDLPNRKASLRLDDWVLCRIYKKNNTQRPMETDKEYTMEGMLATQLPTSSHQNLNALTSKATSYGSLLQHEDNFFEGILTEGMRSSSNISQLAVSSSSKQNLPMAFPVKRTLPPQYWNEPSSTGSQSGKRFQQGDINCSSRGGNIDDTNSFVSLLNQLPQNTPFYPGSMVGSLGDGVSRQQFILPGS
>GhNAC39	Gh_A05G1526
MLAVEEILSELAEEEVNGHGLPPGFRFHPTDEELVTFYLASKVFNGSFCGVEIAEVDLNRCEPWELPDVAKMGEREWYFFSLRDRKYPSGLRTNRATGAGYWKATGKDREVYSASTGALLGMKKTLVFYKGRAPRGEKTKWVMHEYRLDGDFSCRPSCKEEWVICRIFHKTIEKKNALAQGQSYVLAVSSSSTTFLPPLLETPTPLLKSESQTLMQAHNSFLIHRHENDLKSLINPVVSQSQSQLFPSNGLQPSYSPTSTFATTDKNAVTNTTTTTSSAAMLFKSLFSHQDCLFKEQAAFPKQCKAEADFSYLNLPAANTLNWMDRIHPSPPCQNPLFFDMDYSVLEFAEGVRGTARGDTNAHDMSTSIAINRASGQMILNPPTTTASGESGPLD
>GhNAC40	Gh_A05G1684
MATPAAAPPPDISFKCTNMDDLFTCFVKITSGSPLPNNVIDHVNPYGIDPKNLPGGVWFLINSKEEVDTKGGEWKTKEEGREVFSDSEMIGWRTSLEYYEGREPHQRKTEWVMEMFNVTVKRMCDEKEKQETSSLCRVSLVPSHEMVENGTGNHLIPHLDLDAHSSSRNPQHEETEALAVAERNEGENLFGMDSGGYDIGFFAGGNFLELKDLDNPTSPSSSSDNSSAISISSGECFDSLAILQELDEQILEQKDSGKKLDVLAGDKPNELDTVPATLAGCLVSVEGSNSSSEGDESFKTGVSGDPNNQVAKRAKVEEVPSSSRKPSESHGGRRKGGSLGGMLRKKYLCFMPF
>GhNAC41	Gh_A05G1766
MSNNQNSNLPLIDIGGGSSRTSSPYHFPPGCRFYPSEEELLNHYLTGKNNSFAADGADAYGSDFIRELNLYDYEPSDLPEGACFVHGYKGRRRHWFCYTKSKGGRGRRRAKGGVWRKIGKVRDVFDGGNVKLGTRTKFVFYEMNSVKAAVRTPWIMYEYALLHRHKASFVLCRVFIKSRARNSVSENVLSCAEETVSAIQHVGIQHVGFLRRDTLEAEINGDDFTKELDDPITTRPVSVASFEFPSGIPDNMVGPRLTTSELLSIVDEDFIELDDLS
>GhNAC42	Gh_A05G2095
MTVAAKAATTDSCFGEDQVWPPGFRFHPTDEELVLYYLKRKICRRKLKLDIIRETDVYKWDPEELPAQSILKSGDRQWFFFSPRDRKYPNAARSNRATGHGYWKATGKDRTVTCNSRTVGVKKTLVFYRGRAPIGERTDWVMHEYTLDEEELKRCQNVKDYYALYKLYKKSGPGPKNGEQYGAPFKEEEWADEEYASKAVDVITPVKQPNEAIPDDIVKAKNQIQSPLNDIEEFMRQFTAEPALPQAQAHFDNILPRLAGEEEIQSTLLDTSPRDVLLPKPLEVVHDHASFELSQSPTSRLQLLEAPEVTSVSDQFEQIPQICEEDFLEIDDLTSNVEKPVENGLQFNDWDGLGEFDLYRDAAMFLQDIGPIEQGIVPFSYTENMINQVSYPLEPQLQH…
>GhNAC43	Gh_A05G2506
MGRDSATSLAPGFRFHPTDEELVRYYLKRKILNRPSFDAISVIDIYRSEPWDLPDKSKLKSRDLEWYFFSALDKKYGNGSRTNRATERGYWKTTGKDRAIRFRERVVGMKKTLVYHKGRAPRGERTNWVMHEYRLTDETLEKGGIQQDAFVLCRVFQKSGSGPKNGEQYGAPFIEEEWEDDEAVFVPGQQDASAYEEAANEDAFVEVNDIDQNLDIGNPSENNILPLNGYCGESSNHVEHSREFSEDDQKPPNSMHENAFLPSSFYYGESSNCGEHSMEFKEDYQKPIRMHATEGDSKPHHELVVADSPEQDLIATNGKPVKDEYVLEPIENITSANYVLGDPYLDVTSYLPTNDELFLEANDFSNPIYPESELFDINEYLSFDDADDQSLAFDYDEIV…
>GhNAC44	Gh_A05G2509
MGRETSLVADPGPTAVATATATAAKTGSSATALAPGFRFHPTDEELVSYYLKRKVTNKPARFDAIAEVDIYKHEPWNLSDKSKLKTRDQEWYFFSLLDKKYGNGGRMNRATGQGYWKATGKDREVRHNSQLIGMKKTLVFHSGKAPDGLRTNWVMHEYRLIEEELERIGALQGYVLCRVIHKNNIGPPNGNRYAPFIEAEWDDGSAALVPGLDTEDDVAAGNDSIATNDVAATENAATESNGVLRISSEQEDIEHPDEDAPPSADVPRESPNERTDDCTLLPPCKIERSDDCPPLCMPNREAPLSLFGHKRRRHNDFGPNHANVTENSTRNVTENSTRMTQDRWSSTTTTTTTTPPPPSSATTMAVSALLEFSLMESMEPKENLHVPPTPKYNATTILN…
>GhNAC45	Gh_A05G2928
MKMPIGFRFHPTDEELVVHYLKRKALSLPLPASVISEFDVLGTHPWSLPGEVNEKRYFFSSRGRDGGGSGGYWKPIGREKPIIETGSNEVVGMRRTLIFCGRKPSNHTNTRWFLHQYRLLHSNSTQMVKREMAGDWLVFRVFQRKRKARKHAAKMATCIDFTAEDCPVFNPPPQSTSPSSSEITEVSPNGLDEEESSAFITSCIRN
>GhNAC46	Gh_A05G3023
MEEDGNQELMVRMKEAEDEAYLKSMPSGFRFKPTDDELIFYLMYKARSKPLPPTRIKEVPLYKYDPDTLTARSGNMSSNGTINEWYFFTSRDRKHPQGKRPNRAAGDGFWKAVNSDKHVKSHGKLVGLKKTLVYCRGKPSKAQKTNWIMHEYVLSDPPQTTHKNNHQLDGWALCRVYNRKPEAPKAPEKSSPQNFGSNNLNIQNQIGEQSALQNFGTEDLNFSESDSFLLYANFGIGIYSL
>GhNAC47	Gh_A05G3310
MKGELELPPGFRFHPTDDELVNHYLCRKCASQPISVPIIAEIDLYKFDPWQLPDMALYGEKEWYFFSPRDRKYPNGCRPNRAAGTGYWKATGADKPIGKPKALGIKKALVFYAGKAPRGVKTNWIMHEYRLANVDRSAGKRSNNLRLDDWVLCRIYNKKGSIEKHFPSEQKSLSYPEMEDEKLGIIMNGQNMQQPWSVMAMKNDAIQTDGSESSWSEHVPSPEITWEKEVKSEGRWNELDFGLDFIDEDPFASQVDYQMEQLSPLQDMFMYLPKTF
>GhNAC48	Gh_A05G3322
MEMEDGRRVNHLPPGFRFCPTDEELVLHFLYPKSLRLPCYSNIIPELDLHRLHPWELDGKALMSGKRYFFSQKMENRVLENGYWKQLEMEEPIFSGGSGKVGVKKLFEFYIGGAPFGMKTNWVMQEYHLCNWGSAFSSHYPKTKGIRKLDSNKWVICKVEEHKGNAQSFNYSDEDGSELSCLDEMFLSLDDDLDDISSSHFL
>GhNAC49	Gh_A05G3555
MRGENSLAIVTAPSAAAETGGSATALAPGFRFHPTDEELVSYYLKRKVTNKPVRFNAIAEVDIYKHEPWDLSVKVENQRPGVVFFSLLDKKYGNGGRMNRATNQGYWKATGKDREVRHNDQLMGMKKTLVFHNGRAPDGLQTNWVMHEYRLVEEELERIGTLQGYVLCRVFHKNNIGPPNGNRYAPFIEAEWDDGSAALVPGIDIGDDGVASEKALVESNGVQKSVLSRVEIQNADEEAPANDKVRRELPNERIYDCPPLPPGNSERLDNGPRLCLVNREAPLPLIHYKRRRQNDSGPNHANISENSTRTTQDHCSSTTTAGTTTASPSSDTTTAVSALLEFSLMESIEPKKKKPHVPPPIYETANLDSMVPPGCMKLITDLQNEIRKISAEREMLKLE…
>GhNAC50	Gh_A06G0097
MASSRPTPSYSENQIIMIASAASLSACIAITSTNEELFIGLDKLTSGSPLPCNVIEVNPYSVEPQYLPDGIWFLISSNDKTDMEHGLWKVKEEAREVFSNSDIIGWRATLVYYKGQVPHEHKTNWVMQVFSTTQKRLCDENANKETISMCRVFLVPSDEMQQKVSSARIGTENHLPQPPILDANCSTGIGSSSNRQVNKHDEKEGLAVAGTIPVPEHQDENDVEMDCFTEAHIDSFSRGDFLEMNDLINHVSSSSSGNSSAPSMSSDECFDSMAFLQDLDQDLVLEQNDIGKKLDVSASNRLDEVVLVPATLVSVVSIEGNDSSSNELLKTTSSVPNSANNNEISKHATGNQRDEGPSSSSSSSSVKPKSSRRKRDALGRMKELRKKYLCFMPF
>GhNAC51	Gh_A06G0601
MNKSNLGSVSSSDLIDAKLEEHQLCGSKHCPGCGHKLEGKPDWLGLPAGVKFDPTDQELIEHLEAKVEAKDMKSHPLIDEFIPTIEGEDGICYTHPEKLPGVTTDGLSRHFFHRPSKAYTTGTRKRRKIQTECDLQGGETRWHKTGKTRPVMLNGKQKGCKKILVLYTNFGKNRKPEKTNWVMHQYHLGQHEEEKEGELVVSKIFYQTQPRQCNWSDRTATAVEVSNANDPNSRRDSGSGSCSSKEVIPLRDEVTGAGVAAALSSYAAGAMDIQQLKSDHFSFTPFRKSFDEVGVGEASAAREAPVQGTCEEIPEHPRPHHMAHDHHQQQQQHQQQQQQQQQHHQHHAHHQIATTAFHISRPSHPISTIITPPPLHHTSIILDEDSFHVSRIMLQNESF…
>GhNAC52	Gh_A06G0970
MEGDKGKEETLPPGFRFHPTDEELITFYLVNKISDANFTGRAIADVDLNKCEPWDLPGKAKMGEKEWYFFSLRDRKYPTGVRTNRATNTGYWKTTGKDKEIFNSNSRVTSELVGMKKTLVFYRGRAPRGEKTNWVMHEYRIHSKSSFRTNKQEEWVVCRVFQKSAGLKKYPSASNQSRAAVNPYNLDIGGGSLLPMMQAENYHLSTGAELSRVLRGGPSCSANLPIPSQINYPVPGGFTISGLNLNLGGGSTQPVMRPMQPPPPPPMLQHQDVTPSLMNTATFGAEGGYGAEITTQNANGPTNRYLSMDHCMDLDNYWPTY
>GhNAC53	Gh_A06G1226
MYLKVVKEIVRRIEMEVMEKMISEDEDVLLPGFRFHPTDEELVGFYLRRKVEKKLFSIDIIKHVDIYKHDPWDLPKVSKLSSGTEKEWYFFCRRGRKYRNSIRPNRVTGSGFWKATGIDKPIYSVGGFHDCIGLKKSLVYYKGSAGKGTKTDWMMHEFRLPPPSTTTLSSTNKDNLPEAEVWTLCRIFKRDVSSRKFASDWQNKKNKQNTNTSASSSRACSVESENSLKVENFGVLDDKGIERKLQNDHFLGGNQLFAATTQVLPSYLSFSNPNAADEYFGQEHWDELRPVVDYTIAKSLQYSDW
>GhNAC54	Gh_A06G1758
MTGIPPGYRFEPTDVELLQDYLWKKVNGEPLPYNIISECEIYGNQDKEPWNVFIETSTETFYVFTKLKKKGKGKNIDRVAGCGTWKGQKTDPIMYEKMKIGNRKLFVYEVKGSNEGVKGHWIMHEFSLVDEEDKQIGDYVVCSIRNKNAKDDTDEEEPPMKKMRFNSEDHNPPETTSSACPLQTLLSDWS
>GhNAC55	Gh_A06G1759
MTGIPPGYRFEPTDVELLQDYLWKKVNGEPLPYNIISECEIYGNQDKEPWNVFIETSTETFYVFTKLKKKGKGKNIDRVAGCGTWKGQKTDPIMYEKMKIGNRKLFVYEVKGSNEGVKGHWIMHEFSLVDEEDKQIGDYVVCSIRNKNAKDDTDDEEPPMKKMRFNSEDHNPPEPTSSASPLQTLFSDWS
>GhNAC56	Gh_A06G1910
MTASELQLPPGFRFHPTDEELVMHYLCRKCASQSIAVPIIAEIDLYKYDPWDLPDLALYGEKEWYFFSPRDRKYPNGSRPNRAAGSGYWKATGADKPIGQPKPVGIKKALVFYAGKAPKGEKTNWIMHEYRLADVDRSARKKNSLRLDDWVLCRIYNKKGAIEKQPPQGSIGKSSAVTEIEDKKPDIATLGVDTRHLPPPPTGLVNDYVYFDTSESVPRLHTDSSCSEHVVSPEFTCEVQSEPQWKDWGSATNTTTTNALDFPYNYMDATVDNGFPAHFQSNNQLSPLQDMFMYLQKPF
>GhNAC57	Gh_A06G1947
MEDVEMEKIVSCNTEEEEEDILLPGFRFHPTDEELVGFYLKRKVEKKLFTIDLIKHVDIYKFDPWDLPRVSKVSSTVGEKEWYFFCKRGRKYKNSIRPNRVTVSGFWKATGIDKPIYGVGEYHNNSIIGLKKSLVYYKGSAGKGTKTDWMMHEFRLPLDQNHAKDNFEEAEVWTVCRIFKRDVTCRKHALDWQNKKKNNNNKKNDNNININWNVQNISAINSRTCSTEESENSLEFLGEKEIENFPGKLNQFSFTSDHHHHHHQGTSQVLSFSNPNNGDGLFFGQQQWNDEFKPVVDYNFGDSLLYSDW
>GhNAC58	Gh_A06G2028
MTWCNNTVDDRALHIATKEPIVSVATSAAAASTISCPSCGHNIPYQDQAGIHDLPGLPAGVKFDPTDQEILEHLEAKVILDKYNLHPLIDEFIPTLEGENGICYTHPERLPGVSKDGQIRHFFHRPSKAYTTGTRKRRKVHTGHEDGSETRWHKTGKTRPVLVGGTVKGYKKILVLYTNYGRQKKPEKTNWVMHQYHLGNNEDEKDGELVVSKVFYQAQPRQCGTSSSIKEPLNRKSKNIIQTPNSSSRGVVEYYNQPFISFDHGHGSHHYRENPPQIIPNFGVQGDESSFYRLASDTSKGKGRSL
>GhNAC59	Gh_A06G2114
MAIASMSNDNTSNVDLDFNNSNSSSSSKDDHEQDMVMPGFRFHPTEEELVEFYLRRKVEGKRFNVELITFLDLYRYDPWELPAMAAIGEKEWFFYVPRDRKYRNGDRPNRVTTSGYWKATGADRMIRGENSRSIGLKKTLVFYSGKAPKGIRSSWIMNEYRLPHHETERYQKAEISLCRVYKRAGVEDHPSLPRCLPTRALTSSRGLQSEKKYSQAQDAAQQAMERFQGFGGGESQPQLEIEKISETDGSSSSTSDVTTALALSKQNVYRPTALIRTTLGLPSGIMEEEGLFLNQSKQGCTSLLPNSTTLFQLGSSSVSSNVVDDLHRLVSYQQATMNPLQFYNTYQQQQQQPEFSTLPPQSQAQQLSLNVLPSSLPLTTFSDRLWEWSPIPEPSREFT…
>GhNAC60	Gh_A07G0349
MNAFSKVPPGFRFHPTDEELVAYYLRKKITSRRIDLDVIRDVDLYKIEPWDLQELCRIGTEEQNEWYFFSHKDKKYPTGTRTNRATAAGFWKATGRDKAIYSKHDLIGMRKTLVFYKGRAPNGQKSDWIMHEYRLETDENGTPQEEGWVVCRVFKKRIPAISKVSQYESPCWYDDQVSFTPDLASPMQNMAYHHLPYSCKKELDLKYQAPNEHYLQLPLLDSPKLLHPSVEAFGLDINNASTLQETHEQHLQTLYANTNNEHAADQVTDWRILDKFVASQLSQEEVAKQNNYSSASAKNVFHSSQHANLLIRHLNKQEMAPENASTSNRHTDLWK
>GhNAC61	Gh_A07G0558
MAPLGLPPGFRFHPTDEELVNYYLKRKINRQEIELDIIPEVDLYKCEPWELAEKSFFPSRDPEWYFFGPRDRKYPNGFRTNRATRAGYWKSTGKDRRVSCQNRAIGMKKTLVYYLGRAPQGTRTDWVMHEYRLDDNECEGTCGIQDSYALCRVFKKNGMTGSETEEQGQSSLTVMDQYCSQGVIMNDSETMYGEVPIGASSSSCMEEEEDKDDSWMQFITDDPWCSSNCTAAMAGDELANTGFYNLK
>GhNAC62	Gh_A07G0739
MEDSIDDNKKKRNGEEIKLPGFRFHPTDEELVGFYLRRKVEKKPISIELIKQIDIYQYDPWDLPKVSNVGEKEWYFYCKRGRKYRNSIRPNRVTGSGFWKATGIDKPIYSSSTKEPHHHHHHHHHQHDRHQHQHLCTCIGLKKSLVYYRGCAGKGTKTDWMMHEFRLPPNGNHTTNAQEAEVWTLCRIFKRTPPNNKYPPTTVASTAAWKFSATTTIKQNGTDYPTTCRSSMEDVSQSQNSYDKCKSLCDTVIQQKGNKPDMDEVDARNYFLYGGTLPLSTQQAPFTSTNFPTFCNHPNGDVDVFSNGNLDELRPVVEVALEPYTSHAFDYT
>GhNAC63	Gh_A07G1009
MEIPAGFRFFPTEEELVSFYLRNQLDGRRQEMHSVIPVLNIYDVEPWDLPQLAGERCRRDTEQWFYFTPRQEREARGGRANRTTASGYWKATGSPSYVYSSDDRVIGMKKTMVFYKGKAPSGKKTKWKMNEYRAIEAVPNPTAVTTTPMLRHEFSLCRIYVVSGSFRAFDRRPLETVSRATQLHENRTATFSERASMMEVTSSSSTSHSGGDHSDQPEANEDDIWEMVNDLKEPPLGWEQMNWTGV
>GhNAC64	Gh_A07G1218
MGDHKATRYIREVDLLKHEPWQLPAMSVVQSTYPEWLFFYKLNKISQRKNDRSTNDGYWKSTGADRPITCGDSLIGTKKTLVFYKGRTPNGLRTDWVMHEFRATAGSLPPNADNSYVVGYLRDNAAEKNEYLISNVGQQCPRFAASSSPDNAVGATSMESNSMDSDIALLKFMEEEGMFDSDLSPSRGLHSFPSSSAIFNNDQSRIEEERFSLEDFDYQQSDDLVEGQFVYTIDDEMKFYDALFHNPDERTNAEAEYRDNAWHDQIVHMSDGTCHGHSEGLNQRRMETGIHHDEVLIMDSGVESATVTAYEINCLELVQEERSVNSRACKSEYEPIFHKSAVLRHPRRVRLQDKSLGKAVSRDKTRESGIRGPAVQPVQDKKSILQANKGPKMDRDRNT…
>GhNAC65	Gh_A07G1226
MPENMSISVNGQTHVPPGFRFHPTEEELLQYYLRKKVSYEKIDLDVIQDVDLNKLEPWDIQESCKIGTTPQNDWYFFSHKDKKYPTGTRTNRATAAGFWKATGRDKVICSNRRRIGMRKTLVFYIGRAPHGQKSDWIMHEYRLEDNIAETNMVSNAMGEGPQEEGWVICRVFKKKNHHKTLDSHISSSLTEKARDRMFRAFNDGALEQILEYMERNCKDDSEANNCTSRRFLSPMETSTSNVYPADSFMELPSLESPNSASSQSCYQPMLTDNECSITNQVSGDPNSVGNSNSRLTNWAVLDRLVASQLNGQTETCRQLACFDDHTTAYCSPSITDHLDLQLPALRSGL
>GhNAC66	Gh_A07G1402
MGLRDIGATLPPGFRFYPSDEELVCHYLYKKIANEEVLKGTLVEIDLHTCEPWQLPEVAKLNANEWYFFSFRDRKYATGFRTNRATTSGYWKATGKDRMVMDSRTQEVVGMRKTLVFYMNRAPNGIKTGWIMHEFRLETPHMPPKEDWVLCRVFNKSKGGENSNALSPHMMYETSTQTSMACGGYEQISCFLSTTPTHHNYGQSLLNLLQSSQLKYNNNNNSLSNNEVSSKVVEDDYEFLWDMNMEENSLEDHHVHGHGMADSSLEDMRFEIDNSIIFL
>GhNAC67	Gh_A07G1811
MNTVKGFRFHPTDEELIEYLLLVTFCVDRDSLVQVIDQVPDICQWEPWQLAESSKLQTGDRLWYFIYTPTYKYRNSKRINRTTREGYWKPTGNARKIIDPKTGKVIGTKKTLVYYKGQCNDKDKIKTCWVMHEYELVAAPNSTDTDRKTFNLCKLKKRVDISCTDAGQSSQHKDCDDVVHNQSGIESYAGEISSQHNIANDDVVSNLSSHDLDDAISKGNLHERSKECNEPEGNSGVQKLNSIIEKDDKSCSSVLTNGDETITVERSDQNNVVVAIEGLGIPSSFEYLGDEVLIPAEFFYNEGLSFDELLEVPQATNNSNWIQDQSITNPDDVEFLNSSFVDNDEAYLLEENRPYPSAADNEVLGAVGSSDSMEKPSKRPRLSHDDHVETTEARAGGSI…
>GhNAC68	Gh_A07G1948
MGLRDIGATLPPGFRFYPSDEELVCHYLYKKIANEEVLKGTLVEIDLHTCEPWQLPEVAKLNANEWYFFSFRDRKYATGFRTNRATTSGYWKATGKDRTVVDPRTEQVVGMRKTLVFYRNRAPNGIKTGWIMHEFRLETPHMPPKEDWVLCRVFHKSKGGENSTRLSSPMILEPSIHAPSLADQTTMACGYHHQLNSLATKPAHQSQGQSLLNLLQYNYHQENDDDNKNNNNLHCSNNEVSSKVDDDYEFLWDMNMEENSLGDDDDDHHHLIHGVASNSDDMRFEIDNSMVFL
>GhNAC69	Gh_A07G2132
MEGQRFVVNGGIKMPIGYRFRPTDEELVVHYLKRKALNLPLPASVIPEFDVFQTDPWSLPGDVKEKRYFFSNRYGNESNNKKRKRVVAGSGYWKPIGKEKTILASGTNQVVGMRQALIFCERKPWTDTKPRWLLHQFRLVGSADETLMTKREWHGDWVVFKVIQRKRNAKKHGVICSNSQTTRAAAYMPSCIDFTGEDSSVFGPPQPTSPSSSEFTEVSPNGLLDQEESSAAVITTFLHYCMRKQ
>GhNAC70	Gh_A08G0336
MGAVSLPPGFRFHPTDEELVVYYLKRKINGRKIELEIIPEVDLYKCEPWDLPGKSLLPSKDLEWYFFSPRDRKYPNGSRTNRATKSGYWKATGKDRKVNSQTRAVGMKKTLVYYRGRAPHGTRTNWVMHEYRLDERECESASLGLQDAYALCRVFKKTAIPPKVPGDHYQAVATPNQFACDHSSSFEESSDFGIPIDTRSPSVLNRSPIDICDANEVKWMQSLSHDVFGLNNASFTNYETLPYHPSKVDVALECARLQHRLALPPLEVEDFPRLGFTNHKLMATPPPPMRETDILQEILSVNPIGHEDAWGASSSNNNAYDFTFMTAKSMYQNQVNEMSCAQYMNKPLEEAITSPIEITEVQGERMTENSRWVGMSSKDLEQYCFMEENKVVPIENISS…
>GhNAC71	Gh_A08G0932
MAVLSLNSLPTGFRFRPTDEELIDFYLRAKINGKRNDEVEVIREIDVCKCEPWDLPHMSAIETRDPEWFFFCPLDRKYPNGNRLNRATKAGYWKATGKDRKIKSGSCLIGMKKSLVFYTGRAPRGKRTNWVMHEYRTTLIELDGTKPGQNPFVICRLFKKQDESIEDTNGDEVDVSSPTEDMQSELEGPQDSPALEGVAQPKFPHNNGTFSWGPPNDVVSNAVPPMLECNIVDSKAYSVTGQVAEIVTDKVDQVGEALNHFYDPMVEPPDRKFFSPLRSHVEAEQAPWTFHQVGSSLSAVEVEHETNKNDASISDFLNSILNNSDDYYSVDSSSQQYSANESETPKTMAVVEDGRIRSEQDAEVAQVLMIGSQLGREIADKGTPLEIKATAQYCTIPIN…
>GhNAC72	Gh_A08G0961
MSEEMNLSINGQSQVPPGFRFHPTEEELLHYYLRKKVAYEKIDLDVIREVDLNKLEPWDIQEKCRIGSTPQNDWYFFSHKDKKYPTGTRTNRATAAGFWKATGRDKIIYSSFRRIGLRKTLVFYKGRAPHGQKSDWIMHEYRLDDTNTLDSNAPNPIGDSMAEEGWVVCRVFRKKNYQKTLESPKSSSSTSLDSKTQMLCSGNDGVLDQFFLYMGRTCKMENDSLNIPNANTNNHLRMLVANNAGGISDGLHESFMHLQRLESQSLPALPIYTAHFDQHRSFKPCSQSIDDMLTEIEPSAAAAGFDNTNNESKNGVNDWVTLDRLVASQLNGQVETSKQLSCFTDPNAVFGLCHDDDEDDDDIQLSHINMHRSNQNPQVYSNENDLWSLTKSSSPSSSD…
>GhNAC73	Gh_A08G1086
MSNIDDNSHIVGYRFHPTDKELVDHYLWNKILDRDSLVQAIKEVDSLFNKDPWELPGWSEIQSADQVWYFFSRRGDNKRVKRTTDKGFWKVTGKPRKVKGKKGCAAKKSLVFYEGRTPNAKWTPWVIHEYTFTSTLLDNREGIFLCKLKKKEDETANASSSESCQPSLVAEEEIPDNSTMFNPDEMLDTLKERDREHELEMDEQQQPPDFTSYCDGLPHLSKEENDDESWIGYLVDDDEINPDELNLGNECRNFALVGTSVTCPGEPSRKRSRREAVVLCGAIENEECQPMLYEQAVSNSMMLDEHGGSKKHQALAMVNAPNVTSSSVKQDPHGRDRMVSLNNESGEMDIPDVESVVDPHGIVRATRFHNPYYKKLGEQEDDPKRINKRGKFCRKIAFQ…
>GhNAC74	Gh_A08G1428
MEGGSLPPGFRFHPTDEELVGYYLKRKTQGLEIELEVIPVIDLYKFDPWELPEKSFLPKRDLEWFFFCPRDRKYPNGSRTNRATKAGYWKATGKDRKVVCQSASGYRKTLVFYRGRAPLGDRMDWVMHEYRLSDEPSQGSNNQGAFALCRVVKRNEPRATDAHGKPKAMRVGNRSSNVELTSPIVSNEPLSNSGDISCQTSYPNNESRYSSPITSPYPYEVTQVPTFEPVSVATDPTSIWVSPELILDSSKDYPQICKTAAQYLPQYEFPSTLTRWQQYEQRDFSPSSSHSNFGEIEHVDGLSHIGCRPPYSEHANYMDFYGNEGNDQTGSFNCPNPF
>GhNAC75	Gh_A08G1552
MNSFSHVPPGFRFHPTDEELVDYYLRKKVASKIDLDVIKDVDLYKIEPWDLQELCRIGTEDQNEWYFFSHKDKKYPTGTRTNRATKVGFWKATGRDKPIYSRQSLIGMRKTLVFYKGRAPNGQKSDWIMHEYRLETIENGTPQEEGWVVCRVFKKRMTTVRKMGEYGSSCWYDGQVSFMQELDSPRRIPQPYASYYHRYPCKPELKLQYNSPHDPTFQLPQLENPNVQQYSAASLSCNLVVPDGNYDGKTGSTLQSSTLTQEEHMHPTHQQSLKSFYDSTTEQAVDQVTDWRVLDKFVASQLSHEEASKENNYCNADTSFYVAEQMNLASNESKRPEIAHQEFASTSTSSCQIDLWK
>GhNAC76	Gh_A08G1691
MGLRDIGATLPPGFRFYPSDEELVCHYLFKKVANEEILKGTLVDIDLHTCEPWQLPEVAKLNASEWYFFSFRDRKYATGFRTNRATASGYWKATGKDRTVIDPRTQEVVGMRKTLVFHKNRAPNGIKTGWIMHEFRLETPHMPPKEDWVLCRVFHKNKGDDINNNPTTMLETSSSRAFSLRDQTSMHYGHQLQQIATSLSFPQPHPSHGQSLLSLLQQNNNNNPYTNEVISSKVEDEFDFFWDINTVENNLEDIKFDNNEDDDNVGFL
>GhNAC77	Gh_A08G1743
MNMVKGFRFHPTDEELIEYLQIKTFNRDSLVQVIAEIPDICESEPWELPGRSVLQTGDRLWYFMYPPKYKYRNSKLVSRTTLEGYWKITGKARKIINSETGMEIGNKKTLLFYKGQCNDKIKNNTCWVMHEYELKAMLDSTNSHQKTFKLCKLKKKTNISSKEAGQLDQYSLSDLDNHVANNALLEDILDPNGSSEPEASNNHNDVHNHCSSVDTYGDERSNQHNTVDEGEGSNISTNFVNHVAEDAIPEVPSHIFKVYQNGLEDNNWIQDLYSTNEQDDESWNSIITSFDETIINESSNQHNIVVAEKGIETPIISYDETITNERSNQHNIVVVEGGTEMSVISYDETVANERSNQHNIVDVDEGFEVPSNLKYLVEEDTISTDLLYKDGLYSRSLFG…
>GhNAC78	Gh_A08G1953
MAAALVSDDNFLDEYENKALPIGYRFVPRDHELISFYLFNKIKGFQLPFDVIKNIDFYYLDPFHFSPCEFKHGRKNNEAYYFTKTKEIRSKMDRIERHTRNGYWKSCGKAEEIKHRDRIIGLKRLFVFHWRIPELGFGKWVMHEFSIHPTFLVPHPLLDEKIKAKIHRCVICRIVNRECSYGV
>GhNAC79	Gh_A08G2042
MGSTNGGVPPGFRFHPTDEELLHYYLTKKVSFQKFDMEVIREVDLNKMEPWELQERCRIGSSPQNEWYFFSHKDRKYPTGSRTNRATNAGFWKATGRDKCIRNSYKKIGMRKTLVFYRGRAPHGQKTDWIMHEYRLEDGDDPQGNPTEDGWVVCRVFKKKNLFKVSNTINGGSSLNSLDQHHHLNMNHTNTTSSSSQTQPPPPLSFMHRSNDQYNLNTTTTTTLELNKAELALHYPPHIPTPTHQYSLFHPQTLLPTHKSMTAYEYAPPPPVGLPSESSHPIMIKQLMSSNPRDCDSGSESVRYQCETGLEGVAAGGGGSGRDDENEGMNEWGMLDRLVTSHMGIGQDSSSKGVRFEDSNNNGTNATSVHPINQLSLRGEMDFWGYGK
>GhNAC80	Gh_A08G2055
MNMFDGTTTTVDEGVPLPGFRFHPTEEELVGFYLRRKVDNKSLTIELIKEIDIYKYDPSDLPKTGMMGENDLYFFCKRGRKYRNSVRPNRVTGSGFWKATGIDKPVFSVRSGEAIGLKKTLVYYHGSAGKGAKTEWMMHEFRLPNPTLTAQEAEVWTICRIFKRNKKIKQDSRQGAAKRASTSNGKGVDGNKRCSVESNSHENYITIGSQIIENYDDDDDDGEMVMDHVMNDESCRGEWYHGELQRMASSSSPSSSFSTVNDFFTNANWDELKSILDLDLDPFLL
>GhNAC81	Gh_A08G2056
MSMVHGTTSTVDEDVPLPGFRFHPTDEELVRFYLRRKVDNKPLTIELIKEIDIYKYDPSDLPKTGMMGENELYFFCRRGRKYRNSVRPNRVTESGFWKATGIDKPVFSVEGGEAIGLKKTLVYYRGSGGKGTKTDWMMHEFRLPNPTMTAQDAEVWTICRFFKRHRKIKQDWRQGAAKPASTGNGNGVQGYESGSVGSSSHENYITLGSQNVENYDDDDGEMVMDHMMNDGSCRREWYHGEMQCMASSSSPSSSFSTENDFFTNANWDELKSIVDLDLDPFHFAKNHF
>GhNAC82	Gh_A08G2057
MNMVHGTTTTVEEDVPLPGFRFHPTDEELIGFYLRRKVDNKSLRIELIKQIDIYKYDPSDLPKTSMMGENELYFFCRRGRKYRNSVRPNRVTGSGFWKATGIDKPVFSVGSSEAIGLKKTLVYYRGSAGKGTKTDWMMHEFRLPNPTLTAQDAEVWTICRIFKRHKKNKQEWRQGATKRASTSNGNGVHGYERCSVESSSHENYITFGSQSIENYDDNDDDDGDGEMVMDHMKNDGSCRREWYHGEMQCMVSSSSPSSSFSTENDFFTNANWDELKSVVELDLDPFLL
>GhNAC83	Gh_A08G2288
MAPMSLPPGFRFHPTDEELVAYYLHNKITGRPIELEVIPEVDLYKFEPWDLPDKSYLPSKDMEWYFYSPRDKKYPNGSRTNRATRGGYWKATGKDRTVQSQKRAVGIKKTLVYYRGRAPHGIRTNWVMHEYRLLNSTLKDCYALCRVFKKNIQILKPKEEEAVGNNNNVDKEKQLHGEETSGNEIPKGRQVEIEDENLITSSSDLTQGTSYETGMAMADDNQPPFTSDEANSSANNISSSLAMDFSPNLIQAEGYTNVEYQVPYPPLELEDFPQINISETKAEMMDEYMVYDKYKDYMNGSLEEIFSLCSSQDISMPLYMHQD
>GhNAC84	Gh_A08G2289
MAGNGQLSVPPGFRFHPTDEELLYYYLRKKVSYEAIDLDVIREVDLNKLEPWDLKDKCRIGSGPQNEWYFFSHKDKKYPTGTRTNRATTAGFWKATGRDKAIHLSNSKKIGMRKTLVFYTGRAPHGQKTDWIMHEYRLDDDDSDVQEDGWVVCRVFKKKNLIRGNFQADFNQEDNNYNHMKNIASSSAHQMEPRPNNNHLHTLYDYSFDGSMQLPQLFSPESSAVAASSFISPLSLNSMDVECSQNLLRLTSSSGGGGGGGGGGLMQQDQMRYNGEWSFLDKLLTNHPMSLDHHHHHHHQSQAKYIPSLQLDHVGSSSQKFPFQYPGCETAEGLKFSK
>GhNAC85	Gh_A09G0040
MSNNFGLGTMENINNYEEDDEELLNSFPAGYRFKPRDDELVLFYLKPKLLNLRLPPNRIRDVELYQYNPQQLIEKYESYGEEEWYFFTPRDKKYRNGLRPNRAAGDGYWKATGADKILKSESHEIGYRKALVFYKGKPPKGEKTDWMMHEFRLKDPPAKLSQDEMRLDDWILCKIYKKSDKSSKNSALISDNSHGVVSFEYGSDEFGEMDDNLYCEYLMFDHNPSLLLDDNFCDYYDPSLMPMAMVEQGRMDSPDKKTTS
>GhNAC86	Gh_A09G0159
MDEKNDVDKVDDVMLPGFRFHPTDEELVGFYLKKKIQQRPLPIELIKQVDIYKYEPWDLPKLAASGEKEWYFYCPRDRKYRNSARPNRVTGAGFWKATGTDRPIYSSDGAKCIGLKKSLVFYRGRAAKGMKTDWMMHEFRLPSMSDSIPPSKNLFDKTLPANDAWAICRIFKKTSTMAQRALSDTWISSLNHGAACSQFSSENISCTTEIGSTIPLCSNGELQQDCSAGFSALDIPSYKSFHQTVYRPSSFHVSNGDLHNNMMFSPLDNMSGSSPKCTIDTSSMLLSRPLISNASASTDFRGQQHQYGDFSISSPQDMQGNGGGVESEEGTRKTSDSIPDYNHLLMGFPFRLSPNMPDSWKPNLPWDSPQCPSEISTTYSTDKCYT
>GhNAC87	Gh_A09G0294
MKLEIRSCQVLKHSSDKEPNFVSEPNGSEREVFKELKSFAYTLFSIHLSSSSSPFFTLLMARSWLVDSRAIAKKVKNASWSSSVQITDCGANRECPNCHYRIDNSDVFPQWPGLPVGVKFDPSDAELLDHLAAKCGVGDSKEHLFIDEFILTLGDCQGICYTHPENLPGARKDGSSIHFFHRTINAYSTGQRKRRKIQNQDSTNEEHVRWHKTGKTKPVTENGVHKGWKKIMVLYKSTKKGCKPEKSNWVMHQYHLGDTEDEHDGEYVVSKIFYQQQKQTEKNDDSPMTEEPDNLMIHTSPRTPKTITPDPPRPWKSMMLDDIEENMHQEANFAVERSDVHTDAVQCEDNSDYQAWLAGESQAVENPDFNGFDEFLLCNELLDSFSLPTTKDPKADCAA…
>GhNAC88	Gh_A09G0474
MENLPPGFRFHPTDEELITYYLSHKVSDITFTSKAIVDVDLNKCEPWDLPAKASMGEKEWYFFSLRDRKYPTGLRTNRATEAGYWKTTGKDKEIFRAGGVLVGMKKTLVFYKGRAPKGEKSNWVMHEYRLENKHPFKASKEEWVVCRVFQKSAAVKKPQPSSSSQPSLGSPCDANSIVNEFGDVELPNLNINANPSCGFNDIATPSYSNNVNHGHMNAMNLNLDFGAASLPSSLSWPSSILSPNLSMNSFLFKALQLRNYQPRDVSGMDYSILSSTQGINIPPFGTDLASNFQGAAASSSKVVVPMPQQQQQEQPFNMDSMW
>GhNAC89	Gh_A09G0703
MYGMSSGSDILPPGFRFHPTDEELIIYYLTQKLSSSSNPLINIIADVNIYKFDPWELPGKALFGENEWFFFSPRDRKYPNGTRPNRATGCGYWKATGTDKPIITSVGSQCLGMKKTLVFYKGRPPKASRTDWVMTEYRLLYDHFLPQKPKGSMRLDDWVLCRVHHKSKVPQQITSGKNYDRSLSCSPPFQRGCLQGQEMILNNYTIQQGNEYHQFPYHNYHMTIPLENEQLDNQMECDGTTTVDFNVGDMLEYIDHRVFHEGDITFGQELPLVSEKRLNASVSMHDDGNAYVPQICSQAPSSSSSSSYQEVFLEF
>GhNAC90	Gh_A09G0913
MAVAIGFRFFPTEEELVSFYLRNQLQGTRQDMHLVIPVLNIFYDLEPWDLPKLAGELCKGDVEQWFYFIPRQEREARGGRASRTTASGYWKATGSSGFVYSSDDRLIGMKKTMVFYKGKAPNGRKTKWKMNEYRAIEALSDPYVAAPPKLRHDFSLCRVYVASSSSRAFDRRPLEAHNNAATTSGGASGTSHAGGDHYNPAEASEDEFWELINNLEEHAIGWEQLNEI
>GhNAC91	Gh_A09G0920
MMAGEGVSRETQMSIQASSMFPGFRFSPTDVELISYYLKKKLDGYDKCVEVIPEIEICRYEPWDLPAKSIIKSDNEWFFFCARGRKYPNGSQSRRATEQGYWKATGKERNVKSGSNVIGTKRTLVFHTGRAPKGERTEWIMHEYCMKGKSQDSLVVCRLRKNSEFCLNNNSNRVARNHRELSIVHDSNHATSDGGTDLTGISEGDKAIEFYSKKATSSNDSHSIEQIDSASESEQKLSNEVAPTESSTLKKDSDDEEDFFAEILKDDIIRLDETSLSASTPEILPMIATTTHRVSLLQGGANRRIRLTRTKADVIQHGTGGISTKKWKSEGPPKCLLSVFSPRTAILVILITLLALLLPCSNFKSSKVFQI
>GhNAC92	Gh_A09G1062
MEVEPKRELCDTNQTPEKTPPLSLHHASSSDALGIVEAPENEEPIVNGTNNKDKIDDDRYLDSFPPGYRFCPLDEELVLYYLKKKVLNLPLPQNRIVEVNLYQYNPERLAELYKQYGEKEWYFFTPRDKKYRNGTRPNRAAMGGYWKATGADREVRFKDRIVGYRKALVFYKGRPPKGDKTSWIMHEYRVNDPPPLCSKKEGYTDMRLDDYVLCRIYKKVDKSGRTQTKTEDGLALTQKQERDEMMGSEDTMNYLSTMGMGMGGNFMNQAFPEFQYIFNDQFPSSFPTKYLNDRLEEDVWSFDFPPQLDVSVEGLINVDNVFSPDTANKNSTNSEMNTRD
>GhNAC93	Gh_A09G1149
MESSGAAVVGNDEIQLPRGNQVFPSDEFLADCLMKRFNGEPNPDHFHDVDLYSKHPAQLTEELEPSTDNKWYIFTPRFKKTLGTKLRPDRRTPNGYWCTTGVDKAISVEGSTNPAALKNFLDFYEGNRPDSTKTEWKMHEYRLSDAVKNTLINSKPRGDMTLDNWVLCKLYKKREMSSRSEASTPTIIEAQNNEDKSSPPAANMIIFL
>GhNAC94	Gh_A09G1559
MAPVGLPPGFRFHPTDEELVNYYLKRKINGQEIELDIIPEVDLYKCEPWELAEKSILPSRDSEWYFFGPRDRKYPNGFRTNRATRAGYWKSTGKDRRVASQNRAIGMKKTLVYYKGRAPQGVRTDWVMHEYRLDDKESEDYCGIQVDSYALCRVFKKNGICSETEDQGRCNMLVMECSQSVINDSETMSPDLPLASSSSFIEEEDKDDSWMQFITDDPWCSSNTTALAGDDVSNVALTN
>GhNAC95	Gh_A09G1677
MGVLLLNSLPLGFRFRPTDQELIDFYLRSKINGNRNDEIEIIREIDVCKCEPWDLPDLSAIKTQDPEWFFFCPLDRKYPTGNRLNRATDAGYWKATGKDRKIKSGSTLIGMKKTLVFYNGRAPRGKRTNWVMHEYRTTLDELDGTKPGQNAFVICRLFKKQDETIEDINGDEVDPSVLSPTEDMVSELEVPQDSPTVKQEAEKACDTSETCLASLPDEVISNAVAPIVEGNSDNHDYYNKIDQVAEIAPAEVDLLEEALNHFYDPMMEPLFSPLHNQIEAEQAPWMFDHVGNCSNVEFGHGTNENDPYISNFLESILKNSDDYHGDDTGSQKNSESETHTTMTIGKDGGFCSESGSEVTQVLLGTDTVNGVPPLGTAQDCGIPICMQDVYFSGTVPFYN…
>GhNAC96	Gh_A09G2371
MSSADMNLSINGQSQVPPGFRFHPTEEELLHYYLRKKVASQKIDLNVIPEVDLNKLEPWGIQEKCKVGSSSTPQNGWYFFSHKDKKYPTGTRTNRATAAGFWKATGRDKIIYCELRRIGLRKTLVFYKGRAPHGKKSDWIMHEYRLDDDSNVQSSKTIGDSMAEDGWVVCRVFRKKNYQKTLEDPKSSSSYTSPGPKAPMVFSGNEEVLDQVLQYMGKTCKMENDFFTSTNNPRSFEENKHEMFMHMPRLESPTLPPFPIHSPLLDQETSFKPCYQSIDDTLITVTQPSSINQGDSGAYDHHQTDSVIDDNNGSKNIWVNDWVTLDRFVASQLNGQVETSKQQSYLSDPSVVFSLCHHDDIQLSNIRLERSNQNSQVYSDEIDLWSLTKSSSPSSSLDP…
>GhNAC97	Gh_A10G0263
MDGNNRSNVANLPPGFRFHPTDEELIIHYLNQKVFPSSNHHLTFSIIADVNIYKFNPWELPDKALFGENEWFFFSPRERKYPNGTRPNRAAASGYWKATGTDKPIIASAGSQCLGMKKALAFYKGRPPKGVKTDWMMIEYRLLDDCFVSQRPKGSMQLDDWVLCRVSHKGKAPLAGGYLQGQEMAIQITIGINEYDHQLPTMDQMVGLESEELDEKVFQEGSPEYPPTPIDTSMREVLKSIERVLSVGALDEMVKASSSNDGV
>GhNAC98	Gh_A10G0607
MAIPPAAIMSNDPNDNTNINVVDDRNNNNMSSSSNSKDEHEHDMVMPGFRFHPTEEELVEFYLRRKVEGKRFNVELITFLDLYRYDPWELPALAAIGEKEWFFYVPRDRKYRNGDRPNRVTTSGYWKATGADRMIRGENSRSIGLKKTLVFYSGKAPKGIRTSWIMNEYRLPHHETERYQKVHAEISLCRVYKRPGVEDHPSLPRCLPTRRSAESSRGQQSEKKYPQEAAQQAMERFQAFGGGQPQQMEIEKLTETDGSSSTSTSDVTTALGLSKQNLYRPMPPISTTPGLPSGMEGEGMFLNQSKQGCCSLLPNSTTLFPVGSSSVPSNVVDDLHRLVSYQQVALNQQQYYNTNHPHPHQQQHQPQSEFSTLPPQSQAQPQQLSLNVLPSALPSPTAF…
>GhNAC99	Gh_A10G0627
MESQNFVANGGVKMPIGFRFHPTDEELVVHYLKRKALCLPLPASVIPEFDVFQTIPWSMPGDMKESKYFFSTRHDSFINNKCKRAAGSGYWKPIGKEKPILASGTNQVVGMRRAFIFCQRKCSNGTQTRWLLHQYRLVDSMPTLDSTQISRSEMCGPDWLVFRVFQRKRSRRGKKHEVVSHKSETSSAMNMPSCIDFTVEDSSVFGPPPQPTSPSSTEITEVSSHGLDQEESSAFITSYYSNGCMRNR
>GhNAC100	Gh_A10G1796
MGGETSLTLVSGPTSPPPSAAAAKTGGSATALAPGFRFHPTDEELVSYYLKRKVSNKPVRFNAMAEVDIYKHEPWDLSDKAKLQTRDQEWYFFSLLDKKYGNGGRMNRATNQGYWKATGKDREVRHNTQLIGMKKTLVFHSGRAPDGMRTNWVMHEYRLAEEELEKIGALQQGYVLCRVFHKNNIGPPNGNRYAPFIEAEWDDGSIPLVLGVDTGDDGVAGNVAIAGNDVATTENAAVENNADHMIGSEQETEHAGKDALPNDEVPREMLNDKTDDCPPLPPCKVERPDDCPPICMLNREASLPLLRYKRRRHTDLGPNHANASENSTRTTQDRCSSTTTTTSPSSATTTAISALLEFSLMESLELKENNHRVPPPTFDIANLDSVVPPSCMKLINELQ…
>GhNAC101	Gh_A10G1944
MSTVRPQLEIPVGFRFLPTKEEILCDYLQPFIKGDPIPSGVMKELDIYGANREPWNIFDQDSEESLWVITKLMKKSKSRIERTAGDGCWLQQYIKEVKNSDGGEVIGYDKYFTYSRKKSQKSNGQWIMHEFSLKDQEALGLSDFVICEIKNKDAAVVSPVYEECEGEINKNKKRKLMEAPSTSTNDFAFLPVGNQAFDSMAPELGGFSPSPPFTACLNQQPNPWTSAGVGGNLGVPDYNSHHLGDPIPSGVMKELDIYGANREPWNIFDQDSAESLWVITKLKKKSKSRIERTAGDGCWLQQYIKEVKNSDGGEVIGYDKYFKYSRKKNQKSNGQWIMHEFSLKDQEALGLSDFVICEIKNKDAAVVSPDYEECEGEINKNKKRKLMEVPSTSTNDFAF…
>GhNAC102	Gh_A10G2008
MSNNGIFQDSMLKKQKEEEGEEYFRSLPPGYRFKPRDEELVNYYLRLKISGLSLPPNRIREVNLYRHDPETLTARNNYISSNEVEKEWYFFTPRERKYTNGSRPARKAGNGYWKATGADKAVILKGRKIGCKKTLVFYEGKPPRGFKTNWAMHEYVLSDAPVRVRHGKEDMKLDNWVLCRLYKNRREAKQKQIIPEEGNDLACQEKVEPHKMAEPVSEPNNMVVPPVYDQHEQLGVQPANMNIGQDTNWFPELDNLMPVSNDYGNYYMFDNNPTHGGGFQQVPNYDDFVTNAAAAAPAPFCSTFPLDNQFQSMGDAGFNLPPPQLQFQPHWPALPSPPLQFSGVNTGFDFLVDEYLLDPELGMPPP
>GhNAC103	Gh_A10G2021
MLKRLKEEDDEEYFRMLPAGYRFKPTDQELMDYYLRRKFSGLPLPPNKIREVNFYSHDPETLTAMNNKVSSNEVEKEWYYFTPRERKYTNGSRPARKAGDGYWKATGVDKQVLLNGKKIGSKKTLVFHEGKPPKGSKTNWIMHEYVSSHAPVRVRHGKEDMKLDNWVLCKLYQNSREAKQKHRTTQEGNGLECQEKVEADIAAIVPNKMAAAVSESINMVASPAYHQYEQLDVESFNMNFEQDTNRIPEQGYPMPLFGENSNYYIFDNNSTLGGGFQQQVPNFGDFVTNAAAAAPVTSMFPLGNQFQSMANAGFNLPPLPLQFRPQWLELRPPLQQFSGVNPDFDFSVDEYLLDYEFGMPPPPEFC
>GhNAC104	Gh_A10G2022
MDPLMLKEEKGEAFLRSIPPGYRFKPRDDEIINFYLRPKIFGLPLPPNRIKEVFLYNYDPQTLTAMSNNALSNGVGNEYYFFTPRDRKYANGSRPARNAGNGYWKATGADKLICRKGKKIGLKKSLVFYQGKPPKGVKTNWLMHEYVLTDAPIRKRLGNEDMRLDDWVLCRVYKNLREKRLKHETLQEGHQEEAQAEADSSAIVAYDGAQMVQQEGHQVESEAEADTSEILPYNGTQMVENGIAFAPLYEPINTSSQMLEHGIAFAPLYEPINTSSQMLENGIAFAPLYEPIDYGVFEPALFMQQHFSSDLDLDQFNQDPHTGLPPPF
>GhNAC105	Gh_A10G2023
MDPLMLKEEKGEAFLRSIPPGYRFKPRDDEIINFYLRPKIFGLPLPPNRIKEVFLYNYDPQTLTAMSNNALSNGVGNEYYFFTPRDRKYANGSRPARNAGNGYWKATGADKLICRKGKKIGLKKSLVFYQGKPPKGVKTNWLMHEYVLTDAPIRKRLGNEDMRLDDWVLCRLYKNLREKRLKHETLQEGHQEEAQAEADTSAIVAYDGAQMVQQEGHQVESEAEADTSEILPYNGTQMVENGIAFAPLYEPINTSSQMLEHGIAFAPLYEPINTSSQMLENGIAFAPLYEPIDYGVFEPALFMQQHFSSDLDLDQFNQDPHTGLPPPF
>GhNAC106	Gh_A11G0147
MAVISLNSLPIGIRFRPTDEELIDFYLRAKVNGKRKDEIGVIREVDFCKCEPWDLPHLSAVKARDPEWFFFCPLDRKYPNGNRLNRATEAGYWKATGKDRKIKSGSCLIGMKKTLVFYTGRAPKGKRTNWVMHEYRTTLDELDGTKPGQNPFVICRLFKKQDETIEDINGDDVDPGASSHTEEVQSEFDGPSVEGGAGKVPDETRPVGLCNEAVAPIFDCNNDGFNACELEETAPAQVDLLGEALFQICDPMMEPLDWKLFSPLHSQIEAEGAPWMFDHVGNSFGGVKFEHGTNENDAEFMNSILNNSDDYYSDDSSSRRNSVIETETPKSMAFGTNGGLYCKPDAEPARVLPGTGTANGGAFYNVLNSNGEPSNHVNTACNVDTAPTIRIRSRAHRIQ…
>GhNAC107	Gh_A11G0266
MEGALLPPGFRFHPTDEELVGYYLKRKNEGLEIELEVIPVLDLYKFDPWELPEKSFLPKRDMEWFFFCPRDRKYPNGSRTNRATKAGYWKATGKDRKVVCQPAVTGYRKTLVFYRGRAPLGDRTDWAMHEYRLSDEPSLGSSAFALCRVVKRNDGKPKEMSIGSSSTNVELTSITRNCNEPLSTISCQTSYPNNETRYSVDTDPASFWASPDVVFDSSKDYPQIRETAAQYFPQYGFPSLNQSPYSNLGESEHFDDLGRIGCMSPYSGHANDILWQ
>GhNAC108	Gh_A11G0290
MANIGEEDDIMDLPPGFRFHPTDEELIHQYLYKKVLGISFSSIAIGEVDLNKSEPWDLPWKAKMGEKEWYFFCVRHRKYPTGLRTNRATDSGYWKATGKDKEIYMGKSLVGMKKTLVFYQGRAPKGAKTNWVMHEYRLDGKFSIQNLPKTAKNEWVICRVFQKSSDGKKIPISSLVKASCLSNELGPATGLPPLMDSSPYNGGKCEPVFADSTYVPCFSNPIGPQANQQITIDHNFNNRTLHVSSNPCHVFPQNPFYAADFESLGSVQEQSMLRTLIENHGSKVQAERKIVRKPEMLSVVSNRESGKKTFDDQHAPSSSSAGPVDLDCFWHY
>GhNAC109	Gh_A11G0348
MNSLRLNGLRKLPPGFRFQPTEEELVFQYLKCKAFSFPLPASIIPDLNICNFDPWDLPGDLGEERYFFSVKEAKYKIGNRINWATASGYWKATGSDKQIISRRNQVAGMRKTLVFHMGKPPHGLRTDWIMHEYRLVNVPNNDFNSANNPMMQAKKFSIGSATTQDNLDDDNAEDKKDKKKKFLQKA
>GhNAC110	Gh_A11G0386
MDILDKQTKWTGSASLAIRHSFSNVGELDAAATRVMMESTESCVPPGFRFHPTDEELVGYYLRKKVGSQKIDLDVIKEIDLYRIEPWDLKERCQIGCEEQNEWYFFSHKDKKYPTGTRTNRATMAGFWKATGRDKAVYDKSKLIGMRKTLVFYKGRAPHGQKSDWIMHEYRLESDDHASPKEEGWVVCRAFKKRITGQTKNMQVWESSYFYDEASGMSSVVDPIDYIPRQNFLPQNLLCKKEADNYSNFVDHSDDQFVELPQLESPSLPLIKRPSSISEKTKHEEEDDEELNNSKKLTDWRALDKFVASQLSQEDRFEGEGVSSFDAINNNNSNSNNSDMALMLLQNSSREEGNKLNEFLNSSSDCDIGICLFAK
>GhNAC111	Gh_A11G0524
MGKNALPPGFRFHPTDVELVMYYLKRKVLGQKLLLNVIAKVDVYKFAPWDLPDMSCMKTGDLKWYFYCPIEKKYARGDRVNRATIFGYWKATGKDRPVKYNDEVVGMIKTLVFHKGKAPRGDRTDWVMHEYRLEEKILADRGPVQDMYMLYVVFKKDGLGPRNGSQYGAPFKEEEWSDDEQADLPGAGSLCGLSTVAVGGDNSSCVPESVCVGPSVESSGWCTQPSMMGHTNGDVNVTTAIDTNAYAAPTCPDAPEVQVVAVAEDVPTLLEAPQPALVPQDQESNDNMLSMLEYFFEEDAFGTHEGQRRGNATDSSFKDTPVSDEDDISNLLASFTDVDNSNNWSYPF
>GhNAC112	Gh_A11G0613
MASRSWFIDSRSIAKKVKNAIQITDTDCGAIRECPNCHHRIDNSDVSPQWPGLPIGVKFDPSDIELLQHLAAKCGIGDLKPHPFIDEFIPTLNEDQGICYTHPQNLPGVKKDGSSIHFFHQTINAYAIGQRKRRRIQNRHSTIEEHVRWHKTGKTKPVIENGVRKGWKKIMVLYKRSNRTHKPEKSNWVMHQYHLGAEEVEVGGNYVVSKISYQQRKQTDKNDGVTRMEDSDNSIIRASPRTPKTMTPSPPRPWKSIIYEGDIDEKVHQLDTVEQESKFAAEGSNLPIHGVECEDHLSIMVKNSVKDRVSYAVHDGDVGRKQRCMHLRNFRA
>GhNAC113	Gh_A11G0633
MENVSSFRNEDEQMELPPGFRFHPTDEELITHYLSKKVVDSFFSAIAIGEVDLNKCEPWDLPWRAKMGEKEWYFFCVRDRKYPTGLRTNRATDAGYWKATGKDKEIFKGKSLVGMKKTLVFYKGRAPKGQKTNWVMHEFRLEGQYSVYNLPKTAKNEWVICRVFQKSPNGKKVHISGLPPLMDPSPHTSEARTVVGAGETSNVTCFSDPIEDRKAVEEMMDSFDTSLVPCSSSSVNSLQKASYTTNQIKSNMGNLQYPDCFWIQEPSLLKTLIQSQGGRSKQNLKPEFSQDSTVSNPEMIQLPSCSAGAINLGYFWGY
>GhNAC114	Gh_A11G0915
MPENMSISVNGQSQVPPGFRFHPTEEELLQYYLRKKVSYEKIDLDVIRDVDLNKFEPWDIQESCKIGTTPQNDWYFFSHKDKKYPTGTRTNRATAAGFWKATGRDKVIYSNCRRIGMRKTLVFYKGRAPHGQKSDWIMHEYRLDDNIVETTVSNAMGEGTQEEGWVVCRIFKKKNHHKTLDNPNSSSLGSESRNHMLSACNEGELEQILEHMRRNCNEEGVANNSWRLMRPIETAISNSYPDSFMKLPSLESPNSTSSQNCYQPMIVDNEGSITNQMSGDPNSRLTNWAALDRLVASQLNGQTETSRQLACFNDHSISMGYSNPSADHHHHDLQSPALRYNRSYNGTQDYNSEMDLWSLTRSSSSSDPLCHVVNASV
>GhNAC115	Gh_A11G0931
MNYVKGFRFHPTDAEAIELLWEKVQLDRDSFVQLGDSLAPVITQLNDICKFEPAELPGRSELVSGDNVWYFFCSPRYKYRNSKRKNRVTKKGYWNPTGKFRTIVTTCDGKKITGTRRALVFYKGRVCVKNKKANNTLWIMHEFELTLNLPNQKSLILCKLKKKYGKVNVSIGEEEQSNQYLPSSNLENHCTNNGIPKEQLNSTEQVAFNENSGIQSELVNNEQTIDEFVDSLLIKNDEFYSNQPYFVHDKQDPKVYSDFQIYNANTDIPKNQEGFSDLTYQKLRTPNDRVWTMNEVGSSSALVANDPSYSEGDNNQHDTYFAEQGSILAFENHVLVDSISMGGSGFDEFLHDGLFMAELSPLPKPPKNPDEVQNHQFSTNEQDEFWNSIFITTD
>GhNAC116	Gh_A11G0932
MARDQDIEIGKKRTLVFHKGRVNDNTKMKTGWIMHEYQLTATLPNQATFVLCKLKRKFGKAEVSCIEEGQPSHYLPPNLGNYIANNANQAEAARCLTANSDPNEMLTQLEALNDHEELEHQSIEWWNSYVGGGFPKHDGSGDFGTHGAENAIPNHHLLTEITMGQEVLQDQSGTNEQDISNLGDLGPGDERSNQHKLVMDDDGCNMPSNSENDTAEDSVKMDLSTFAGPSTDEEVFAGLEALPEAQGNRIGQMIDDWILDEGIRNAFDNQCSREEQNPTPITGGCNLSFAPDALNIPRKRSRTDYCYEGFGFDTNQ
>GhNAC117	Gh_A11G1568
MAPVSLPPGFRFHPTDEELVAYYLKRKINGRKIDLEIIPEVDLYKCEPWDLPGKSLLPSKDLEWYFFSPRDRKYPNGSRTNRATKSGYWKATGKDRKVNSQTRGVGVKKTLVYYRGRAPHGSRTDWVMHEYRLDERECESASTGFNDAYALCRVFKKSATTTPKIIGQHYSTTVNNQIQITSEQSNSSLDLYSEGRCEESSDFGKPVDACSSSILNRSSSIDDICDARDVKWMQCFSEDAFGLINPSFSTYATIPYAPSNVDVALECARLQQQMSLPPLEVEDFSQVGVANHKVMMRTAPMRETQHETDVLEEILSVAHASQQLINQDAWGGSSSSNGHDFTFTNTMYQHQNQNNDQMNCPLYTNQSLEGSSTRSTMVQGDRMVENLRWVGMSSKDFDQ…
>GhNAC118	Gh_A11G1635
MESMESCVPPGFRFHPTDEELVGYYLRKKVASQKIDLDVIRDIDLYRIEPWDLQERCRIGYEEQSEWYFFSHKDKKYPTGTRTNRATMAGFWKATGRDKAVYDKSKLIGMRKTLVFYKGRAPNGQKTDWIMHEYRLESDENGPPQEEGWVVCRAFKKKITGQTKNIEVWDSSYDEPSGISSVVDPLDYLSRQPQNFLPPSYLCKQETEAENLNFVHSDQFVQLPQLESPSLPLIKKQTSISLIPENNNNTNHKEEEDHLLKIMCNNNNNEKVTDWRTLDKFVASQLSHEDRYHGEVAVSCFDAADNNINNSDMALLLLQSSGREEANKLNEFLNSSSDCDIGICIFDK
>GhNAC119	Gh_A11G2165
MEEAIVVNKGDELIDLPPGFRFHPTDEEIITHYLTEKVMNSNFSASAIGEVDLNKCEPWDLPKKAKMGEKQWYFFCQRDRKYPTGMRTNRATEAGYWKATGKDKEIFKGKGCLVGMKKTLVFYKGRAPKGEKSNWVMHEYRLEGKFSYYNLPKGAKDEWVVCRVFDKNNTGTKKSPIPDHHQLLRMNSYGDDFMDYASLPPLMDPTYNSNKPGSSCTFMDGGDNEFKAAINNQTFLQVPPNHPYGSSNIFNPQIPIQNPVFFHQATPTSTYLHQGRTTAGTGLAGNDPANRRCKVEQFSSNQSMVSLSQDTGLSTEINNNEISSVVSKNDMEFGISKSFEDLRCLWDY
>GhNAC120	Gh_A11G2168
MNMKHPQSSLPPGFRFHPTDEELILHYLKKKITSSPFPVSIIADVDIYKFDPWDLPGQNPFSCLSSCHVSKLFFFNDVFFLSGKAAFGEKEWYFFSPRDRKYPNGARPNRAAASGYWKATGTDKVIVTSSMADRRGEVQENIGVKKALVFYKGRPPKGMKTDWIMHEYRLADNPNSNFNNRPLKSKDSSMRLDDWVLCRIYKKSNALSSTTAIGAATSDQDLEEEEAEQFIKDALLPAAIKSPPTTNALLPQKSCSFSNLLDAMDYSMLSSFLADNQCNGSGYDPTSFTFEQPLVNNYTIGNNSSSMMMQKLPQLSPSIPNMENKLKRQYSSIDEDHPSKKLNSSCSYSNSSTQSDMTHYTFLNQSLFNQSLLLSPHIQFQG
>GhNAC121	Gh_A11G2580
MDSYYHFNNGDTHLPPGFRFHPTDEELITYYLLKKVLDSSFAGRAIAEVDLNKSEPWELPGKAKMGEKEWYFFSLRDRKYPTGLRTNRATEAGYWKATGKDREIYSSKTCALIGMKKTLVFYRGRAPKGEKSNWVMHEYRLEGKFAYHYLSRSSKDEWVISRVFQKSGSANGATSSTGGGAKKTRMNASFAVYQEPSSPSSISLPPLLDPTATAFATTDHDSFSYDNYVQSEHVSCFSTVAAATAASSTATTTTAPSAFHPGFDQAFPPPPQMINTTFDPIAKYSRNVGASVFPTLRSLEENLQLPLFFSQPTIAAPTLHGGSSVSWGAFSDEINDGSGGGNKISIGPTELDCMWTY
>GhNAC122	Gh_A11G3079
MGLRDIGATLPPGFRFYPSDEELVCHYLYKKIANEQVLKGTLVEIDLHTCEPWQLPEVAKLNANEWYFFSFRDRKYATGFRTNRATTSGYWKATGKDRMVLDPTTEEVVGMRKTLVFYRNRAPNGIKTGWIMHEFRLHTPHLPPKEEWVLCRVFHKSKEENSTKLSSPMMLETSSTHHAHETAYQHISSLSTATPTYQSHAQCLLNLLQYNSHQENNSNEVSSKVHDGYEFLWDMEENSLGCSWGGFQLGGHEI
>GhNAC123	Gh_A12G0118
MGENSSVNLPPGFRFYPTDEELVVHFLQRKAALLPCHPDVIPDLELYPHDPWELDGKALGEGNQWYFYSRGTQNRITGNGYWKPMGIEEDVINSRSKKVGMKKYLVFYIGEGRAAIKTNWIMQEYRLSKSDSSSTKSSKRRGHSKVDYSKWVVCRVYERNCSEDEDDGDDDDDGTQLSCLDEMFLSLDDMDEISLPFN
>GhNAC124	Gh_A12G0319
MNCQSNSDDTTLEMELPGFRFHPTEEELLGFYLKNMIYGNKLRDDVIGFLNIYHHDPSDLPGLSKIGEREWYFFVPRDRKHGNGGRPNRTTENGYWKATGSDRKIVSLSDPKRITGLKKTLVFYKGRAPRGNKTDWVMNEYRLPDGCSLPKDIVLCKIYRKATSLKVLEQRAALEEELKATNTTTSSPLSSLQTISFCNPKEDLVPSISETREFFKKEIEEEKELVEEKKDRIAKENKVSPPSLHFPVGNEKLAELQLPKIINDWTQDQFWTQLNSPWFQNLTPYANILNF
>GhNAC125	Gh_A12G1049
MQSSFGIYHHLLFLSQSSSTYIVSIFVKMPENMNISVNGQSQVPPGFRFHPTEEELLQYYLRKKVSYEKIDLDVIREVDLNKLEPWDIQERCKIGTTPQNDWYFFSHKDKKYPTGTRTNRATAAGFWKATGRDKVIYSNCRRIGMRKTLVFYKGRAPHGQKSYWIMHEYRLDDNIVETNVSNGMMEGTQEEGWVVCRIFKKKNHHKTLENPISTSLSEKTRNLHMFNTCNEGALEHILEYMGRSCKEDNEANNNNTRFVMTMELAINNNGYYDSFTKLPSLDSPNSASSYQPIMTENEGSIINSVSGGDFNSVYNNDSGLTNWAALDRLVASHLNGQTETSRQLACFNDQHMAYCNNTNNTDHQDLELPAVRSTSPSSSSSIDIWTSFTTRSSSLSSSV…
>GhNAC126	Gh_A12G1285
MTWCNDCSDVQTIERSSPPSYHKTVIAQRHKDCLLRACPSCGHQIKYRDQGGIHDLPGLPAGVKFDPTDQELLEHLEGKVRSDARKLHPLIDEFIPTIEGENGICYTHPEKLPGVSKDGLVRHFFHRPSKAYTTGTRKRRKVHTDTEGGETRWHKTGKTRPVFIGGKVKGYKKILVLYTNYGKQRKPEKTNWVMHQYHLGNNEEEKDGELVISKVFYQTQPRQCGSIKDSLKLQSGHEASHHLKNNNNNGLVEFYNPSFISFDQGGQSRANPTQLLPHFAVHDGSFIP
>GhNAC127	Gh_A12G1505
MERNTSSKSDLPPGFRFHPTDEELIMFYLKNQAKSKPCPVSIIPEVDIYKFDPWQLPDKAEFGENEWYFFSPRDRKYPNGVRPNRATVSGYWKATGTDKAIHSGSKYVGVKKALVFYNGRPPKGVKTNWIMHEYRLSDSHKQIKKHNGSMRLDDWVLCRIYKKKNSAEKILDHKVEESNTQIDRVGYSNDDSESQELLKFPKTGSYSRLLELDYMGPVSHLLNENTYISSFDFPNTIANIGIEDVEKLQLGDIPYNYSTESGNFQVNQNGILMNPMVYQFQ
>GhNAC128	Gh_A12G1557
MAGTWLVDGNRIASKIRSASDPGRVTWNSNPTRSCPNCHHIIDNSDVNQSWPGLPRGVKFDPSDQEIIWHLLTKVGVKDSRPHPFINEFIPTIENDDGICYTHPQKLPGVKEDGSVSHFFHRAIKAYNTGTRKRRKIHGDDFGDVRWHKTGRTKPVFLDGVQEGCKKIMVLYMTTVKGGKSEKTNWVMHQYHLGTEEDEKDGEYVISKIFHQQQQPKQGDKTEQDLSETTETMIVRVDPVTPKSVTPDPPRTGRQCHEYDQGQEYTIPCIDPSAQVFSAKHPTTQYVEDEAQAECENSSLNDLPAPENHLNEMLDNDDNNDNHAEEDSKWWDGESQFLLDSQQLVEGLSLCDELLQSQSPRRDADGNEGILDGKPRLSDYAELGAEHLKKDLEECQNLE…
>GhNAC129	Gh_A12G1620
MANIGAIGQENDQMDLPPGFRFHPTDEELISHYLYKKVLDVNFSAKAIGEVDLNKSEPWELPWKAKMGEKEWYFFCVRDRKYPTGLRTNRATDSGYWKATGKDKEIYRGKSLVGMKKTLVFYKGRAPKGEKTNWVMHEYRLEGKYSVHNLPKTAKNEWVICRVFQKSSGGKKTHISGLVNMGSFGNELGPSGLPPLMDSSSSFNAKKNPVSESVYVPCFSNPVDVQRIQLDTIDHFPENPLLLPVSSNPTNIFPRFQASNPFFSAQPITFPPNLHLPGSVLMQDQSILRDLLENHGSNMKSERETMVTVSQETGLTTDINNEISSVVSNLEIRKRPFDDQQHPSASTGPLDFDCFWHY
>GhNAC130	Gh_A12G1908
MGGASLPPGFRFHPTDEELIGYYLKRKTEGLEIELEVIPVIDLYKFDPWDLPEKSFLPKRDLEWFFFCPRDRKYPNGSRTNRATKAGYWKATGKDRKVVCQFDVTGYRKTLVFYRGRAPLGDRTDWIMHEYRLSDEPSQGSPNQGAFALCRVVKRNEPKASDARGEPKATMVGSSSTNIILPVPRTCNSGNISCEASYPNKESHYTSSEVMQVPRFEPVSVNTDPRGVWVSPDLILDSSKDYPQTCESTAQYFPQHEFPSSLTPWQQYEQTDFSPSSSYSNFGEIEHDDLSRIGYMSPYSGHASYMDFYGNEGNDQTGLFNYMNPF
>GhNAC131	Gh_A12G1990
MNNFTNVPPGFRFHPTDEELVDYYLRKKVASKRTDLDVIKDVDLYRIEPWDLQELCRIGAEEQNEWYFFSHKDKKYPTGTRTNRATKAGFWKATGRDKAIYCRHCLIGMRKTLVFYKGRAPNGQKSDWIMHEYRLETNENGTPQEEGWVVCRVFKKRMTTVQKVGEYDSSCWYDEQISFMQDFESPRRIPQPYASYPHHYPCKQELQLQHSFPHDPFLQLPQLESPRLPQSVASVSCNSVVPYGSNLQSSSLSQEEHMQQGHHQQNLNSLYNNGEQAVDQVTDWRVLDKFVASQLSHEEASKENNYSNAAASFHLGEQMDLLGDESKRPGIAHQEYTSTSNSSCQIDLWK
>GhNAC132	Gh_A12G2179
MSEDLNLSINGQFRVPPGFRFHPREEELLHYYLRKKVAFQKIELDVIREVDLNKLEPWEIQEKCKIGSTPQNDWYFFSHKDKKYPTGTRTNRATAAGFWKATGRDKIIYSGLKRIGLRKTLVFYKGRAPHGQKSDWIMHEYRLDHNSTSTHDATASNGIGDSVPEEGWVVCRVFRKKNYQKTLESRKSSSSTCLDSKGKMLGSCNDGVLDQILLHMGRTCCKMENGSLSNNNVDNPNTNNGEHERFMQLPRLESPTLFDQDRSFIKPCCYQSIDDMLTETEPSSINQQGTAGVCESNNGVNDWVTLDRLAASQLNGQQETSKQLWCFNDPNAAFSLRHDDDVQLSHLNLLRSNQNSNVYRDENDLWSLTKSSSPSPSSSTDPLCHLSV
>GhNAC133	Gh_A12G2195
MEVLTMETLPLGFRFRPTDEELINHYLRLKINGRHSEVEVIPEIDVCKWEPWDLPGLSVIKSDDPEWFFFCPRDRKYPNGHRSNRATDKGYWKATGKDRTIKSKKSLIGMKKTLVFYKGRAPKGERTNWIMHEYRPTTRELDGTAPGQSAFVLCRLFHKVEGRNDIVKYDEVEQTGYSPAMIKSSPDDTSSDLLQDTVSSDTQAQKPDNLMQNDQITGDTSSCNSHMTSNADYHATEETMVEKYPLLGSNSNLYEPNYGEIDSKVFSPLMNSQLFEDLSFFVDSPYANDFGHDQNGFHFQDGTSEQDVSFPFLDDILSNHYDSCEESNTQKNLVDGTEMPLFGDSFISKPPPPEISYLKENGRPADTDTEMPKLQFGTEVGARRWLGGPIDNNQSLQMQ…
>GhNAC134	Gh_A13G0551
MPQLQIPLGFLFLPTKEEILCDYLKPIIKGDPIPSGVLKARHIYGANRETWNIFDQDLLESFWVLTKLKKKSKSRIERTAGDGCWFQQFAKEVKSKDGGEVIGFDKYFTYTSKKKKKSNGQWIMHEFSLKDQEAVGLSDLVIFEIKNKDAAVVSSDYEESEGEIKKNKKRKLMAVPSDSTNDFATMPVGNQTFDYMAPEIGGFSPFSACLDQQPNPWTSAGVDGNLGVPDYNSHHLVPAKPLLYFRFEEANEAGDANLFFTFQEVDNILNSNQS
>GhNAC135	Gh_A13G0565
MLALRWNIAQQKIFFNKSLPPPLIFHLSSFGDVSFFITVNKSPSKPTCMNPKSAAKVVAWIAATASAKNALEEILFDNLKPIIKGDPIPSGVLKTRHIYGANREPWNIFDQELPESFWVLTKLKKKSKSRIERTTGDGCWLQQFAKEVKNKDGGEVIGYDKYFTYTSKKNKKSNGQWIMHEFSLKEQEAVGLSDLVICEIKNKDAAALSSDYEESKGEIKKNKKRKLMEVPSDSTNDFATVPVENQTFDYMAPEVGGFSPFSACLDQQPNPWTSAGVGGNLGVPDYNSHHLVPA
>GhNAC136	Gh_A13G0575
MGDNNSINKVPPGFRFHPTDEELVVHFLQRKAALLPCHPDVIPDLHLYPYDPWELDGKALGEGKQWYYYSRRSENRNTRNGYWKAMGMEESVVNSSSSRRVGIKKYLVFFIGEAEGGGGVKTDWVMHEYRLSDSDSSSSTSRSSKRRGHNSKIDYSKWVICRVHERSCSTSDEEDGGMELSCLDEVFLSLDDDDEISNCH
>GhNAC137	Gh_A13G0655
MKERSESDKMEEIMLPGFRFHPTDEELVGFYLKRKVQQRPPSMEFIKQLDIYKYDPWDLPKMATTGEKEWYFYCPRDRKYRNSARPNRVTGAGFWKATGTDRPIYSSEGNKCIGLKKSLVFYKGRATKGVKTDWMMHEFRLPSFADSATPKIFLEKTLPPNDAWAICRIFKKTNSTAQRALSQSRVSQVPEASSSSISEVPSMLLTGKTSLNLNVDLLQTSNGAFSSLEFVPYKPPQHSMSNGDLTSLVFTPLDHTSTDSRAVDVTSMLLNMLSSMLGDHYCGKATDVLHFGGDCTGTLPHEMQGNNIMSGGDHESSLFKSMNVGSHGDDQWGGLRSIGFPISMPLPMNVMGDAWKPSLAWDSSCPSEMSTSFCSTKCYT
>GhNAC138	Gh_A13G0828
MEDAIVVNQRQQELMELPPGFRFHPTDEEIITHYLLEKVMNSNFSAAAIGEADLNKSEPWDLPDKAKMGEKEWYFFCQRDRKYPTGMRTNRATQAGYWKATGKDKEIFKGKGCLVGMKKTLVFYKGRAPRGEKTNWVMHEYRLEGKFSYYNLPKAAKDEWVVCRVFHKNTAGINKSPIAMASLGDEFMDYASLPPLMDPTFDCESEFKAINKTPVSSSIFNPQIPTQDPVFFHPETSDSGTGSFRTEDEASIRALAGNYSGDHIGQRQCNKVEQFSSNQSMVSPSQDTGHSTEINNNEISSVISKSFGLGSIDPYDDIEDLACLWNY
>GhNAC139	Gh_A13G1020
MMELESCVPPGFRFHPTEEELVGYYLRRKINSLKIDLDVIIEIDLYKMEPWDIQARCNVGNEEQSEWYFFSYKDRKYPTGTRTNRATAAGFWKATGRDKSVLSKNSIIGMRKTLVFYKGRAPNGRKTDWIMHEYRLQTSEHGPPQASPSMKKDGWCAGHLESHVLIKGKALKHGAMVTI
>GhNAC140	Gh_A13G1061
MAPMTLPPGFRFHPTDEELVAYYLDRKISGRTIELEIIPEVDLYKCEPWDLPDKSFLPSKDMEWYFYSPRDKKYPNGSRTNRATRGGYWKATGKDRAVQTSKAVVGMKKTLVYYRGRAPHGIRTNWVMHEYRLLHSASPTAPSSLKDSYSLCRIFKKNIQIPKTKGAAVENNQSFGDEISRGREAEVEDENFNTSSSDVTQGTPNETGMADEYQPPFTSDEANSSANLSSLGPDFSSDLFQIPSYTNLHYQAPYPPLELEDFPQINIISETKASKAEIIDEYMMYDKCKDYMNGSLEEIFSLCASQDNSMPPLSMHD
>GhNAC141	Gh_A13G1229
MESTDSSTVSQRPNLPPGFRFHPTDEELVVHYLKKKATSAPLPVAIIAEVDLYKFDPWELPAKATFGEREWYFFSPRDRKYPNGARPNRAATSGYWKATGTDKPVLNSKGTQKVGVKKALVFYGGKPPKGIKTNWIMHEYRLPDNKNNNKPPGCDLGYKKNSLRLDDWVLCRIYKKNNTNRPLGYEKDEAMDDMGGPVPTSMSIGSLQFQTKGTSCGTFLENHEHNLFDGMLGSDGMNNNGSMSHLGRCSSSKPDLSMVNPLKRSTVPSLYWTDEDTASPSTSKTFHGDHSNDGSLEKPDTNGSNSIATLLSQLPQTPHLQQQTMVGSMEDGIFRPSYQLPGLNWYTLN
>GhNAC142	Gh_A13G1259
MDSYHHFDNGETHLPPGFRFHPTDEELITYYLLKKVLDSSFTGRAIAEVDLNKCEPWELPDRAKMGEKEWYFFSLRDRKYPTGLRTNRATEAGYWKATGKDREIYSSKTCALVGMKKTLVFYRGRAPKGEKSNWVVHEYRLEGKFAYHYLSRSSKLFQDEWVISRVFQKSSGGAKKATMSAASMVLYQEPSSPSSVSLPPLLDTTNATGSATATGASLTDRDSCSYDSHNQSEHVSCFSTIAATSSATFPAYHSGFDLALPTPPQMNNSFDSIARYTRNVGVPVFPSLRSLEENLQLPFYFSEPTLAGAAPPLDGGSSANWGAVSEEGNSGSVADGKMSNIGPTELDCMWTY
>GhNAC143	Gh_A13G1439
MRHPHSSLPPGFRFHPTDEELILHYLMKKLSSSPFPVSIIADVDIYKFDPWDLPDKAVFGEKEWYFFSPRDRKYPNGARPNRAAGSGYWKATGTDKIIVASSMAAGRGGVFSNIGVKKALVFYKGRPPKGIKTNWIMHEYRLSHNPNPNSNNRSFKSKDCSMRVRKPLLYSCLKYPSHCIYTVPICSH
>GhNAC144	Gh_D01G0012
MSYQSNPEVELPGFRFHPTEEELLEFYLRNIVYGKMLSYDVIGFLNIYHHDPWDLPGLSKVGEREWYFFVPIDRKHGKGGRPNRTTKNGFWKATGSDRKIVSLSDQKKMIGFKKTLVFYKGRAQRGCKTDWVTNEYRLPDATLPKDIVMCKVYRKATSLKVLEQRAAMEEELKNTSLPSSSSFSSMDTISFCTPKQDLVVFKKEEDEEAMVKEKRSDGIAKEQKKISSASLQLTLGNEK
>GhNAC145	Gh_D01G0073
MAANIENQNDISNPSIASNMDATVLEGGEIVTTAENEDYNNRLIYSAATDGGAIAYEDSELATMMEDIFNQNSTLSCFAAADGGATAYEVGQFFTQEEDIYNLNSVLNSTVASNIDVTAFEGGQFFTQEENFYDQINVLSSTVASNIETTAFEGGETVTTAENANNRNNILNSSTASNGGRTVAEVKDYIQSFPPGVRFVPTDEELIQYYLLKKVNNELLPSNLIWEVDLYGTEPAKLTESYEPNGESEWYFFTSRRKKYPNGGRPDRSTENGFWKPTGMDKSIPEGDLKPIGSKKTLEFHTGRHPSGHKTEWKMHEYKVDPSLIKPQNKPQDGMTLDTCVLCKVYKTQRKGQNENYIESFDQNTNTSSSSQIFDAGASSEATNVSYPMTGFAGQPDSE…
>GhNAC146	Gh_D01G0249
MSNISLVEAKLPPGFRFHPKDEELVCDYLMKKVASADTLQLMIEVDLNKCEPWDIPETAGVGGKEWYFYSKRDRKYATGLRTNRATCSGYWKATGKDRAIHSKGMVVGMRKTLVFYNGRAPKGTKSDWVMHEFRLDGPLSPPNLATLKEDWVLCRVFHKTRDTITKPSSMGTTCLDDTSSSSQLPPLTDPYLISDHTGPNSNEQVPCFSVLSQTDPNSFKVEMQPNMPTETLTSSSSVDHQQQQQQMMPAINDITSCLDSFPGDKMVIKAVLNNLTQLDTYLNVKESTSFDGGISSDHSYLSGIWDCPTFGINY
>GhNAC147	Gh_D01G0278
MMNVDDVQGVNDNKADHEDIQLPGFRFHPTDEELVGFYLKRKVEKKPLRFELIKQIDIYKFDPWDLPKASMVGGGGESESYFFCKRGRKYRNSVRPNRVTGSGFWKATGIDKPVYAQTGDHQGLACIGLKKTLVYYRGAAGKGTKTDWMMHEFRLPYPHESTTVVAFSNPKFAAQEAEVWTICRIFKRNSSLKKHKQDWRQITAKRASLTTAPTSQTCSVESKSNVQGKYITFGSPFIVDYHQYHNDEEKPSTLVNHHNISGKNQSQWHVTDRMSSAATAQIPSSMAASSSSFSNDDFFTEANWDELKSVVEFALEPFPM
>GhNAC148	Gh_D01G0448
MDSYHHFDNGDTHLPPGFRFHPTDEELITYYLLKKVLDSSFTGRAIAEVDLNKCEPWELPEKAKMGEKEWYFFSLRDRKYPTGLRTNRATEAGYWKATGKDREIYSSKTSALVGMKKTLVFYRGRAPKGEKSNWVMHEYRLEGKFAYHYLSRSSKDEWVISRVFQKSGSGNGASSSNGGGARKTGRMSASIALYQEPSSPSSISLPPLLDPTTTAVSLTDRDSCSYDSQTQSEHVSCFSTIAAAAASAAATSTTTPHLFHPGFDLAMPPQSPQMMNNSFDSISRYSRNPGVSVFPSLRSLQENLQFPFFFSQPTMAAAPPLHGGSPLNFGAVSEEGNNGSGAGAKISIGQSEFDCMWTY
>GhNAC149	Gh_D01G0514
MGVPETDPLAQLSLPPGFRFYPTDEELLVQYLCRKVAGHHFSLQIIGEIDLYKFNPWDLPSKALFGEKEWYFFSPRDRKYPNGSRPNRVAGSGYWKATGTDKIITTEGRKVGIKKALVFYVGKAPKGTKTNWIMHEYRLIETSRKSGSSKLDDWVLCRIYKKNSSGQKPLSSVSSREQSTNGSSSSSSSQLDDMLESLPELDDRFFALPRVNSFKTLQNDVKLGFQSLGIGNLDWGSLGGLSSVPELVPSGQTQTQTQSQGITSYGNSNVYVSTMPPTLCQMDVSTNKIGNSVEEEVQSGLRTQRADNSGIFQQNSNVLNSHNFSNSIDPYGFRCPTQSGGFGFRQ
>GhNAC150	Gh_D01G0847
MFLHSFQSQQLAFTLNKMLAVEEVLSELGGEEVNEQGLPPGFRFHPTDEELITFYLASKVFNGSFCGVDIAEVDLNRCEPWELPDVAKMGAREWYFFSLRDRKYPTGVRTNRATGAGYWKATGKDREVYSASTGALLGMKKTLVFYKGRAPRGVKTMWVMHEYRLDGDFSCRHTCKEEWVICRIIHKTGEKKNGVAAAQGLGYILELSLLSSTTKTTNCLRPLLETPTPLLESQTQISMQAAHNSFLENDLKSLINPVVYPANGFQPSFTATPTTFSSTPDKNASSNSSAAASMLFKSLLSHQECVLREQAAATIPKQCKTEANFSNFQLPDSTLSWTEKMHPNPCQDPMFFDMDYNNSVLGFAEL
>GhNAC151	Gh_D01G2346
MESTDSSTGSQQPNLPPGFRFHPTDEELVVHYLKKKASSAPLPVAIIAEVDLYKFDPWELPAKATFGEQEWYFFSPRDRKYPNGARPNRAATSGYWKATGTDKPVLTSGGTQKVGVKKALVFYGGKPPKGIKTNWIMHEYRLADNKTNNKPPGCDLGNKKNSLRLDDWVLCRIYKKNNANRPLEHDKDDSMDDMLGTVPPSISIGSQHNPKFHFSTKGTSFGTLLEHQEHNSLFDGMMGSDGTNSASMVNPLKRTLPSLYWTDDETAGPSTSKRFHGDNNDGSMEKTDGNGSIATLLSQLPQTPPLQQQQAAMLGSMGDGIFRPPHQLPGLNWYS
>GhNAC152	Gh_D02G0122
MNNPKLKGYGFNPSEQILIGYLRDRTLFGRDYLVQDIIDLSHDICSYDPWDLPGCDSVTPNDSERFFIYPKTYKYANSKSKVIGTPTGQVPNSDQRQPMINRATKNGNWKVSGVRVNINSRDETKQVIGIKTSFELVGIDPCQDKYFLGKVIMTEFKPTNISSDKDFNSRVRVELGPEPLVETEVTNEYEWTQSEQTNEFITPYPVFSNFIDDGNEVISYHQSQVQVELGSESLVETEVTNEYGWTQSEQTNEFITPCPVLNSENFIDDGNEVISNHQSQINMELIRSLEVPNIGIEDQNQSYRNIGINRTVPDGSNQHNIVAVAENESSMLPSNLHDLLIQMCTILPPLDVAESSYSTDSVRKRSALLVEGSGTGVETELAQQQAKRTVSLCFIEVLS…
>GhNAC153	Gh_D02G0123
MNNLKLKGYGFNPSEQILIGYLRDRTTSGRDYLVQDIIDLSHDICSYDPWDLPGCDSITPHDSERFFIYPKTYKYANSKSKVIGTPTEQVPNSDQRQPMINRATKNGKWKVSGVRVNVKSSDETKQVIGIKTRLYFKHNNCPNKTSCVLHQFELVDIDPCQDKYFLGKVIMKEFKPTNISSNNLNDRISIPEVRVELGPEPLVETEVTNEYEWTQSEQTNEFITPYPVFDNENSIDDGNEGISNYQSQIRVELGLEPLAKEYGWTQSERTNEFRTPCPVFDNENFIDDGNEVSSNHQSQEWSDLYKLCRFINQQRAAGAEIEFPNLPPLDVAESSYSTDSVRKRSAMEVERLATGVETELAQQQAKRSRL
>GhNAC154	Gh_D02G0124
MNNPKLKGYGFKPSDQILIDYLRDRTLFGRDYLVQDIIDLGHDICNYDPWDLPSCDSITPSDSERFFIYPKTYKYANSKSKVIGTPTGQVPKGEQRQPMINRATKNGNWKVSGDPVDVKSGDDTKQVIGIKTRLYFRHNSCPNKTPWMLYQFELVDIDPCKDKYFLGKVIMKKPTNISSNNIDDQISIPQVRAELGLEPLVETEVTNEYEWTQSEQTNEFITPYPVFNNENFIDDGNEVISHHQSQVQVELSSESLVETEVTNEYGLTQSEQTNEFITPCPVFDNENFIDDWNEVISNHQSQVQVELSSEPLVEIEVTNEYRWTQSEQTNEFITPCPVLDIDDGNEVISNNQSQINMEIIRSLEVLLGIVDQNQSYQNIGIDNDRTVPDEGSNQHSIVA…
>GhNAC155	Gh_D02G0149
MLNSSPVPYGYQFRPSRQEIFIRFLFPIVNGECLPSSPLIQVDIYGENKEPWNIFDKNSKTPYWVFTKLKKKSRLRIDRTAGSGCWLARNTKEVYDNGGKLLGYHKYFTFSCKNDEWMNQDNGHWIMHEFSLKREESNDYVICEIRNKNAADLDSDSKLNTKKRRILSSEKNHEEMNLPSKPNDEEMGLISIFSESGHKDLSSDVTFETRTRNDGLDLNLNLKLNDEDLRLYVNHEDPKIINKDVAGRNLNLSKLESDDEEIESISRSSNHEDLSSDVTFEIRNRNDDLGLNLNLKSNDEDGKKRYLRQNIPIENLCDLRRWEPAGLRSVEASEGPAAKESTDEGSEYASDEYTLQDMRDILRDPKFYFKCTNCFAEMTTKTDPQNKNYVVESGPTRNF…
>GhNAC156	Gh_D02G0187
MVLTGFRFSPTDEEVIEILGQKVSGNTSMTAFDFIIQKDIYDFEPQELHGSESTIGLNKNERYYYCRRETDSREVMGRGWWKATSHLKAVSSPNGEVMGYKRPLTFHRFKDNIQGNRKGAIKTDWIMHEYGLQSIHTEWRLCKIKYKGKEKVEEDMTPMEKTLHSNNKTLLTSFEAKDGSSSRSNSIAPMQLELAFEQPPLTQPILPVSTDINYYYDSYCWSNSNIYEDHQLADQLDTLSEQPFSDLWSWDDYH
>GhNAC157	Gh_D02G0682
MKVTATAVTVDSGFGDDQVWPPGFRFHPTDEELVLYYLKRKICKKRLKLDIIRETDVYKSDPEELPGKSVLKNGDRQWFFFCPRDRKYPNGARSNRATIHGYWKATGKDRSITCNSRVVGIKKTLVFYRGRAPNGERTDWVMHEYTLDEEELKRCQNVKDYYALYKLYKKSGPGPKNGEQYGAPFKEEAWDDEEYSSNPLDSITPVKPPNEVIPDDNVKANVQSESPLSDIEEFMKQFADEPALPQPQAYHSHVLPQVVSAEDTQSTLLDPSPRGVLFPEQLTVLHGQASFEFSESPISQLLLQEAPEVTPVTDHLDQLPQLCEEDFLEIDDLLGPEPLISNIEKPVENKQFNELDGLSEFDLYHDAAMFLQDMGSIDQGTVPFLYDNMINQVSYQLEP…
>GhNAC158	Gh_D02G0790
MTATELQLRLPAGFRFHPTDEELVMHYLCRKCASQSIAVPIIAELDLYKYDPWDLPDLALYGEKEWYFFSPRDRKYPNGLRPNRAAGSGYWKATGADKPIGQPKPVGIKKALVFYSGKAPKGEKTNWIMHEYRLADVDRSVRKKNSLRLDDWVLCRIYNKKGCIEKQPPRGSVTKKASVTEIEESKPDNGTLGVEACEFPPAATAVGNDYVYFDSSESVPRVHTDSSCSEHAVSREFMTEVQSVPKWKEELGMANNNALDFAYNYLDTNMDIGFASQMQSSNQLSPYQDIFMYLQKPF
>GhNAC159	Gh_D02G1257
MDERVSDSDKMEEIMLPGFRFHPTDEELVGFYLKRKIQQRPLSVELIKQLDIYKYDPWDLPKLATTGEKEWYFYCPRDRKYRNSARPNRVTGAGFWKATGTDRPIYSSEGSKCIGLKKSLVFYKGRAAKGVKTDWMMHEFRLPSLTDSAATPPKRFLDKCLPANDSWAICRIFKKTNSTAQRALCHSWVSPIPETSSISDMLSRGSDTPQLSSDNISLTPKTSSSPVQFNLISNTDLLQASSAAFSPLDFVPYKPLSQMAPQLPISNGDLTSLIFAPLDQTPSPAKSAVDVTSVLLNMSSSMLGEYDSTVHFHGGSQDHCTGFSSGTLPHGMQGNMVINNEDHENALLKNLNVTHVDDQWDGIRSIGFPFSLPLPMSVADAWKPSIP
>GhNAC160	Gh_D02G1270
METKTSSDLPPGFRFHPTDEELITFYLKNQAKSKPCPVSIIPEVDIYKFDPWQLPDKAEFGEKEWYFFSPRDRKYPNGVRPNRATVSGYWKATGTDKAIYSGSKYVGVKKALVFYKGKPPKGLKTDWIMHEYRLNDSRKQITKQNGSMRLDDWVLCRIYKKKNSGGRGLDQQVEESNTPIHMTQCSNDASETQQMLKFPRTNSSVPQLLELDYMGPISQLLGENTYNSSFDYFPNTIASNTTGDHVEKLQLQEIRYQYTDSGKLQVNENGFLNQQVYMNPMLYQFQ
>GhNAC161	Gh_D02G1769
MVLSGLIGCLLLTMMEKLNFVKNGVLRLPPGFRFHPTDEELVVQYLRRKVLSWPLPASIIPEVDVCKADPWDLPGDLEQERYFFSTREAKYPNGNRSNRATLSGYWKATGIDKQVVSCSGNQVVGMKKTLVFYRGKPPQGTRTDWIMHEYRLVTADTCNAPHKKNQTQNHLVAVENWVLCRIFLKKRSGATNREDDGLQCCNEKGVGKARRKSPVFYEFLSKERTDLNLAPASSSSCSSGITQQNAFWESTGKNKHRIVGNQHLHDPSSRKGVIG
>GhNAC162	Gh_D02G1981
MGDNRNVNLPPGFRFYPTDEELVVHFLQRKAALLPCHPDVIPDLDLYPYDPWELDGKALGEGNQWYYYSRRTQNRNTSKGYWKPMGIDEPVVNSNSSKKVGMKKYFVFYIGESGPAGVKTNWIMQEYRLSDSDSSSSSRSSKRRGGHSKIDYSKWVVCRVYERNCSEEEDDGTELSCLDEVFLSLDDLDEISLPD
>GhNAC163	Gh_D02G2283
MSSQSSMDDNATPKIELPGFRFHPTEEELLEFYLKNMIYDKKLRYDIIGYHNIYHHDPWDLPGLSKIGEREWYFFVPRDRKHGSGGRPNRTTANGFWKATGSDRKIVSLSDPKRIIGLKKTLVFYKGRAPRGCKTDWVMNEYRLPDGCSLPKDVVLCKVYRKATSLKVLEQRAAMEEELKAIKNTSPSSPLSSMETISFCSPKEAQVPAPQMFCKKENEEEQEQETMVEKNRCLQLPLGSEKLPELQMPKVLSDWTQDQFWTQLNSPWFQNLTTYANILNF
>GhNAC164	Gh_D03G0032
MENIISPEIILPGFRFHPTEEELVNYYLKETVLGKNLYCDIIGFLNIYNHYPWDLPAGMAKIGEREWYFFVQRDTRSGHGGKKPNRTTERGYWKATGSDRQIRRLTEPKIIMGLRKTLVFYTGKAPNGNRTDWVMNEYRLSDTSILREDIVLCKIYRKATSLRVFELRAEEQALSSYVAQNNNITVPLPLQHHDYGTNMAQADSDEHGPSSYSAWTTMTECFTQYGP
>GhNAC165	Gh_D03G0096
MESCVPPGFRFHPTDEELVGYYLRKKIASKKIDLDVIRDIDLYRIEPWDLQERCRIGYEEQNEWYFFSHKDKKYPTGTRTNRATVAGFWKATGRDKAVYDKSRLIGMRKTLVFYKGRAPTGQKTDWIIHEYRLESDENGPPREEGWVVCRAFKKRTSSQNKTIQGWDTTIFQDEPSGITSSAIFDPLADISRQTQNFKKEIIKANNLNFIDHYDQFLQLPQLESPSMPLIKKLPNTKEVTDWRDLDKFVASQLSQEIRYGGGDEGGSSFGADTNGEISDMAVLLLQCSNNGGDEEGNKLNELLTSDIGICLFDN
>GhNAC166	Gh_D03G0775
MSEDMNLSINGQSQVPPGFRFHPTEEELLHYYLRKKVAYEKIDLDVIQEVDLNKLEPWDIQEKCRIGSTPQNEWYFFSHKDKKYPTGTRTNRATAAGFWKATGRDKIIYSGFRRIGLRKTLVFYKGRAPHGQKSDWIMHEYRLDDNTTTHDSNGSNPIGDSVTEDGWVVCRVFRKKNYLKTLESPKSNSSSTGHDLKTHMLSSGGNDGVLDQILHYMGRTCKMESDSLNNINNIPIPDNNPRMLVGNNGGINDGFHDHERFMHLPRLESPTLPSLCYQSIEDMLTETEHRGGCCGGGGNNETKNGVNDWVTLDQLVASQLSGQVETSKQLSCFSDPNAVFSLCHDDGIQLSHLNLQRSNQSSQVYSNNDNDLWSLTKSSSSPSSSDPLCHLSV
>GhNAC167	Gh_D03G0824
MAVLTMETLPLGFRFRPTDEELINHYLRLKINGRHSEVGVIPEIDVCKWEPWDLPGLSVIKSDDPEWFFFCPLDRKYPNSHRSNRATDKGYWKATGKDRTIKSKKSLIGMKKTLVFYKGRAPKGQRTYWIMHEYRPTIEDLDGTAPGQSAFVLCRLFHKPEEKNDIVKYDEVEQTVCSAAMTKSAPDDDTSSDLLQDTISSETQAQNPDTSMRNGQITGDSCCNSHMTSDAEDHAAEETLKYPLLGSNSDLYEPNCDEIDYKVFSPMNSHFFEDLPPYMDSPYASDFGHDQNGSHFQDGTSKQDISFPLLDEALNNRANFSEESNSWKNLVAGTEMPLSGNAFISKAMPPETSYVKENGIYNEMLPVQNESDVGGPGWPGGFVDDKNSVQMLTSLESSL…
>GhNAC168	Gh_D03G1021
MNVLPQVPPGFRFHPTEEELVDYYLRKKISLRRIDLDVIKDVDLYKIEPWDLQAEICRIGREEQNEWYFFSHKDKKYPTGSRTNRATAAGFWKATGRDKAIYSKHDLIGMRKTLVFYKGRAPNGQKSDWIMHEYRLETYENGTPQARWVVCRVFKKRITAMRKVGEHESSCWYDDQVSFIPDLDSPNQTSLSNNAYHHLPYSCKKELDLQYQVPHDHYLQSRDPLSCNPMAAFGQCSSFTQAHHIQQTHHQHLNALFGNHSNEQAVDQATDWRLLDTLVASQLSQEEEIYRQSK
>GhNAC169	Gh_D03G1542
MVYMRRVLFKTSGPLRETISVDEWLYSGGPYELIVLHFLVGVACYMCRERELSFRLSMHLWIIVAYSIPVATATAIFLIYSSGQGSFSDGFRFHPTDEELVNYYLRKKIASKKIDLDVIKDVDLYKIEPWDLQELCRIGSEEQNEWYFFSHKDKKYPTGTRTNRATKAGFWKATGRDKPIYSRLSLIGMRKTLVFYKGRAPNGQKSDWIMHEYRLETNENGTPQEEGWVVCRVFKKRMTTVRKMGEYESSCWYDDQVSFIQELESPRRITQPYVAAAATTYHHHHHFPCKQELELQYNFPHDPFLQLPQLESPKVPQSTAPSISCNSVIPYNGTSTLQSSTLTHEEHLHNLNSLYNNNTIDQQQQAVDQVTDWRVLDKFVASQLSHEEGSKENNYTTNA…
>GhNAC170	Gh_D03G1627
MGGPSLPPGFRFHPTDEELIGYYLKRKTQGLEIELEVIPVIDLYKFDPWDLPEKSFLPKRDLEWFFFCARDRKYPNGSRTNRATKAGYWKATGKDRNVVCQSAVSGYRKTLVFYQGRAPLGDRTDWVMHEYRLSDQPETSTNQGAYALCHVMKRNESKASDTNGEFRATRVKTRSTNTKLTSTWTCNKPLSTSGDISCQTCYPNSESHYSSPITSPPHDVTQLHPFEPISVNIDLANVWLSPDLILDSSKDYPQICETAAQYFPQYEFPSTLTPWQQYEHSNFSPSTLYSNFGEIEHVNDLGLYSGHANNMDFYDNEGYGQIGSFNV
>GhNAC171	Gh_D04G0050
MRGENSLAIVTAPSAAAETGGSATALAPGFRFHPTDEELVSYYLKRKVTNKPVRFNAIAEVDIYKHEPWDLSDKSRLKTRDQEWYFFSLLDKKYGNGGRMNRATNQGYWKATGKDREVRHNDQLMGMKKTLVFHNGRAPDGLRTNWVMHEYRLVEEELERIGTLQGYVLCRVFHKNNIGPPNGNRYAPFIEAEWDDGSAALVPGIDIGDDGVASEKALVESNGVQRSGFEQEIQNADEEAPANDKVRRELLNERTYDCPPLPPGKIERLDNGPPLCLVNREAPLPLIHYKRRRQNDSGPSHANISENSTRTTQDHCSSTTTAGTTTASPSSDTTTAVSALLEFSLMESIEPKKKKPHVPPPIYETANLDSMVPPGCMKLITDLQNEIRKISAERETLKL…
>GhNAC172	Gh_D04G0278
MEMEDGRSVNHLPPGFRFCPTDEELVLHFLYPKSLHLPCYSNIIPELDLHRLHPWELDGKALMSGKRYFFFSQKMENRVLENGYWKQLDMEEPIFSGGSGKVGVKKLFEFYIGGAPFGMKTNWVMQEYHLCNWGSALSFHYPKTKGIRKLDSNYKWVLCKVEEHKGNAQSFNYSDEDGSELSCLDEMFLSLDDDLDDISSSHFL
>GhNAC173	Gh_D04G0293
MKAELELPPGFRFHPTDDELVNHYLCRKCASQPISVPIIAEIDLYKFDPWQLPDMALYGEKEWYFFSPRDRKYPNGCRPNRAAGTGYWKATGADKPIGKPKTLGIKKALVFYAGKAPRGVKTNWIMHEYRLANVDRSAGKKSNNLRLDDWVLCRIYNKKGSIEKHFPSEQKSLSYPEMEDEKPDIIMNGQNMQQPWSVMAMKNDVIQTDGSESSWSEHVPSPEITWEKEVKSEGRWNELDFGLDFIDEDPFASQVDYQMEQLSPLQDMFMYLPKTF
>GhNAC174	Gh_D04G0450
MDAVEKVEDVMLPGFRFHPTDEELVEFYLKSKIQQKSLPIQLITQLDIYKYEPWDLPKLAASGEKEWYFYCPRDRKYRNSARPNRVTRGGIWKATGTDRPIYSSDATKCIGLKKSLVFYRGRAAKGIKTDWMMHEFRLPSLSDKTLSANVMILIHSLVSNDSWAICKIFRKTNCMAQRALSHTSIPSDIPHHYGPFNHFNEVQHAQQWTTSPLPVPNGDLHNNYMFLQCTVDTSSVVLSPDATMIADDVRNNSESIDFKGKQQSFNGFSIRLPQDMEGTRNDDGDWGSIPLMGFPFSLSPNVLDSWKPNLPWDTSLYPTEMSTTYSTDRYHT
>GhNAC175	Gh_D04G0624
MSINKSAAMEEDGNQELMVRMKEAEDEAYLKSMPSGFRFKPRDDELIFYLMCKARNKPLPPTRIKEVPLYKYDPDTLTAISGNMSSNGTINEWYFFTSRDRKHPQGKRPNRAAGDGFWKAVNSDKHVKSNGKLIGLKKTLVYCRGKPSKAQKTNWIVHEYVLSDPPQTTHKNGHQLDGWALCRVYNRKPQAPKVPEKSSPQNFGSNNLNIENQIKEQSALQNFVTEDLNFSESDKFLLYANFGTIIYSL
>GhNAC176	Gh_D04G0712
MKMPIGFRFHPTDEELVVHYLKRKALSLPLPASVISEFDVLGTHPWSLPGEVNEKRYFFSSRGRDGGGSGGYWKPIGKEKPIIETGSNEVVGMRRALIFCGRKPSNHTNTRWFLHQYRLLHFNSTQMVKREMDGDWLVFQVFQRKRKARKHAAKMATCIDFTAEDCPVFYPPPPPTSPSSSEITEVSPNGLDEEESSSFITSCIRN
>GhNAC177	Gh_D04G1097
MLGGSSMEEIPAAGNNSSEIQLPPGFRFHPSDEELIVHYLKNKVTSNPLPASIIAEIDLYKYNPWELPIKASFGEDEWFFFSPRDRKYPNGARPNRAAASGYWKATGTDRPILTSCGTKSIGVKKALVFYKGRPPKGTKTEWIMHEYRLLETMIWTPKRKGSMRLDDWVLCRVRQKASIQRNSWEDRNISSHEPADSFYVPNSIEPWPSNTNHNVEMGKTYLFNDCPMLPFIFASQDLPCFDSTSSISFQSSDKSCTSLQEANSGNNNMQISFSSLQNLFNPLKRESMEKGSFVPTSCKKLKNTEKDCSEMNFYRSNHLENSDSSPHQWNSMMQYDQQLNLPDFTETD
>GhNAC178	Gh_D04G1368
MEKLNFVKNGVLRLPPGFRFHPTDEELVVQYLRRKVLACPLPASIIPEVDVCKADPWDLPAGDLEQERYFFSTREAKYPNTNRSNRATISGYWKATGIDKQIVTSRSNQAVGMKKTLVFYRGKAPNGCRTDWIMHEYRVVSTETAACNAPPNKNQTQNNVVPMENWVLCRIFLKKRSAKNDEEGLQSCNQRIGKLRTSKPVFYDFLTKDRTDLNLAPSSSSSVSSGITQVSNNDADDHEESSCCNSFPYFRRKP
>GhNAC179	Gh_D04G1974
MEDMAPGFRFYPTEEELVSFYLHHKLEMEREDLNRLMDRVIPIVNIYEFNPWDLPRVKRTMVFYNGRAPNGIRTEWKMNEYKAIEQGASSISATPTLRHEFSLCRVYKKSKCLRSFDRRPPAGGVQIIKPNAAAHQGEATAGEAASGYHKSHQMAGSPESSSSEDHGNPSQTGASNDSSATVFNYDELFWNLDGFWESQIP
>GhNAC180	Gh_D05G0270
MNKSNLMSSITSSHLIDAKLEEHQLCGSKHCPGCGTKLEXLKEKMGFVIPIPRNSQFPGVTRDGLSKHFFHRPSKAYTTGTRKRRKIQTECDLQGGETRWHKTGKTRPVMVNGKQKGCKKILVLYTNFGKNRKPEKTNWVMHQYHLGQHEEEKEGELVVSKIFYQTQPRQCNWSDRTNAATTVDGTTNVVIVDPNNIRRDSGIRSCSSKEQLIPLRDEVSGAGIAAAALSSFASAMDIQHLKSDHHLSFTPFSKSFDQVGLAEASAARETPTQGTGQEIPEHHRGPNHMAHDHHHHHHLLLHHHQQQQQQQHQIATTAFHISRPSHPSSTIISPPPLHHTSIILDEDSFHVSRIMLQNESFQQQQEQQSHKLGGRSATGLEELIMGCTSTDIKEESSIT…
>GhNAC181	Gh_D05G0797
MAGEGVSRETQMSIEASSMFPGFRFSPTDVELISYYLTKKLEGYEKCVEVIPEIEICRYEPWDLPDKSVIKSDNEWFFFCARGRKYPNGSQSRRATEQGYWKATGKERNVKSGSNVIGTKRTLVFHTGRAPKGERTEWIMHEYCMNGKSQDSLVVCRLRKNSEFRLNNTSSRAPRNAPQLSPIHDSNCATSNGGADQTGTYKGDKAYLKKGTSSYDSHSIEQFDSASESEQKLSNEVGATDSSTPQKDSDAEEDYFAEILKDDIIKLDETPLSARPGISPRIASSSDADQRRREQPRKENEPHVAHLQGTANRRIKLRKPKAADYVVAAKASTELERGVGEMSIDKLTSPKSGDSPKWLLSLFAPSTANLRFIYATFVILTLVALFLTVLLGGFQACKK…
>GhNAC182	Gh_D05G1508
MTWCNNPDDDARAIKLVAAATKEPSLAVAATSAASYTKIHEIQTIICPSCGFNIPYQDQTGIHDLPGLPAGVKFDPTDQEILEHLEAKVISDLRKLHPLLDEFIPTLEGENGICYTHPEKLPGVSKDGQIRHFFHRPSKAYTTGTRKRRKVHTDEEGSETRWHKTGKTRAVSVGGAVKGFKKILVLYTNYGRQRKPEKTNWVMHQYHLGNNEEEKDGELVVSKVFYQTQPRQCGPSSVKYTLDRKLKTRSRLHQSPNPMAKSSGSRGLVEHNNPPFIPYDDGSHHNRESPPQLIPNLVVQGDGSSFIRLTSDTSKGRVERK
>GhNAC183	Gh_D05G1549
MESTDSSSASAHPQLPPGFRFHPTDEELVVHYLKKKAASAPLPVTIIAEVDLYKFDPWELPSKATFGEQEWYFFSPRDRKYPNGARPNRAATSGYWKATGTDKPIVTSNGNQKVGVKKALVFYRGKPPKGIKTNWIMHEYRLIDNNSTSKPQIVDLPNRKASLRLDDWVLCRIYKKNNTQRPMETDKEYTMEGMLATQLPTSSHQNLNALTSKATSYGSLLQHEDNFFEGILTEGMRSSSNISQLAVSSSSKQNPPMAFPVKRTLPPQYWNEPSSTGSQSGKRFQQGDINCSSRGGNIDDTNSFVSLLNQLPQNTPFYPGSMVGSLGDGVSRQQFILPGS
>GhNAC184	Gh_D05G1697
MLAVEEILSELAEEEVNGHGLPPGFRFHPTDEELVTFYLASKVFHGSFCGVEIAEVDLNRCEPWELPDVAKMGEREWYFFSLRDRKYPSGLRTNRATGAGYWKATGKDREVYSASTGALLGMKKTLVFYKGRAPRGEKTKWVMHEYRLDGDFSCRPSCKEEWVICRIFHKTSEKKNALAQGQSYVLAMSSSSTTFLPPLLETPTPLLKSESQTLMQAHNSFLIQRHENDLKSLINPVVSESQSQSQLFPSNGFQPSFSPTSTFATTDKNAVTNTTSSAAMLFKSLLSHQDCLFKEQATFPKQCKAEADFSYLNLPAANNTLNWMDRIHPSPPCQNPLFFDMDYSVLGFAEGVRGTARGDTNAHDMSTSIAIHTASGQMILNPPTTTASGESGPLD
>GhNAC185	Gh_D05G1875
MTKFITNANKAKPRDTRRESYDHRSCMIAANTNTPRVTTRLTNKEPTCLTRSVRLNFEQIDYTGSEITMATPVAAPPPDISFKCTNMDELFTCFVKITSGSPLPNNVIDHVNPYGIDPKNLPGGVWFLINSKEAVDTEGGEWKTKEEGREVFSDSEMIGWRTSLEYYEGREPRQRKTEWVMEMFNVTVKRMCDEKEKQETSSLCRVSLVPSHEMVENGTGNHLIPHLDLDAHSSSRNPQHEETEALAVAERNEGENLFGTDSGGYDIGFFAGGNFLELKDLDNPASPSSSSDNSSAISISSGECFDSLAILQELDEQILEQKDSGKKLDVLAGDKPNELDMVPATLGCLVSVEGSNSSSEGDESFKTGVSGDPNNQVAKRAKVEEGPSSSRKPSESHGG…
>GhNAC186	Gh_D05G1960
MSNNQNSNLPLIDIGGGSSRASSPYHFPPGCRFYPSEEELLNHYLTGKNSSVAADRSDAYGSDFIRELHLYDYKPSDLPEGACFVHGYKGRRRHWFCYTKSKGGRGRRRAKGGFWRKIGKVRDVFDGGNVKLGTRTKFVFYEMNSVKAAVRTPWIMYEYALLHRHKASFVLCRVFIKSRARNSVSENVLSCAEEAVSAIRHIGIQHDGFLRPDTLEAEINGDDFTKELDDPITIGPVSVASFEFPSGIPPDLPDDMVGPRLTTSELLSIVEEDFMELDDLS
>GhNAC187	Gh_D05G2348
MTVAAKAATTGSCFGEDQVWPPGFRFHPTDEELVLYYLKRKICGRKLKLDIIRETDVYKWDPEELPAKSILKSGDRQWFFFSPRDRKYPNAARSNRATGHGYWKATGKDRTVTCNSRTVGVKKTLVFYRGRAPIGERTDWVMHEYTLDEEELKRCQNVKDYYALYKLYKKSGPGPKNGEQYGAPFKEEEWADEEYASKAVDVITPVKQPNEAFPDDVEKAKNQIQSPLNDIEEFMRQFAAEPALPQPQAHFDNILPRLAGEEEIQSTLLDTSPRDVLLPKPVEVVHDHASFELSQSPTSRLQLQEAPEDASVSDQFEQIPQICEEDFLEIDDLTSNVEKPVENGLQFNDWDGLGEFDLYHDAAMFLQDIGPIEQGIVPFSYTENMINQLQLQSNAFGNN…
>GhNAC188	Gh_D05G2784
MGRDSATSLAPGFRFHPTDEELVRYYLKRKILNRPSFDAISVIDIYRSEPWDLPDKSKLKSRDLEWYFFSALDKKYGNGSRTNRATERGYWKTTGKDRAIRFRERVVGMKKTLVYHKGRAPRGERTNWVMHEYRLTDETLEKGGIQQDAFVLCRVFQKSGSGPKNGEQYGAPFIEEEWEDDEAVFVPGQQDASAHEEAANEDAFVEVNDIDQNLDVGNPSENNILPLNGYCGESSNHVENSREFSEDDQNPRNSMHENAFLPSSFYYGESSNCGEHSMEFKEDYQKPIRMHATEGDSKPHHELVVADSPEQNLIATNGKPVKDEYVLEPIENITSANYVLGDPYLDLTSYLPTNDELFLEANDFSNPIYPESELFDINEYLSFDDADDQSLAFDYDEIV…
>GhNAC189	Gh_D05G2787
MGRETSLVADPGPTAVATATATAAKTGSSATALAPGFRFHPTDEELVSYYLKRKVTNKPARFDAIAEVDIYKHEPWNLSDKSKLKTRDQEWYFFSLLDKKYGNGGRMNRATGQGYWKATGKDREVRHNSQLIGMKKTLVFHSGKAPDGLRTNWVMHEYRLIEEELERIGALQGYVLCRVIHKNNIGAPNGNRYAPFIEAEWDDGSAGLVPGLDTEDDVAAGNDSIARNDVAATENAATESNGVLRISSEQQDIEHPDEDAPPSDDVPRESSNERTDDCTLLPPFKIERSDYCPPLCMPNREAPLSLFGHKRRRHNDFGPNHANVTENSTRNVTENSTRMTQDRWSSTTTTTTTITTPPPPPSSATTMAVSALLEFSLMESMEPKENHHVPPTPKYNATT…
>GhNAC190	Gh_D05G3197
MSNIRLVEAKLPAGFRFHPRDEELVCDYLMRKVALTDTFQLMIEVDLNKCEPWDIPETARVNSKEWYFYSQRDRKYATGLRTNRATTSGYWKATGKDKAVHSKGTIVGMRKTLVFYHGRAPKGTKSDWVMHEFRLQPTSNVSTLKEDWVLCRMLHKTKEISKNPSIMGSSYDDIASSPLPPLMDSFISFHQPNLDDKYEQQVPDSPICPQTKGTLFSPIWTQI
>GhNAC191	Gh_D05G3221
MNIVVQACADNKDEEEDAPLPGFRFHPTDEELVGFYLQRKVDNKPLKIGLIKQIDMYKFDPWDLPKASSREGEIESYFFCRRGRKYRNSIRPNRVTGSGFWKATGIDKPIYSNGGSACIGLKKTLVCYRGTAGKGTKTDWMMHEFRLPNSTHTNASNATFSNPKSLALEEAEVWTICRIFKRSVSHRKYTPDWREIASNRTSTATPSPQIICSMGLGSNIHETYIAFGSPLVQSCDEKPGFSGMNGRNQWHAEQLSIAQPSSMASSSSFSSCPENNDFFTRANWDELKSVVEFAFDPFSV
>GhNAC192	Gh_D05G3474
MVVPETDPLAQLSLPPGFRFYPTDEELLVQYLCRKVAGHHFSLQIIAEIDLYKFDPWVLPSKAIFGEKEWYFFSPRDRKYPNGSRPNRVAGSGYWKATGTDKVITTDGRKVGIKKALVFYVGKAPKGTKTNWIMHEYRLLETSRKSGSSKLDDWVLCRIYKKNSSAQKSLPCVSSKEHSNNGSTSSSSSQLDDMLEPFPELDNRYFALPRMNSLKTLQNDDKTGFHNLGSGNLDWASLAGLNSVPELVPSGQTQTQGIQSYVNNDLCIPTMPPTLTQMDMSMSKAGNSVEEEVQSGLRTQRINNSGFFQQNSSGLMTQNFSNSIDPYGFRYPTQSGGFVFKQ
>GhNAC193	Gh_D05G3475
MESTDSSIGSQQPNLPPGFRFHPTDEELVVHYLKKKASSAPLPVAIIAEVDLYKFDPWELPAKATFGEQEWYFFSPRDRKYPNGVRPNRAATSGYWKATGTDKPVLTSGGTQKVGVKKALVFYGGKPPKGIKTSWIMHEYRLADNKNNNKPPGYDFSSKKNSLRLDDWVLCRIYKKNNTHRPLDQDKDDSIDDMLGSIQPSISIGNQHNNPKFQFASKGTATSFGTLLENHEHSLFDGMMGNNSDEGINNGSMSQSMVNPLTRNLPSLFWTDETSIEPQANKKFHGDSNDGSMEKMDGNGSVTTLLSQLPESPSLQQQQEETMMGSMGDGIYRPPFQLPGLHWYS
>GhNAC194	Gh_D06G0070
MASSRLTPSYSENQITMNASAASLSACIAITSTNEELFIGLNKLTSGSPLPCNVIEVNPYSFKPEYLPDGMWFLTSSNDNTDMEHGLWKVKEEAREVFSNSDIIGWRTTLAYDKGQVSHEHKTDWVMQVFSATQKRLCDENANKETISMCRVFLVPSDEMQEKVSSARIGTENHLPQPPILEANCGTGIGSSSNHQVNKHDEKEGLAVAGTIPVPEHQDENDVGMDCFTDAYIDSFSRGDFLEMNDLVNHVSSSSSGNSSAPSMSSDECFDSMAFLQDLDQDLVLEQNDMGKKLNVSASNRLDEVVLVPAALGSVVSIEGNDSSSNELLKTTSSVPNSANNNEISKHAMGNQRDEGPSSSSSAKPKSSRRKRDALGRVKELRKKYLCFMPF
>GhNAC195	Gh_D06G0417
MTASELQLPPGFRFHPTDEELVMHYLCRKCASQSIAVPIIAEIDLYKYDPWDLPDLALYGEKEWYFFSPRDRKYPNGSRPNRAAGSGYWKATGADKPIGQPKPVGIKKALVFYAGKAPKGEKTNWIMHEYRLADVDRSARKKNSLRLDDWVLCRIYNKKGAIEKQSPQGSIGKSSAVTEIEDKKPDIATLGVDTRQLPPPPTGLGNDYVYFDTSESVPRLHTDSSCSEHVVSPEFTCEVQSEPQWKDWGSATNTTTTNALDFPYNYMDATVDNGFPAHFQSNNQLSPLQDMFMYLQKPF
>GhNAC196	Gh_D06G0681
MNKSNLGSVSSSDLIDAKLEEHQLCGSKHCPGCGHKLEGKPDWLGLPAGVKFDPTDQELIEHLEAKVEAKDMKSHPLIDEFIPTIEGEDGICYTHPEKLPGVTTDGLSRHFFHRPSKAYTTGTRKRRKIQTECDLQGGETRWHKTGKTRPVMVNGKQKGCKKILVLYTNFGKNRKPEKTNWVMHQYHLGQHEEEKEGELVVSKIFYQTQPRQCNWSDRTATAVEVSNANDPNSRRDSGSGSCSSKEVIPLRDEVTGAGVAAALSSYAAGAMDIQQLKSDHFSFTPFRKSFDEVGIGEASAAREAPVQGTCEEIPEHPRPHHMAHDHHQQQQQHQQQQQQQQQHHQHHAHHQIATTAFHISRPSHPISTIITPPPLHHTSIILDEDSFHVSRIMLQNESF…
>GhNAC197	Gh_D06G1146
MEGDKGKEETLPPGFRFHPTDEELITFYLVNKISDANFTGRAIADVDLNKCEPWDLPGKAKMGEKEWYFFSLRDRKYPTGVRTNRATNTGYWKTTGKDKEIFNSNSRVTSELVGMKKTLVFYRGRAPRGEKTNWVMHEYRIHSKSSFRTNKQEEWVVCRVFQKSAGLKKYPSASNQSRAAVNPYNLDIGGGSLLPMMQAENYHLSMGAELSRVLRGGPSCSANLPIPSQINYPVPGGFTISGLNLNLGGGSTQPVMRPMQPPQPPPMLQHQDVTPSLMNTATFGAEGGYGAEITTQNANGPTNRYLSMDHCMDLDNYWPTY
>GhNAC198	Gh_D06G1277
MAIASMSNDNTSNVDLDFNNSNSSSSSKDDHEQDTVMPGFRFHPTEEELVEFYLRRKVEGKRFNVELITFLDLYRYDPWELPAMAAIGEKEWFFYVPRDRKYRNGDRPNRVTTSGYWKATGADRMIRGENSRSIGLKKTLVFYSGKAPKGIRSSWIMNEYRLPHHETERYQKAEISLCRVYKRAGVEDHPSLPRCLPTRALTSSRGVLQSEKKYSQAQDAAQQAMERFQGFGGGQSQPQMEIEKISETDGSSSSTSDVTTALGLSKQNVYRPTALIRTTLGLPSGIMEEEGLFLNQSKQGCTSLLPNSTALFQLGSSSVSSNVVDDLHRLVSYQQAAMNPLQYYNTYQQQQQQPEFSTLPPQSQAQQLSLNVLPSSLPLTTFSDRLWEWSPIPEPSREF…
>GhNAC199	Gh_D06G1417
MTWCNNTVDGRALHIATKEPTVTVATSAAAASTISCPSCGHNIPYQDQAGIHDLPGLPAGVKFDPTDQEILEHLEAKVILDKYNLHPLIDEFIPTLEGENGICYTHPERLPGVSKDGQIRHFFHRPSKAYTTGTRKRRKVHTGDEDGSETRWHKTGKTRPVLVGGTVKGYKKILVLYTNYGRQKKPEKTNWVMHQYHLGNNEDEKDGELVVSKVFYQTQPRQCGTSSSIKETLNRKSKNIIQTPNSSSGGVVEYYNQPFVSFDHGHGSHHYRENPPQIIPNFGVQGDESSFYRLASDTRKGKGRSL
>GhNAC200	Gh_D06G1546
MYIKVVKEIVRSIEMEVLEKMISEDEDVLLPGFRFHPTDEELVGFYLRRKVEKKLFSIDIIKHVDIYKHDPWDLPKVSKLSSGTEKEWYFFCRRGRKYRNSIRPNRVTGSGFWKATGIDKPIYSVGGFHDCIGLKKSLVYYKGSAGKGTKTDWMMHEFRLPPPTTTTLSSTNKDNLPEAEVWTLCRIFKRDVSGRKFASDWQNKKNKQNTNTSATSSRACSVESENSLKVENFGVLDDKGIERKLQNDHFLGGNQLFAATTQVLPSYLSFSNPNAADEYFGQEHWDELRPEVDYTIAKSLLYSDW
>GhNAC201	Gh_D06G2096
MEDVEMEKMVSCNTAAAAAEEEEEEEDILLPGFRFHPTDEELVGFYLKRKVEKKLFTIDLIKHVDIYKFDPWDLPRVSKISSTVGEKEWYFFCKRGRKYKNSIRPNRVTVSGFWKATGIDKPIYGVGEYHNNSIIGLKKSLVYYRGSAGKGTKTDWMMHEFRLPLDQNHAKDNFEEAEVWTVCRIFKRDVTCRKHALDWQNKKKNNNNKNNDNNININWNMQNISAISRTCSTEESENSLEFLGEKEIENFPGKLNQFSFTSDHHHHHHQGTSQVLSFSNPNNGDGLFFGQQQWNDEFKPVVDYNFGDSLLYSDW
>GhNAC202	Gh_D06G2219
MELDTYDYEFLMTGIPPGYRFEPTDIELLQDYLLKKVNGEPLPYNIISECEIYGNQGKEPWKIFIETSTKTFYVFTKLKKKSKGKNIDRVAGCGTWKGQRTDPIMYEEMKIGNRKLFVFQVKGSNEGVKGHWIMHEFSLVDEEDKQIGDYVLCSIRNKNAKDGTEEEEPPMKKMRYNSEDHNPPEPTSSASPLQTLLSDWS
>GhNAC203	Gh_D07G0411
MNAFSQVPPGFRFHPTDEELVAYYLRKKITSRRIDLDVIRDVDLYKIEPWDLQELCRIGTEEQNEWYFFSHKDKKYPTGTRTNRATAAGFWKATGRDKAIYSKHDLIGMRKTLVFYKGRAPNGQKSDWIMHEYRLETDENGTPQEEGWVVCRVFKKRIPAINKVSEYESPCWYDDQVSFNPDLASPMQNMAYHHLPYSCKKELDLQYQAPNEHYLQLPLLDSPKLLHPPVEAFGLDINNASTLQETHEQHLQTLYANTNNEHAADQVTDWRILDKFVASQLSREEVAKQNNYSSASAKNVFHSSQHANLLIRHFNKQEMVPENASTSNRHTDLWK
>GhNAC204	Gh_D07G0624
MAPLGLPPGFRFHPTDEELVNYYLKRKINRQEIELDIIPEVDLYKCEPWELAEKSFFPSRDPEWYFFGPRDRKYPNGFRTNRATRAGYWKSTGKDRRVSCQNRAIGMKKTLVYYQGRAPQGIRTDWVMHEYRLDDNECEGTCGIQDSYALCRVFKKNGMTGSETEEQGQSSLTVMDQYCSQGVIMNDSETMYGEVPIGASSSSCMEEEEDKDDSWMQFITDDPWCSSNCTAAMAGDELSNTGFYNLN
>GhNAC205	Gh_D07G0802
MENSIDDNKKKRDEEEIKLPGFRFHPTDEELVGFYLRRKVEKKPISIELIKQIDIYQYDPWDLPKVSNVGEKEWYFYCKRGRKYRNSIRPNRVTGSGFWKATGIDKPIYSSSTKEPHHHHHHYHHQHDRHQHQHLCTCIGLKKSLVYYRGCAGRGTKTDWMMHEFRLPPNGNHTTKAQEAEVWTLCRIFKRTPPNNKYPPTTVASTAAWKFSATTTIKQNGTDSPTTCCSSLEDVCQSQNSYDKCKSLCDTIIQQKGNKPDMSKDQVDARNYFLYGGTLPLSTQQAPFTATNFPTFCNHPSGDVDVFSNGNWDELRPVVEVALEPYTSHAFDYT
>GhNAC206	Gh_D07G1086
MEIPAGFRFFPTEEELVSFYLRNQLDGRRQEMHSVIPVLNIYDVEPWDLPQLAGERCRRDTEQWFYFTPRQEREARGGRANRTTASGYWKATGSPSYVYSSDDRVIGMKKTMVFYKGKAPSGKKTKWKMNEYRAIEAVPNPTAVTTTPMLRHEFSLCRIYVVSGSFQAFDRRPLEPVPKATQLHENRTATFLERASMMEVTSSSSTSHTGGDHSDQPEANEDDIWEMVNDLEEPPLGWEQMNWTGV
>GhNAC207	Gh_D07G1320
MDNVLEIGFRFLPPDEEIISFFLKKKMMGDHKTTRYIREVDLLKHEPWQLPAMSVVQSTYPEWLFFYKLNKISQRKNDRSTNDGYWKSTGADRPITCGDSLIGTKKTLVFYKGRTPNGLRTDWVMHEFRATADSLPPNAQCTRFAASSSQDNAVGATSMESNSTHFDIALRMYMEEEGMFDSDLLPSGGLHCFPSSSAIFNNDQSRIEERFSLEDFDYLQSDDLFDDENEWQRQFVNIDDEMEFYGALFHNPDERTNAEAEYRDNAWVKKHYRVVTHDQIVHMSDGTCHGHSEGLNQRRMETGVHHDEVLIMDSGVESATVTAYEINCLELVQEERSVNSRACKSEYKPISHKSAVLRHPRRVQLQDKSLGKAVSRDKTRESGIRGPAVQPIQDKKSIL…
>GhNAC208	Gh_D07G1330
MPENMSISVNGQTHVPPGFRFHPTEEELLQYYLRKKVSYEKIDLDVIQDVDLNKLEPWDIQESCKIGTTPQNDWYFFSHKDKKYPTGTRTNRATAAGFWKATGRDKVICSNCRRIGMRKTLVFYKGRAPHGQKSDWIMHEYRLEDNIAETNMVSNTMGEGPQEEGWVVCRVFKKKNHLKTLDSHISSSLTAKARDRMFRAFNDGALEQILEYMERNCKDDSEANNCTSRRFLSPMETSTSNVYPADSFMELPSLESPNSASSQNCYQPMLTDNECSITNQAHQLGST
>GhNAC209	Gh_D07G1502
MGLRDIEATLPPGFRFYPSDEELVCHYLYKKIANEVVLKGTLVEIDLHTCEPWQLPEVAKLNANEWYFFSFRDRKYATGFRTNRATTSGYWKATGKDRMVMDSRTQEVVGMRKTLVFYMNRAPNGIKTGWIMHEFRLETPHMPPKEDWVLCRVFNKSKGGENSNALSPHMMYETSTQTSMACGGYEQISCFLSTTPTHHNYGQSLLNLLQSSQLKYNNNNNSLSNNEVSSKVVEDDYEFLWDMNMEENSLEDHHVHGHGMADSSLEDMRFEIDNSMIFL
>GhNAC210	Gh_D07G2014
MNTVKGFRFHPTEEELIEYLLLETFGVDRDSLVQVIDQVPDICQWEPWQLAESSQLQTGDRLWYFIYAPTYKYRNSKRINRTTREGYWKPTGNARKIIDPKTGEVIGTKKTLVFYKGQCNDKYKIKTCWVMHEYELVAAPNSIDIDQKTFNLCKLKKRVDISCTDAGQSSQHKDCDDVVHNQSGIKSYAGDGSNQHNIANDGVVSNLSSHDLDDAIPKENLHERSKECNEPEGNSGVQKLNSIIEKDDKSCSSVLTNGDETITVERSDQHNVVVAAEGFGIPSSFEYLADEVLIPEEFFYNDGFWLDELLEVPEATNNSNWIQDQSINNTEDVEFLNSIIVDNDEAYLLEENRPHPSAADNEVLGAVGSSDSMEKPSKRLRLSHDDHVETTEARAGGSI…
>GhNAC211	Gh_D07G2165
MGLRDIGATLPPGFRFYPSDEELVCHYLYKKIANEEVLKGTLVEIDLHTCEPWQLPEVAKLNANEWYFFSFRDRKYATGFRTNRATTSGYWKATGKDRTVVDPRTQQVVGMRKTLVFYRNRAPNGIKTGWIMHEFRLETPHMPPKEDWVLCRVFHKSKGGENSTRLSSPMMLEPSIHAPSLADHTTMACRYHHQINSLATKPAHQSHGQSLLNLLQYNSHQENDDDDKNNNNLHCSNNEVSSKVDDDYEFLWDMNMEENSLGDDDDHHHHLIHGVASNSDDIRFEIDNSMIFL
>GhNAC212	Gh_D07G2341
MEGQRFVVNGGIKMPIGYRFRPTDEELVVHYLKKKALNLPLPASVIPEFDVFQTDPWSLPGDVKEKRYFFSSRYGNDSNNKKRKRVVAGSGYWKSIGKEKPILASGTNQVVGMRQALIFCERKPCTDTKPRWLLHQFRLVGSADQTQMTKREWHGDWVVFKVIQRKRNAKKHGVICSNSQTTRAAAYMPSCIDFTVEDSSMFGPPQPTSPSSSEITEVSPNGLLDQEESSAAVITTFLHYCMRKQ
>GhNAC213	Gh_D08G0433
MGAVSLPPGFRFHPTDEELVVYYLKRKINGRKIELEIIPEVDLYKCEPWDLPGKSLLPSKDLEWYFFSPRDRKYPNGSRTNRATKSGYWKATGKDRKVNSQTRAVGMKKTLVYYRGRAPHGTRTNWVMHEYRLDERECESASLGLQDAYALCRVFKKTAIPPKVPGDHYQAVATPNQIAYEHSSSFEESSDFGIPIDTRSPSVLNRSPIDICDANEVKWMQSLSHDVFGLNNASFTNYETLPYHPSKVDVALECARLQHRLALPPLEVEDFPRLGFTNYKLMATPPPPPTRETDILQEILSVNPIGHEDAWGASSSNNNADDFTFMTAKSMYQNQVNETSCAQYMNKPLEEAITRPIDITELQGERMAENSRWVGMSSKDLEQYCFMEENKVVPIENIS…
>GhNAC214	Gh_D08G1138
MAVLSLNSLPIGFRFRPTDEELIHFYLRAKINGKRNDEVEVIREIDVCKCEPWDLPHMSAIETRDPEWFFFCPLDRKYPNGNRLNRATEAGYWKATGKDRKIKSGSSLIGMKKSLVFYTGRAPRGKRTNCVMHEYRTTLIELDGTKPGQNPFVICRLFKKQDESIEDTNGDEVDVSSPTEDMQSELEGPQDSPALEGVAQPKFPHNNGTCSGGLPNEVVSNAVPPMLECNIVDSKAYSVTGQVAEIVTDKVDQVGEALNHFYDPMVEPPDYKFFSPLRSQVEAEQAPWMFHQVGSSLSAVEFEHETNQNDASISDFLNSILNNSDDYYSVDSSSQQYSANESETPKTMAVVEDGRIRSEQDAEVAQVLMIGSQLGREIADKGTPLEIKATAQDCTIPIN…
>GhNAC215	Gh_D08G1172
MSEEMNLSINGQSQVPPGFRFHPTEEELLHYYLRKKVAYEKIDLDVIREVDLNKLEPWDIQEKCRIGSTPQNDWYFFSHKDKKYPTGTRTNRATAAGFWKATGRDKIIYSSFRRIGLRKTLVFYKGRAPHGQKSDWIMHEYRLDDTNSLHSNASNPIGDSMAEEGWVVCRVFRKKNYQKTLESPKSSSSTSLDSKTQMLCSGNDGVLDQFFLYMGRTCKMENDSLNIPNANTNNHLRMLVANNAGGISNGLHESFMHLPRLESQSLPALPINTPHFDQHRSFKPCFQSIDDMLTEIEPSAAAGFDNTNNESKNGVNDWVTLDRLVASQLNGQVETSKQLSCFTDPNAVFGLCHDDDEDDDDIQLSHINMHRSNQNPQVYSNENDLWSLTKSSSPSSSDP…
>GhNAC216	Gh_D08G1370
MSSIDGNSHIVGYRFHPTDKELVDHYLWNKILDRDSLVQAIKEVDSLFNKDPWELPGWSEIQSADQVWYFFSRRGDNKRVKRTTDKGFWKVTGKPRKVKGKKGFAAKKSLVFYEGRTPNAKWTPWVIHEYTFTSTLVDNREGIFLCKLKKKEDETANASSSESCQPSLVADEEIPDVRCLMQSFLKSFLWTDKSIHNHSCFCMIQYSTMFNPDEMLDTLKERDREHELEVDEQQQPSCLEFTHLQDVTTNCDGLPHLSKEENDDESWIGYLVDDDEFNPDELNLGNDCCNLALVDASATCPGEPSRKRSRCEAGVLCGAIEKEECQPMAVSNSMMLDAHGDSKKHQPLAMVNAPNVTSSSVKQDPHGRDRMVSLNNESREMDIPDVESIVDPHSIVRAT…
>GhNAC217	Gh_D08G1721
MEGGSLPPGFRFHPTDEELVGYYLKRKTQGLEIELEVIPVIDLYKFDPWELPEKSFLPKRDLEWFFFCPRDRKYPNGSRTNRATKAGYWKATGKDRKVVCQSATGYRKTLVFYRGRAPLGDRMDWVMHECRLSDEPSQGSNNQGAFALCRVVKRNEPRASDAHGKPKAMRVGNRSSNAELTSPMVSNEPLSNSGDISCQTSYPNNESRYSSPITSPYPYEVTQVPPFEPASVATDPTSIWVSPELILDSSKDYPQISETAAQYFPQYEFPSSLTRWQQYEQREFSPSSSHSNFGEIEHVDGLGHIGCMPPYSEHANYMDFYGNEGNDQTGSFNCPNPF
>GhNAC218	Gh_D08G1858
MNSFSHVPPGFRFHPTDEELVDYYLRKKVASKIDLDVIKDVDLYNIEPWDLQELCRIGTEDQNEWYFFSHKDKKYPTGTRTNRATKLGFWKATGRDKPIYSRQSLIGMRKTLVFYKGRAPNGQKSDWIMHEYRLETNENGTPQEEGWVICRVFKKRMTTVRKMGEYESSRWYDGQVSFMQELDSPRRIPQPYASYYHRYPCKPVLKLQYNSPHDPTFQLPQLENPNVQQYSAASLSCNSVLPDGNYDGKTGSTLQSSTLTQEEHMHPMHQQNLKSFYDSTTEQAVDQVTDWRVLDKFVASQLSHEEASKESNYCNADTSFYVAAQMNLASNESKRPEIAHQEYASTSTSSCQIDLWK
>GhNAC219	Gh_D08G2049
MGLRDIGATLPPGFRFYPSDEELVCHYLFKKVANEEILKGTLVDIDLHTCEPWQLPEVAKLNASEWYFFSFRDRKYATGFRTNRATASGYWKATGKDRTVIDPRTQEVVGMRKTLVFHKNRAPNGIKTGWIMHEFRLETPHMPPKEDWVLCRVFHKNKGDNINNNPTTMLETSSSRAFSLRDQTSLHYGHQLQQMATSLSFPQPHPSHGQSLLSLLQQNSNNNPYTNEVISSKVEDEFDFFWDINTVENSLEDIKFDNNEDDDNVGFL
>GhNAC220	Gh_D08G2092
MVKGFRFHPTDEELIEYLQIKTFNRDSLVQVIAEIPDICEFEPWELPGRSVLQTGDRLWYFMYPPKYKYRNSKLVSRTTLEGYWKITGKARKIVNSETGMEIGNKKTLLFYKGQCNDKICWVMHEYELKAMLDSTNSHQKTFKLCKLKKKTNISSKEAGQLDQYSLSDLENHVANNALLEDILDPNGSSDPEASNNHKDVHNRCRTVDTYGDERSNQHNIVDEDEGPNISTNFVNHVAEDAIPEVPSHIFKVYQNGLEDNNWVQDLYSTIEQDDESCNLIITSFDETITNESSNQHNIVVAEKGIETPIISYDETVTNERSNQHNIVVVEEGTEMSVISYDETVANERSNQHNIVDVHEGFEMPSNLKYLVEEDTISAELLYNNGSYSRSLFGELLAEP…
>GhNAC221	Gh_D08G2434
MGSSNGGVPPGFRFHPTDEELLHYYLTKKVSFQKFDMEVIREVDLNKMEPWELQERCRIGSSPQNEWYFFSHKDRKYPTGSRTNRATNAGFWKATGRDKCIRNSYKKIGMRKTLVFYRGRAPHGQKTDWIMHEYRLEDGDDPQGNPTEDGWVVCRVFKKKNLFKVSNTINGGSSLNSSDQHHHLNMNHTNTTSSSSQTQPPPPLSFMHRSNDQYNLNTTTTTTLELNKAELALHYPPHIPTPTHQYSLFHPQTLLPTHKSMTAYEYAPPPPVSLPSESSHPIMIKQLMSSNPRDCDSGSESVRYQCETGLEGVAAGGGGGSGRDDENEGMNEWGMLDRLVTSHMGIGQDSSSKGVRFEDSNNNGTNATSVHPINQLSLRGEMDFWGYGK
>GhNAC222	Gh_D08G2446
MAPMSLPPGFRFHPTDEELVAYYLHNKITGRPIELEVIPEVDLYKFEPWDLPDKSYLPSKDMEWYFYSPRDKKYPNGSRTNRATRGGYWKATGKDRTVQSQKRAVGIKKTLVYYRGRAPHGIRTNWVMHEYRLLNSTLKDCYALCRVFKKNIQILKPKEEEAVGNNNNVDKEKQLHGEETSGNEIPKGRQVEIEDENLITSSSDLTQGTSYETGMAMADDNQPPFTSDEANSSANNISSSLAMDFSSNLIQAEGYTNVEYQVPYPPLELEDFPQINLSETKAEMMDEYMVYDKYKDYMNGSLEEIFSLCSSQDISMPLYMHQD
>GhNAC223	Gh_D08G2447
MSDINKMMAGNGQLSVPPGFRFHPTDEELLYYYLRKKVSYEAIDLDVIREVDLNKLEPWDLKDKCRIGSGPQNEWYFFSHKDKKYPTGTRTNRATTAGFWKATGRDKAIHLSNSKKIGMRKTLVFYTGRAPHGQKTDWIMHEYRLEDDDSDVQEDGWVVCRVFKKKNLIRGNFQADFNQEDNNYNHMKNTASSSAHQMEPRPNNNHLHTLYDYSFDGSMHLPQLFSPESAAVAASSFISPLSLNSMDVECSQNLLRLTSSSGGGGGGGGVGGGGLMQQDQMRYNGEWSFLDKLLTNHPMSLDHHHHHHRHPHQSQAKFIPSLQLDHVGSSSQKFPFQYPGCETAEAMKFSK
>GhNAC224	Gh_D08G2669
MFVPFTSLSQQKESKMNMVDGTTSTVDEGVPLPGFRFHPTEEELVGFYLRQKVDNKCLTIELIKEIDIYKYDPSDLPKTGMMGENDLYFFCKRGRKYRNSVRPNRVTGSGFWKATGIDKPVFSVKSGEAIGLKKTLVYYHGSAGKGTKTDWMMHEFRLPNPTLTAQEAEVWTICRIFKRNKKIKQDSRQGAAKRASTSNGNGVDGYKRCSVESNSHENYITIGSQIIENYDDDDDDGEMVMDHGMNDESCRGEWYHGELQRMASSSSPSSSFSTVNDFFTNANWDELKSILDLDLDPFLL
>GhNAC225	Gh_D08G2670
MSMVHGTTSTVDEDVPLPGFRFHPTDEELVGFYLRRKVDNKPLTIELIKEIDIYKYDPSDLPKTGMVGENELYFFCRRGRKYRNSVRPNRVTESGFWKATGIDKPVFSVEGGEAIGLKKTLVYYRGSGGKGTKTDWMMHEFRLPNPTMTAQDAEVWTICRCFKRHRKIKQDWRQGAAKPASTGNGNGVQGYESGSVGSSSHENYITLGSQNVENYDDDDGEMVMDHMMNDGSCRREWYHGEMQCMASSSSSSFSTENDFFTNANWDELKSIVDLDLDPFHFAKNHF
>GhNAC226	Gh_D08G2671
MNMVHGTTTTVDEDVPLPGFRFHPTDEELIGFYLRRKVDNKSLRIELIKQIDIYKYDPSDLPKTSMMGENELYFFCRRGRKYRNSVRPNRVTGSGFWKATGIDKPVFSVGSSEAIGLKKTLVYYRGSAGKGTKTDWMMHEFRLPNPTLTAQDAEVWTICRIFKRHKKNKQEWRQGAAKRASTSNGNGVHGYERCSVESSSHENYITFGSQSIENYDDNDDDDGGDGEMVMDHMKNDGSCRREWYHEEMQCMVSSSSPSSSFSTENDFFTNANWDELKSVVELDLDPFLL
>GhNAC227	Gh_D08G2683
MAAALVSDDSFLDEYEDKALPIGYRFVPRDHELISFYLFNKIKGFQLPSDVVKNIDFYYLDPFHFSPCEFKHGRKNNEAYYFTKTKEIRSKMDRIERHTRNGYWKSCGKAEEIKHGDRIIGLKRLFVFHWRIPELGFGNWVMHEFSLHPTLLIPHPLLDEKIKAKIQRCVICRIVNREGYYGV
>GhNAC228	Gh_D09G0038
MSNNFELGTTENINNNEEDDEELLNSFPAGYRFKPRDDELVLFYLKPKLLNLRLPPNRIRDVELYHYNPQQRIEKYGSYGEEEWYFFTPREKKYRNGFRPNRTAGDGYWKATGADKILRSESHEIGYRKALVFYKGKPPKGEKTDWMMHEFRLKDPPAKLSQDEMRLDDWILCKIYQKSDKSTKNSALISDNPQGVVSFEYGSDEFGEMDDNLYCDYLMFDHNPSLLLDDNFCDYYDPSLIPMAMVEQGRMDSPDKKTTS
>GhNAC229	Gh_D09G0151
MYEKNDVDKVDDVMLPGFRFHPTDEELVGFYLKKKIQQRPLPIELIKQLDIYKYEPWDLPKLAASGEKEWYFYCPRDRKYRNSARPNRVTGAGFWKATGTDRPIYSSDGTKCIGLKKSLVFYRGRAAKGMKTDWMMHEFRLPSMSDSIPPSKTLFDKTLPANDAWAICRIFKKTSSMAQRALSHTWISSLNHGAACSQLSSENISCTTEIGSTIPLCSNGELQQDCSAGFSALDVLSYKSFHQTVYRPSPFHVSNGDLHNNMMFSQLDNMSGSSPKCTIDTSSMLLSPPLISNASASTDFRGQQHQYGNFSISSPQDMQGNGGGAESEEGTRKTSDSIPDYNHLSMGFPFRLSPNMPDSWKPNLPWDSPQCPSEMSTTYSTDKCYT
>GhNAC230	Gh_D09G0298
MKLEIRSCQVLKHSSDKEPNFVSEPNGSGPVFRELKSFAYTLFSIHHSSSSSSPFFTLLMARSWLVDSRAIAKKVKNASWSSSVQITDCGANRECPNCHYRIDNSDVFPQWPGLPVGVKFDPSDSELLDHLAAKCGVGDSKEHLFIDEFILTLCECQGICYTHPENLPGARKDGSSIHFFHRTINAYSTGQRKRRKIQNQDNTNEEHVRWHKTGKTKPVTENGVHKGWKKIMVLYKSTKKGCKPEKSNWVMHQYHLGDTEDEHDGEYVVSKIFYQQQKQTEKNDDSPMTEEPDNLMIRTSPRTPKTIAPDPPRPWKSMILDDIEENMHQEAKFAVERSDVHTDAVQCEDNSHYPAWLAGESQAVENPDFNGFDEFLLCNELLDSSSLPTTNDPKADGAA…
>GhNAC231	Gh_D09G0480
MENLPPGFRFHPTDEELITYYLSHKVSDITFTSKAIVDVDLNKCEPWDLPAKASMGEKEWYFFSLRDRKYPTGLRTNRATEAGYWKTTGKDKEIFRAGGVLVGMKKTLVFYKGRAPKGEKSNWVMHEYRLENKHPFKASKEEWVVCRVFQKSAAVKKPQPSSSSQPSLGSPCDANSIVNEFGDVELPNLNINANPSCGFNDIATPSYSNNVNHGHMNAMNLNLDFGAASLPSSLSWPSSILSPNLSMNSFLFKALQLRNYQPRDVSGMDYSILSSTQGINIPPFGTDLASNFQGAVASSKVVVPMPQQQQQQQDQPFNMDSLW
>GhNAC232	Gh_D09G0716
MYGMNSGSDILPPGFRFHPTDEELIIYYLNQKLSPSSNPLINIIADVNIYKFDPWELPGKALFGENEWFFFSPRDRKYPNGTRPNRATGCGYWKATGTDKPIITSVGSQCLGMKKTLVFYKGRPPKGSRTDWVMTEYRLLYDHFLPQKPKGSMRLDDWVLCRVHHKIKVPQQITSGRNYDRSSSCSPPFQRGCLQGQEMILNNYTIQQGNEYHQFPSHNYHMTIPLENEQLDNQMECDGTITIDFNVRDMLEYIDRRVFHGGDIALGQELPLVSEKRLNASVSMHDDDNAYVPQICSQAPSSSSSFREVFLEF
>GhNAC233	Gh_D09G0943
MEVAIGFRFFPTEEELVSFYLRNQLQGMRQDMHLVIPVLNIFYDLEPWDLPKLAGELCKGDVEQWFYFTPRQEREARGGRASRTTASGYWKATGSPGFVYSSDDRVIGMKKTMVFYKGKAPNGRKTKWKMNEYRAIEALSDPYVAAPPKLRHEFSLCRVYVASSSSRAFDRRPLEAHNNAATTSGGASGTSHAGGDHYNPAEASEDEFWELVNNLEEHAIGWGQINEI
>GhNAC234	Gh_D09G0950
MTAGEGVSRETQMSIQASSMFPGFRFSPTDVELISYYLKKKLDGYDKCVEVIPEIEICRYEPWDLPVKSIIKSDNEWFFFCARGRKYPNGSQSRRATEQGYWKATGKERNVKAGSNVIGTKRTLVFHTGRAPKGERTEWIMHEYCMKGKSQDSLVVCRLRKNSEFRLNNNSNRVARNHRELSIVHDSNHATSDGGTDLTGISEGDKAIEFYSKKATSSNDSHSIEQIDSASESEQKLSNEVAPTESSTLKKDSDDEEDFFAEILKDDIIRLDEASLSASTPEVLPMIATTTHRVSLLQGGANRRIRLTRTKADIIQHGIGGISTKKWKSEEPPKCLLSVFSPRTAILVILITLLALLLPCSNFKSSKVFQI
>GhNAC235	Gh_D09G1069
MEVEPKRELCDTNQTPEKIPPLSLHHASSSDALGIVEAPENEEPIVNGTNNKDKVDDDGYLDSFPPGYRFCPLDEELVLYYLKKKVLNLPLPQNRIVEVNLYQYNPERLAELYKQYGEKEWYFFTPRDKKYRNGTRPNRAAVGGYWKATGADREVRFKDRIVGYRKALVFYKGRPPKGDKTSWIMHEYRVNDPPPLCSKKEGYTDMRLDDYVLCRIYKKVDKSGRTQTKTEDGLALTQKQERDEMMGSEDTMNYLSTMGMGMGMGGNFMNQAFPEFQYIFNDQFPSSFPTKYLNDRLEQEDVWSFDFPPQLDVSVEALINVDNVFSPDTATKNSTNSEMNTRD
>GhNAC236	Gh_D09G1631
MATVGLPPGFRFHPTDEELVNYYLKRKINGQEIELDIIPEVDLYKCEPWELAEKSILPSRDPEWYFFGPRDRKYPNGFRTNRATRAGYWKSTGKDRRVASQNRAIGMKKTLVYYRGRAPQGIRTDWVMHEYRLDDKESEDYCGIQVDSYALCRVFKKNGICSETEDQGRCNMLVMECSQSVINDSETMSPDLPLASSSSFIEEEDKDDSWMQFITDDPWCSSNTTALAGDDVSNVALTN
>GhNAC237	Gh_D09G1773
MGVLLLNSLPLGFRFRPTDEELIHFYLRSKINGNRNDEIEIIREIDVCKCEPWDLPDLSAIKTQDPEWFFFCPLDRKYPTGNRLNRATEAGYWKATGKDRKIKSGSTLIGMKKTLVFYNGRAPRGKRTNWVMHEYRTTLDELDGTKPGQNAFVICRLFKKQDETIEDINSDEVDPSVLSPTEDMVSELEVPQASPTVKQEAEKACDTSETCFASFRDEVISNAVAPIFEGNSDNHDNYNEIDQVAEISPAEVDLLEEALNHFYDPMMEPLFSPLHNQIEAEQAPWMFDHVGNCSNVEFGHGTNENDPYISNFLESILKNSDDYHGDDTGSQKNSESETHTTMTIGKDGGFCSKPDSEVAQVLLGTDTVNGVPPIGTAEDCGIPNSDGELFSNHMNTSCD…
>GhNAC238	Gh_D09G1785
MQSADMNLSINGQSQVPPGFRFHPTEEELLHYYLGKKVASQKIDLDVIPEVDLNKLEPWDIQEKCKVGSSSSPQNGWYFFSHKDKKYPTGTRTNRATASGFWKATGRDKIIYCGFRRIGLRKTLVFYKGRAPHGKKSDWIMHEYRLDNDSNVQSFKTIGDSMAEDGWVVCRVFRKKNYQKTLEDPKSSSSYTSPDPEAPMVFSGNEEVLDQVLQYMGKTCKMENDLFTSTNNPRSFEENKHEMFMHMPRLESPTLPPLPIHSPLLDQETSFKPCYQSIDDTLITVTQPSSINQGDSGAYDHHQTDSVIDDNNGSKNIWVNDWVTLDRFVASQLNGQVETSKQQSYLSDPSVAFSLCHHDDIQLSNIRLQRSNQNSQVYGDEIDLWRLTKSSSPSSSSGP…
>GhNAC239	Gh_D09G2356
MAMVEVEKNYEDVHQNWGHRIPVEEDYYYNWHNQPPVGFRFLPTPDELVKQYLIKKVLGNPLPVSDFLEVEEAEFYTTPPMSCGSWKLRKTREIFDTMGNKIAFKFYFVYYSKLGKTHWRIDEFRLPAKFYKDFKVNVRMIMCFNTLKSTYSSTGVIFFSLHCIIFII
>GhNAC240	Gh_D09G2357
MVLIQNYEDLHWSFLHQISKNRVKEDELENPVKEDLHKWDYSIPVSENRVEEDREEDHYELDNPIPVGFQFLPTNEELVTEYLINKIFHNPLPFWDFSEVEEAALYSTHPKSLVDFANGEKKWYFYIHKDKNFSNNTIRKVEDNLGSWSLKWYEEIQDTKGSKIAFNNHFVFFSKRRKKTHWKMDELQLRPEWYKDFNLEEEWALGILKRGTEYH
>GhNAC241	Gh_D10G0263
MDGNNRSNVANLPPGFRFHPTDEELIIHYLNQKVFPSSNHHLMFSIIADVNIYKFNPWELPDKALFGENEWFFFSPRERKYPNGTRPNRAAASGYWKATGTDKPIIASVGSQCLGMKKALVFYKGRPPKGVKTDWMMIEYRLLDDCFVSQRPKGSMQLDDWVLCRVSHKGKAPLAGGYLQGQEMAIQITIGINEYDHQLPTMDQIVGLESEELDEKVFQEGSPEYPPTPIDTSVREVLKSIERVLSVGALDELVMASSSDDAV
>GhNAC242	Gh_D10G0772
MESQNFVVNGGVKMPIGFRFHPTDEELVVHYLKRKALCLPLPASVIPEFDVFQTDPWSMPGDMKESKYFFSTRHDSYINNKCKRAAGSGYWKPIGKEKPILASGTNRVVGMRRALIFCQRKCSNGTQTRWLLHQYRLVDSVPTLDSTQRSRSEMCGPDWLVFRVFQRKRSRRGKKHEVVSHKSETSSAMNMPSCIDFTVEESSVFGPPPQPTSPSSTEITEVSSHGLDQEESSAFITSYYSNCCMRNQ
>GhNAC243	Gh_D10G0792
MAIPPAAIMSNDPNDNTNINVVDDRNNNNMSSSSNSKDEHEHDMVMPGFRFHPTEEELVEFYLRRKVEGKRFNVELITFLDLYRYDPWELPALAAIGEKEWFFYVPRDRKYRNGDRPNRVTTSGYWKATGADRMIRGENSRSIGLKKTLVFYSGKAPKGIRTSWIMNEYRLPHHETERYQKAEISLCRVYKRPGVEDHPSLPRCLPTRRSAESSRGQQSEKKYPQEAAQQAMERFQAFGGGQPQQMEIEKLTETDGNSSTSTSDVTTALGLSKQNLYRPMPPISTTLGLPSGMEGEGMFLNQSKQGCCSLLPNSTTLFPVGSSSVPSNVVDDLHRLVSYQQVALNQQQYYNTNHPHPHQQQHQPQSEFSTLPPQSQAQPQQLSLNVLPSAIPSPTAFSD…
>GhNAC244	Gh_D10G2317
MLKKQKEEEEEEYFRLLPPGYRFKPRDEELVNYYLRPKISGLPLPPNRIREANLYGHDPETLTAMNNYTSSNEVEKEWYFFTPRERKYTNGSRPARKAGKGYWKATGADKEVILKGKKIGCKKTLVFYEGKPPRGFKTNWTMHEYVSSEAPVRVRHGKEDMKLDNWVLCRLYKNRREAKQKHRIPQEENGLECQEKVEPHKMAEPVSEPINMVAPPVYDQYEQREVQPFNMNIGQDTNRFPELDNPMPVSDEYGNYYMFDNNPTHGGGFQQVPNYDDFVTNAAAAAALDNQFQSMGNAGFNLPPQPLQFQPHWPAPPSPPQQFLGANTGFDFSVDEYLLDPEFGMPPPEFC
>GhNAC245	Gh_D10G2319
MLKKQKEEEEEEYFRLLPPGYRFKPRDEELVNYYLRLKISGLPLPPNRIREANLYRHDPETLTAMNKYTSSNEVEKEWYFFTPRERKYTNGSRPARKAGSGYWKATGADKEVILKGKKIGCKKTLVFYEGKPPRGFKTYWTMHEYVSSEAPVRVRHGKEDMKLDNWVLCRLYKNRREAKQKHRIPQEGNGLECQEKVEPHKMAEPVSEPINKVAPPVYDQYQQREVQPFNMNIGQDTNWFPELDNLMPVSDEYGNYYMFDNNPTHGGFQQVPNYDDFVTNAAAAAPAPFSSTFPLDNQFQFMGNAGFNLPPPPLQFQPQWPAPPSPPQQFSGANTGFDFSVDEYFLDPEFGMSPSEFC
>GhNAC246	Gh_D10G2512
MEEKDEACLRSIPPGYRFKPRDDEIINFYLRPKIFGLPLPPNRIKEVLLYNYDPQTLTAMSNNALSNGVGNEYYFFTPRDRKYANGSRPARNAGNGYWKATGADKLICRKGKKIGLKKSLVFYQGKPPKGVKTNWLMHEYVLTDAPIRKRLGNEDMRLDDWVLCRVYKNPRVKKLEHETLEDGNQEEADTATTVAYDGAQMVQQEGHQVECEAEADRSAIPPYNGIQMVENGIAFAPLYEPINTSSQMLEHGIAPLYEPINTSSQMLENGIAFAPLYEPINVQMPQGTSSWFPEQVYSTPYFNQYGDYTFEHPTLEGFNMPDCGVSDPALFQINMQQHFSSDFDLDQLNQDPHSGLPPPL
>GhNAC247	Gh_D10G2514
MDPFMLMEEKDEACLRSIPPGYRFKPRDDEIINFYLRPKIFGLPLPPNRIKEVFLYNYDPQTLTAMSNNALSNGVGNEYYFFTPRDRKYANGSRPARNAGNGYWKATGADKLICRKGKKIGLKKSLVFYQGKPPKGVKTNWLMHEYVLTDAPIRKRLGNEDMRLDDWVLCRVYKNPRVKKLEHETLEDGNQEEADTATTVAYDGAQMVQQEGHQVECEAEAARSAIPPYNGIQMVENGIAFC
>GhNAC248	Gh_D10G2538
MGGETSLTLVPGPTSPPPSAAAAKTGGSATALAPGFRFHPTDEELVSYYLKRKISNKPVRFNAMAEVDIYKHEPWDLSDKAKLQTRDQEWYFFSLLDKKYGNGGRMNRATNQGYWKATGKDREVRHNTHLIGMKKTLVFHSGRAPDGMRTNWVMHEYRLVEEELEKIGALQQGYVLCRVFHKNNIGPPNGNRYAPFIEAEWDDGSIPLVLGVDTGDDGVAGNDAIVGNDVATTENAAVENNADQMIGFEQETEQGGKDALPNDEVPRETLNDKTDDCPPLPPCKVERPDDCPPICMLNREASLPLLRYKRRRHTDLGPNHANASENSTRTTQDRCSSTTTTAAAATTTSPSSATTTAISALLEFSLMESLELKENNHRVPPPTFDIANLDSVVPPSCMK…
>GhNAC249	Gh_D11G0160
MAVISLNSLPIGIRFRPTDEELIDFYLRAKVNGKRKDEIGIIREVDVCKCEPWDLPHLSAVKGRDPEWFFFCPLDRKYPNGNRLNRATEAGYWKATGKDRKIKSGSCLIGMKRTLVFYTGRAPKGKRTNWVMHEYRTTLDELDGTKPGQNPFVICRLFKKQDETIEDINGDDVDPGASSHTEEVQSEFDGPSVERGAGKVPDETRPVGLCNEAVAPIFDCNNDGFNACELEEMAPAQVDLLGEALVQFCDPMMEPLDWKLFSPLHSQIEAEGAPWMFDHVGNSFGGVKFEHGTNENDAEFMNSILNNLDDYYSDDSSSRRNSVIETETPKSMAFGTNGGLYCKPDAEPARVLLGTGTANGGAFYNVLNSNGEPSNHVNTACNVDTAPTIRIQSRAHRIQ…
>GhNAC250	Gh_D11G0285
MEGALLPPGFRFHPTDEELVGYYLKRKNEGLEIELEVIPVLDLYKFDPWELPEKSFLPKRDMEWFFFCPRDRKYPNGSRTNRATKAGYWKATGKDRKVVCQPAVTGYRKTLVFYRGRAPLGDRTDWAMHEYRLSDEPSLGSSAFALCRVVKRNDGKPKEMSVGSSSTNVELTSITRNCNEHLSTISCQTSYPNNETRHSVDTDPASFWASPDVVFDSSKDYPQICESAAQYFPQYGFPSLNQSPYSNFGESEHFDDLGRIGCMSPYSGHANDILWQ
>GhNAC251	Gh_D11G0347
MANIGEEDDKMDLPPGFRFHPTDEELIHQYLYKKVLGINFSSIAIEEVDLNKSEPWDLPWKAKMGEKEWYFFCVRHRKYPTGLRTNRATDSGYWKATGKDKEIYMGKSLVGMKKTLVFYQGRAPKGAKTNWVMHEYRLDGKFSIQNLPKTAKNEWVICRVFQKSSDGKKIPISSLVKASCLSNELGPATGLPPLMDSSPYNGRKSEPVFADSRYVPCFSNPIGSQTNQQITIDHNFNYRTLHVSSNPCHVLPQNPFYAAEFESLGSVQEQSMLRTLIENHGSKVQAEREIVRKPEMLSVVSTLESGKKPFDDQHAPSSSSAGPVDLDCFWHY
>GhNAC252	Gh_D11G0448
MDILDKQTKWTGSASLAIRHSFSNVGELDAAATRVMMESTESCVPPGFRFHPTDEELVGYYLRKKVASQKIDLDVIREIDLYRIEPWDLKERCQIGCEEQNEWYFFSHKDKKYPTGTRTNRATMAGFWKATGRDKAVYDKSKLIGMRKTLVFYKGRAPHGQKSDWIMHEYRLESDDHASPQEEGWVVCRAFKKRITGQTKNMQVWESSYFYDEASGMSSVVDPIDYISRQNFLPQNLLCKKEADNYSNFVDHSDDQFVELPQLESPSLPLIKRPSSISEKTKHEEEDDEELNNSKKLTDWRALDKFVASQLSQEDRFEGEGVSSFDAINNNNNSNSNNSDMALILLQNSSREEGNKLNEFLNSSSDCDIGICLFAK
>GhNAC253	Gh_D11G0608
MGKNTLPPGFRFHPTDVELVMYYLKRKVLGQKLLLNVIAKVDVYKFAPWDLPDMSCMKTGDLKWYFYCPIEKKYARGDRVNRATIFGYWKATGKDRPVKYNGEVVGMIKTLVFHKGKAPRGDRTDWVMHEYRLEEKILADRGPVQDMYMLYVVFKKDGVGPRNGSQYGAPFKEEEWSDDEQADVPGAGSLCGLSTVAVGGDNSSCVPESVCVGPSVESSGWCTQPSMGHTNGDVNVTTAIDTNAYAAPTCADAPEVPVVAVAEDVPTLLEAPQPALVPQDQESNDNMLSMLECFFEEGAFGTHEGQRRGNATDSSFKDTPVSDEDDISILLASFTDVDNSNNWSYPF
>GhNAC254	Gh_D11G0701
MESLAISSSKNQNLGSGIGNNDPPSTSGIPRRPSRLPLPKQSENEGLSSAYHGVRTVQNHDGSIGSQKHSCKTAYDNLVCEEMPNMAKHYYDSSKMKSELTGKILAVASKSSFKHPIDDHKSSNSTASLEYEQTVSGVHYYDSSKVKSESVGKILTTASKSSSKHPIDDHKTSDSIASLEYEKPVPGAHYYDSSKVKSESVRSKSSFKHPIDDHKSSNSFRSLQSEKTVPGVHYYDSSKVKSESVGKISTMASKSSFKHPVVEKLVPSAIQLNNHIVSQSEPSICVSCSSSMCTRSLYAEAKQSFTNTEVSECASSDESGEVSRKTSINRGSNCSDISEESSSSCSISAIYKPHQANDIRWAAIQAVRSRKGELGFKHFRVLRKLGCGDIGSVYQSELT…
>GhNAC255	Gh_D11G0743
MENVSRFRNEDEQMELPPGFRFHPTDEELITHYLSKKVVDSFFSAIAIGEVDLNKCEPWDLPWRAKMGEKEWYFFCVRDRKYPTGLRTNRATDAGYWKATGKDKEIFKGKSLVGMKKTLVFYKGRAPKGQKTNWVMHEFRLEGQYSVYNLPKTAKNEWVICRVFQKSPNGKKVHISGLPPLMDPSPHTSETRTVVGAGETSNVTCFSDPIEDRKAVEEMMDSFDTSLVPCSSSSVNSLQKASYTTNQIKSNMGNLQYPDCFWIQEPSFLKTLIQSQGGRSKQNLKLEFSQDSAVSNPEMIQLPACSAGAIDLGYFWGY
>GhNAC256	Gh_D11G1062
MPENMSISVNGQSQVPPGFRFHPTEEELLQYYLRKKVSYEKIDLDVIRDVDLNKLEPWDIQESCKIGTTPQNDWYFFSHKDKKYPTGTRTNRATAAGFWKATGRDKVIYSNCRRIGMRKTLVFYKGRAPHGQKSDWIMHEYRLDDNIVETTVSNAMGEGTQEEGWVVCRIFKKKNHHKTLDNPNSSSLGSESRNHMLSACNEGELEQILEHMRRNCNEEGVANNSWRLMRPIETAISNSYPDSFMKLPSLESPNSTSSQNCYQPMMVDNEGSITNQVSGDPNSRLTNWAALDRLVASQLNGQTETSRQLACFNDHSISMGYSNPSADHHHHDLQSPALRYNRSYNGTQDYNSEMDLWSLTRSSSSSDPLCHVVNASV
>GhNAC257	Gh_D11G1073
MNYVKGFRFHPTDAEAIELLWEKLQLDRDSFIQLGDSLVPVITQLNDICKFEPAELPGRSELVSGDNVWYFFCSPRYKYRNSKRKNRVTKQGYWNPTGKSRTIVTTCDGKKITGTRQALVFYKGRVCVKNKKANKTLWVMHEFELTLNLPNQKSLILCKLKKKYGKINVSIGEEEQSNQYLPSSNLENHCTNNGVPKEQLNSTEPVAFSEYSGIQSELVNNEQTVDEFVDSLLIKNDEFYSNQPYFVHDKQEPKVYSDFQIYNANTDIPKNQEGFSDLTYQKLRTPNDRVWTMNEVGSSSGLVANDPSYSNGDNNQHDTSFAEEGSSLAFENHVLVDSISMGGSGFDEFLHNGLFMAELSPLPEPPKNPDEVQNHQFSTNEQDEFCNSIFITTD
>GhNAC258	Gh_D11G1074
MRNKKGYHIIHRIPNEERFSSYYCYYLFWVAVGYYLWKKILTITGYRFHPTDFELLHYYLLNKNLGRDSLVQAIAELEDICGLEPWQLPGHSNVPSGDHVWYFFYRPSFKYQNSSRINRTTNEGYWKPTGKPRRIMAMDQDIEIGKKRTLVFYKGHVSDNTKMKTGWIMHEYELTATLPNQTTFVLCKLKRKFGKAEVSCIDEGQSSHYLPPNLGNYIANNANQAEAARCLTANSNPNEMLTQLEALNDHEELEHQYIELWNSYVGGDFPKHDGSGDFGTHGAENAIANHHLLTEIPMGQEVLQDQSGTNEQDISNLGELGPGDERSNQHKLIMDDDGCNMPSNSENDAAEDSVKMDLSTSARPSTDEEVFAGLEALPEAQGNRIEQMIDDWNLDEGIP…
>GhNAC259	Gh_D11G1725
MAPVSLPPGFRFHPTDEELVAYYLKRKINGRKIDLEIIPEVDLYKCEPWDLPGKSLLPSKDLEWYFFSPRDRKYPNGSRTNRATKSGYWKATGKDRKVNSQTRGVGVKKTLVYYRGRAPHGSRTDWVMHEYRLDERECESASTGFNDAYALCRVFKKSATTTPKMIGEHYSTTVNNQIQITSEQSNSSLDLYSEGRCEESSDFGKPVDACSSSILNRSSSSIDDICDARDVKWMQCFSEDAFGLINPSFSTNATIPYAPSKVDVALECARLQQQMSLPPLEVEDFSQVGVANHKVMMRTAPMRETQHETDILEEILSVAHASQQLINQDAWGGSSSSNGHDFTFMNTMYQHQNQINDQMNCPLYTNQSLEGSSTRSTMVQGDRMVENLRWVGMSGKDFE…
>GhNAC260	Gh_D11G1793
MESCVPPGFRFHPTDEELVGYYLRKKVASQKIDLDVIRDIDLYRIEPWDLQERCRIGYEEQSEWYFFSHKDKKYPTGTRTNRATMAGFWKATGRDKAVYDKSKLIGMRKTLVFYKGRAPNGQKTDWIMHEYRLESDENGPPQEEGWVVCRAFKKKTTGQTKSIDVWDSSYDEPSGISSVVDPLDYLSRQPQNLLPPSYLCKQETEAENLNFVHSDQFVQLPQLESPSLPLIKKPTSISLVPENNNNNNNTNHKEEEDHLLKIMCNNNNNEKVTDWRTLDKFVASQLSHEDRYHGEVAVSCFDAADNNTNNSDMALLLLQSSGREEANKLNEFLNSSSDCDIGICIFDK
>GhNAC261	Gh_D11G2467
MEEAIVVNKGDDELIDLPPGFRFHPTDEEIITHYLTEKVMNSNFSASAIGEVDLNKCEPWDLPKKAKMGEKQWYFFCQRDRKYPTGMRTNRATEAGYWKATGKDKEIFKGKGCLVGMKKTLVFYKGRAPKGEKSNWVMHEYRLEGKFSYYNLPKGAKDEWVVCRVFDKNNTGTKKSPIPDHHQLLRMNSYGDDFMDYASLPPLMDPTYNSNKPGSSCTFMDGGDNEFKAAINNQTFLQVPPNHPYGSSNIFNPQIPIQNPIVFHQATPTSTYLHQGRTTAGTGFAGNDPANRQCKVEQFSSNQSMVSLSQDTGLSTEINNNEISSVVSKNDMGFGISKSFEDLRCLWDY
>GhNAC262	Gh_D11G2469
MKHPQSSLPPGFRFHPTDEELILHYLKKKITSSPFPVSIIADVDIYKFDPWDLPDKAAFGEKEWYFFSPRDRKYPNGARPNRAAASGYWKATGTDKVIVTSSMADRRGEVQENIGVKKALVFYKGRPPKGMKTNWIMHEYRLADNPNSNFNNRPLKSKDSSMRLDDWVLCRIYKKSNALSSTTAIGAATSDQDLEEEEAEQFIKDALLPAAIKSPPTTNALLPQKSCSFSNLLDAMDYSMLSSFLADNQCNGSGYDPTSFTCEQPLVNNYTIGNNSSSSSSMMVQKLPQLSPSVPNMENKLKRQYSSIDEDHPSKKLNSSCSYSNSSSQSDMTHYTFLNQSLFNQSLLLSPHVQFQG
>GhNAC263	Gh_D11G2947
MDSYYHFDNGDTHLPPGFRFHPTDEELITYYLLKKVLDSSFAGRAIAEVDLNKSEPWELPGKAKMGEKEWYFFSLRDRKYPTGLRTNRATEAGYWKATGKDREIYSSKTCALVGMKKTLVFYRGRAPKGVKSNWVMHEYRLEGKFAYHYLSRSSKDEWVISRVFQKSGSAYGATSSTGGGAKKTRMNASIAVYQEPSSPSSISLPPLLDPTATAFATTDHDSFSYDNYVQSEHVSCFSTVTAATAASATATTTTTPSAFHPGFDKVFPPPPQMINTTFDPLAKYSRNVGASVFPTLRSLEENLQLPLFFSQPTIEAPTLHGGSSVNWGAFSDEINDGSVGGNKISIGPTELDCMWTY
>GhNAC264	Gh_D11G3512
MGLRDIGATLPPGFRFYPSDEELVCHYLYKKIANEQVLKGTLVEIDLHTCEPWQLPEVAKLNANEWYFFSFRDRKYATGFRTNRATTSGYWKATGKDRMVLDPTTEEVVGMRKTLVFYRNRAPNGIKTGWIMHEFRLHTPHLPPKEEWVLCRVFHKSKEENSAKLSSPMMLETSSTHHAHETAYQHISSLSTTTPTYQSHAQCLLNLLQYNSHQENNSNEVSSKVHDGYEFLWDMEENSLGCSWGGFQLGGHEI
>GhNAC265	Gh_D12G0132
MGENSSVNLPPGFRFCPTDEELVVHFLQRKAALLPCHPDVIPDLELYPHDPWELDGKALGEGNQWYFYSRRTQNRITGNGYWKPMGIEEDVINSRSKKVGMKKYLVFYIGEGTAAIKTNWIMQEYRLSKSDSSSTKSSKRRGHSKVDYSKWVVCRVYERNCSEDEDDGDDDDDGTQLSCLDEVFLSLDDMDEISLPFN
>GhNAC266	Gh_D12G0347
MNCQSNSDDTTLEMELPGFRFHPTEEELLGFYLKNMIYGNKLRYDVIGFLNIYHHDPWDLPGLSKIGEREWYFFVPRDRKHGNGGRPNRTTENGYWKATGSDRKIVSLSDPKRITGLKKTLVFYKGRAPRGNKTDWVMNEYRLPDGCSLPKDIVLCKIYRKATSLRVLEQRAALEEELEATNTTTSSPLSSLETISFRSPKEDLVPSISETREFFKKEIEEEKEAMVEEKKDIIAKENKVSPPSLQFPVGNEKLAELQLPKIINDWTQDQFWTQLNSPWFQNLTPYANILNF
>GhNAC267	Gh_D12G1169
MQSSFGIYHHLLFLSRYSSTYIVSIFVKMPENMNISVNGQSQVPPGFRFHPTEEELLQYYLRKKVSYEKIDLDVIREVDLNKLEPWDIQERCKIGTTPQNDWYFFSHKDKKYPTGTRTNRATAAGFWKATGRDKVIYSNCRRIGMRKTLVFYKGRAPHGQKSYWIMHEYRLDDNIVETNVSNGLMEGTQEEGWVVCRIFKKKNHHKTLENPISTSLSEKTRNLHMFNTCSEGALEHILEYMGRSCKEDNEANNNNTRFVMSMELAINNNGYYDSFTKLPSLDSPNSAGSYQPIMTENEGSIVNSVSGGDFNSVYNNDSGLTNWAALDRLVASHLNGQTETSRQLACFNDQQMAYCNNTNSTDHQDLELPAVRSTSPPPSSSIDIWTSFTTRSSSLSSSV…
>GhNAC268	Gh_D12G1407
MTWCNDCSDVQTIERSSPPSSHKTVIAQRHKDCLLRACPSCGHQIKYRDQGGIHDLPGLPAGVKFDPTDQELLEHLEGKVRSDARKLHPLIDEFIPTIEGENGICYTHPEKLPGVSKDGLVRHFFHRPSKAYTTGTRKRRKVHTDTEGGETRWHKTGKTRPVFIGGKVKGYKKILVLYTNYGKQRKPEKTNWVMHQYHLGNNEEEKDGELVISKVFYQTQPRQCGSIKDSLKLQSGHEASHHLKNNNNNGLVEFYNPSFISFDQGGQSRTNPTQLLPHFAVHDGSFIP
>GhNAC269	Gh_D12G1684
MAGTWLVDGNRIASKIRSASDPGRVTWNSNPTRSCPNCHHIIDNSDVNQAWPGLPRGVKFDPSDQEIIWHLLTKVGVKDSKPHPFINEFIPTIENDDGICYTHPQKLPGVKEDGSVSHFFHRAIKAYNTGTRKRRKIHGDDFGDVRWHKTGRTKPVFLDGVQEGCKKIMVLYMTTVKGGKSEKTNWVMHQYHLGTEEDEKDGEYVISKIFHQQQQPKQGDKTEQDLPETTDTMIVKVDPVTPKSVTPDPPRTGRQCDEYDQGQEYTIPCINPSAQVFSAKHPTTQYVEDEAQAECENSSLNDLPAPENHLNEMLDNDDNNDNHAEEDSKWWDGESQFLLDSQQLVEGLSLCDEFLQSQSPRRDADGNEGILDGKPRLSDYAQLGAEHLKKDLEECQNLE…
>GhNAC270	Gh_D12G1761
MANIGAIGQENDQMDLPPGFRFHPTDEELISHYLYKKVLDVNFSAKAIGEVDLNKSEPWELPWKAKMGEKEWYFFCVRDRKYPTGLRTNRATDSGYWKATGKDKEIYRGKSLVGMKKTLVFYKGRAPKGEKTNWVMHEYRLEGKYSVHNLPKTAKNEWVICRVFQKSSGGKKTHISGLVNMGSFGNELGPSVLPPLMDSSSSFNAKKNPVSESVYVPCFSNPVDVQRIQLDTIDHFPENPLLLPVSSNPTDIFPRFQAPNPFFSAQPVTFPPNLHLPGSVLMQDQSILRDLLENHGSNMKSEREPMVSVSQETGLTTDINNEISSVVSNLEIRKRPFNDQQHPSASTGPLDFDCFWHY
>GhNAC271	Gh_D12G2088
MGGASLPPGFRFHPTDEELIGYYLKRKTEGLEIELEVIPVIDLYKFDPWDLPEKSFLPKRDLEWFFFCPRDRKYPNGSRTNRATKAGYWKATGKDRKVVCQSDVTGYRKTLVFYRGRAPLGDRTDWIMHEYRLSDEPSQGSTNQGAFALCRVVKRNEPKASDARGEPKATKVGSSSTNVILPVPRTCNSGNISCQASYPNRESHYTSSEVMRVPPFEPVSVNSDPRGVWVSPDLILDSSKDYPQTCESTAQYFPQYEFPSSLTPWQQYEQTDFSPSSSYSNFGEIEHDDLSRIGYMSPYSGHANYMDFYGNEGNDQTGLFNYMNPF
>GhNAC272	Gh_D12G2169
MNNFTNVPPGFRFHPTDEELVDYYLRKKFASKRIDLDVIKDVDLYRIEPWDLQELCRIGAEEQNEWYFFSHKDKKYPTGTRTNRATKAGFWKATGRDKAIYCRHCLIGMRKTLVFYKGRAPNGQKSDWIMHEYRLETNENGTPQEEGWVVCRVFKKRMTTVQKVGEYDSSCWYDEQVSFMQDFESPRRIPQPYASYPYHYPCKQELQLQHSFPHDPFLQLPQLESPKLPQSVASVSCNSVVPYGSTLQSSSLSQEEHMQQGHHQQNLNSLYNNGEQAVDQVTDWRVLDKFVASQLSHEEASKENNYSNAAASFHVGEQMDLLGNESKRPGVAHQEYTSTSNSSCQIDLWK
>GhNAC273	Gh_D12G2359
MSEDMNLSINGQFRVPPGFRFHPTEEELLHYYLRKKVAFQKIDLDVIREVDLNKLEPWEIQEKCKIGSTPQNDWYFFSHKDKKYPTGTRTNRATAAGFWKATGRDKIIYSGLKRIGLRKTLVFYKGRAPHGQKSDWIMHEYRLDHNSTSTHDATASNGIGDSVPEEGWVVCRVFRKKNYQKTLESPKSSSSTFLDSKGKMLGSCNDGVLDQILFHMGRTCCKMENGSLSNNNVDIPNTNNGVHERFMHLPRLESPTLFDQDRSFIKPCCYHSIDDMLTETEPSSINQRGTAGVCESNNGVNDWVTLDRLVASQLNGQQETSKQLWCFNDPNAAFSLCHDDDVQLSHLNLLRSNQNSNVYRDENDLWSLTKSSSPSPSSSSDPLCHLSV
>GhNAC274	Gh_D12G2375
MEVLTMGTLPLGFRFRPTDEELINHYLRLKINGRHSEVEVIPEIDVCKWEPWDLPGFSVIKSDDLEWFFFCPRDRKYPNGHRSNRATDKGYWKATGKDRTIKSKKSLIGMKKTLVFYKGRAPKGERTNWIMHEYRPTTKELDGTAPGQSAFVLCRLFHKVEERNDIVKYDEVEQTGYSPAMIKSSPDDTSSDLLQDTVSSDTQAQKPDNLMQNDRITGDTSSCNSHMTSNADYHATEETMMEKYPLPGSNSNLYEPNYGEIDSKVFSPLMNSQLFEDLSFFVDSPYANDFGHDQNGFHFQDGTSEQDVSFAFLDDILSNHYDSCEESNTQKNLVDGTEMPLFGDSFISKTPPPEISHLKENGRPADTDTEMPQLQFGTEVGARRWLGGPIDNNQSLQMK…
>GhNAC275	Gh_D12G2767
MERNTSSKSDLPPGFRFHPTDEELIMFYLKNQAKSKPCPVSIIPEVDIYKFDPWQLPDKAEFGENEWYFFSPRDRKYPNGVRPNRATVSGYWKATGTDKAIHSGSKYVGVKKALVFYNGRPPKGVKTNWIMHEYRLSDSHKQIKKHSGSMRLDDWVLCRIYKKKNSAEKILDHKVEESNTQIDRVGYSNDDSESQELLKFPKTGSYSRLLELDYMGPVSHLLNENTYISSFDFPNTIANTGIEDVEKLQLGDIPYNYSTESGNFQVNQNGILMNPMVYQFQ
>GhNAC276	Gh_D13G0769
MKERSESDKMEEIMLPGFRFHPTDEELVGFYLKRKVQQRPPSMEFIKQLDIYKYDPWDLPKMATTGEKEWYFYCPRDRKYRNSARPNRVTGAGFWKATGTDRPIYSSEGNKCIGLKKSLVFYKGRATKGVKTDWMMHEFRLPSLADSAPPKIFLEKTLPPNDAWAICRIFKKTNSTAQRALSQSRVSQVPETSSSSISELPSMPLTAKTSLNLNVDLLQTSNGAFSSLDFVPYKPPQHSMSNGDLTSLVFTPLDHTSTDSRAVDVTSMLLNMLSSMLGDHYCGRATDGLHFGGGFTGTLPHEMQGNNMMSGGDHESSLFKSLNVGSHGDDQWGGVRSIGFPISMPLPMNVMGDAWKPSLAWDSSCPSEMSTSFCSTKCCT
>GhNAC277	Gh_D13G1072
MEDAIVVNQRHQELMELPPGFRFHPTDEEIITHYLLEKVMNSNFSAAAIGEADLNKSEPWDLPDKAKMGEKEWYFFCQRDRKYPTGMRTNRATQAGYWKATGKDKEIFKGKGCLVGMKKTLVFYKGRAPXTGSLRTEDEASIRALAGNYSGDHIGQRQCNKVEQFSSNQSMVSPSQDTGHSTEINNNEISSVISKSFGLGSIDPYDDIEDLACLWNY
>GhNAC278	Gh_D13G1271
MMELESCVPPGFRFHPTEEELVGYYLRRKINSLKIDLDVIIEIDLYKMEPWDIQARCNVGNEEQSEWYFFSYKDRKYPTGTRTNRATAAGFWKATGRDKSVLSKNNIIGMRKTLVFYKGRAPNGRKTDWIMHEYRLQTSEHGPPQASPSISIHFINTSYFQYMKKDGWCAGHLESHVLIKGKALKHGAMVTI
>GhNAC279	Gh_D13G1327
MAPMTLPPGFRFHPTDEELVAYYLDRKISGRTIELEIIPEVDLYKCEPWDLPDKSFLPSKDMEWYFYSPRDKKYPNGSRTNRATRGGYWKATGKDRAVQTSKAVVGMKKTLVYYRGRAPHGIRTNWVMHEYRLLHSASPTAPSSLKDSYSLCRIFKKNIQIPKTKEAAVENNQSFGDEISRGREAEVEDENFNTSSSDVTQGTPNETGVADEYQPPFTSDEANSSANLSSLGPDISSDPFQIPSYTNLHYQAPYPPLELEDFPQINIISETKASKAEIIDEYMMYDKCKDYMNGSLEEIFSLCASQDNSMPPLSMHD
>GhNAC280	Gh_D13G1526
MESTDSSTVSRQPNLPPGFRFHPTDEELVVHYLKKKATSAPLPVAIIAEVDLYKFDPWELPAKATFGEREWYFFSPRERKYPNGARPNRAATSGYWKATGTDKPVLNSKGTQKVGVKKALVFYGGKPPKGIKTNWIMHEYRLPDNKNNNKPPGCDLGYKKNSLRLDDWVLCRIYKKNNTNRPLGYEKDEAIDDMGGPVPTSMSIGSLQFQTKGTSCGTFLENHEHNLFDGMLGSDGINNNGSMSHLGCCSSSKPDLSMVNPLKRRTVPSLYWTDEDTASPSTSKTFHGDHSNDGSLEKPDTNGSNSIATLLSQLPQTPHLQQQTMVGSMEDGIFRPSYQLPGLNWYTLN
>GhNAC281	Gh_D13G1561
MDSYHHFDNGETHLPPGFRFHPTDEELITYYLVKKVLDRSFTGRAIAEVDLNKCEPWELPDRAKMGEKEWYFFSLRDRKYPTGLRTNRATEAGYWKATGKDREIYSSKTCALVGMKKTLVFYRGRAPKGEKSNWVVHEYRLEGKFAYHYLSRSSKLFQDEWVISRVFQKSSGGAKKAPMSAASMVLYQEPSSPSSVCLPPLLDTTNATGSGTATGASLTDRDSCSYDSHNQSEHVSCFSTIAATSSATLPGYHSGFDLALPTPPQMNNSFDSIARYTRNVGVPVFPSLRSLEENLQLPFYFSEPTLAGAAPPLDGGSSANWGAVSEEGNSGSVADGKMSNIGPTELDCMWTY
>GhNAC282	Gh_D13G1759
MRLPHSSLPPGFRFHPTDEELILHYLMKKLSSSPFPVSIIADVDIYKFDPWDLPDKAVFGEKEWYFFSPRDRKYPNGARPNRAAGSGYWKATGTDKIIVASSMAAGRGGVFSNIGVKKALVFYKGRPPKGIKTNWIMHEYRLSQNPNSNNRSFKSKDCSMRLDDWVLCRIYNKSHALSSTSTATNDQNQEEDEAEQFIRDALLPALESPSSNNNTNLKLQPQKSCSFSNLLDAMDYSMLSSFLADNQCNTAGYESSSFGFRNFEQAPVGDTSRFPQKLPQLTSSVVPAMENKLKRPYSSIDQDYLEPPKKLISSCNHTKSTTQSDMTQSNFLNQSFFNHSLLPMPSFSIPRIEERF
>GhNAC283	Gh_Sca004760G01
MEDMPPGFRFYPTEEELVSFYLHKKLEAKTDDDLNHVMNRVIPVVDIYNFNPWDLPRFSDNLCHKDPEQWFFFIPRQESEARGGRPKRLTSSGYWKATGSPGYVYSFNSRPIGVKRTMVFYNGRAPNGKKTDWKMNEYKAIQDHVSLANATTPPTLRQEFSLCRVYKKSKCLRSFDRRPPGILKIGEPFPGLDNNQYINRFTQIGINDNSSTKKDVVDDDEYAFWDVDGFWNL
