# Supplementary material for: Comprehensive analysis of NAC transcription factors uncovers their roles during fiber development and stress response in cotton
Source: BMC Plant Biol. 2018 Jul 24;18:150. doi: 10.1186/s12870-018-1367-5 (PMC6057059; doi:10.1186/s12870-018-1367-5)
Supplement: Supplementary file 3 — Table S2. Basic characteristic of NAC genes in cotton. (XLSX 54 kb) [file 12870_2018_1367_MOESM3_ESM.xlsx]

## Sheet: Sheet1
Gossypium arboretum					Gossypium raimondii					Gossypium barbadense					G. hirsutum
Name	Gene_ID	Molecular weight (Da)	Theoretical pI		Name	Gene_ID	Molecular weight (Da)	Theoretical pI		Name	Gene_ID	Molecular weight (Da)	Theoretical pI		Name	Gene_ID	Molecular weight (Da)	Theoretical pI
GaNAC1	Cotton_A_00183	62299	4.93		GrNAC1	Gorai.001G048200	39102.9	6.43		GbNAC1	GOBAR_AA00103.1	49643.6	5.13		GhNAC1	Gh_A01G0013	32357.1	8.91
GaNAC2	Cotton_A_00256	32328.2	9.12		GrNAC2	Gorai.001G070700	28458.7	4.83		GbNAC2	GOBAR_AA00285.1	33721.9	7		GhNAC2	Gh_A01G0073	60482.1	4.87
GaNAC3	Cotton_A_00602	32706.5	8.64		GrNAC3	Gorai.001G091900	38433.2	8.67		GbNAC3	GOBAR_AA00288.1	30638.8	8.94		GhNAC3	Gh_A01G0131	27502	4.92
GaNAC4	Cotton_A_00831	22509.9	5.38		GrNAC4	Gorai.001G122800	28352.7	5.83		GbNAC4	GOBAR_AA00743.1	24340.4	9.44		GhNAC4	Gh_A01G0250	77553.6	8.04
GaNAC5	Cotton_A_00841	24442.2	4.97		GrNAC5	Gorai.001G150000	57482.4	5.63		GbNAC5	GOBAR_AA01187.1	27414.6	4.8		GhNAC5	Gh_A01G0267	36280	8.84
GaNAC6	Cotton_A_01505	26288.7	6.76		GrNAC6	Gorai.001G150800	39816.5	5.96		GbNAC6	GOBAR_AA01284.1	23401.7	9.39		GhNAC6	Gh_A01G0440	39479.1	7.69
GaNAC7	Cotton_A_01569	32336.4	5.22		GrNAC7	Gorai.001G178800	32171.2	5.77		GbNAC7	GOBAR_AA01291.1	39909.9	6.41		GhNAC7	Gh_A01G0497	37063.6	8.31
GaNAC8	Cotton_A_01813	39456.3	5.16		GrNAC8	Gorai.001G231400	45641.3	4.68		GbNAC8	GOBAR_AA01684.1	42453.8	5.9		GhNAC8	Gh_A01G0819	40951.4	6.17
GaNAC9	Cotton_A_01943	26988.7	9.16		GrNAC9	Gorai.001G254300	34068.1	6.11		GbNAC9	GOBAR_AA01846.1	80262.3	6.15		GhNAC9	Gh_A01G2064	38645.3	8.94
GaNAC10	Cotton_A_02191	37730.4	5.21		GrNAC10	Gorai.001G274500	27879	9.57		GbNAC10	GOBAR_AA02234.1	36981.5	5.32		GhNAC10	Gh_A01G2142	27119.6	8.32
GaNAC11	Cotton_A_02365	21152.2	8.54		GrNAC11	Gorai.002G001900	32349.1	8.89		GbNAC11	GOBAR_AA02252.1	38874.7	8.66		GhNAC11	Gh_A02G0101	129076	5.16
GaNAC12	Cotton_A_02366	59329	5.71		GrNAC12	Gorai.002G008500	60509.4	4.89		GbNAC12	GOBAR_AA02258.1	43297.7	8.99		GhNAC12	Gh_A02G0114	58630.2	5.49
GaNAC13	Cotton_A_02718	29647.2	4.98		GrNAC13	Gorai.002G019700	28955.2	5.61		GbNAC13	GOBAR_AA03039.1	41526.3	6.28		GhNAC13	Gh_A02G0150	30291.9	5.44
GaNAC14	Cotton_A_03013	30113.9	6.23		GrNAC14	Gorai.002G033100	35218.9	5.99		GbNAC14	GOBAR_AA03307.1	27606.2	9.21		GhNAC14	Gh_A02G0634	71088.4	5.22
GaNAC15	Cotton_A_03573	39019.7	6.43		GrNAC15	Gorai.002G036700	36405.1	8.83		GbNAC15	GOBAR_AA03530.1	28556.9	5.83		GhNAC15	Gh_A02G0749	33944.5	6.16
GaNAC16	Cotton_A_03930	29635.7	5.73		GrNAC16	Gorai.002G067300	39577.2	7.72		GbNAC16	GOBAR_AA03900.1	22891.3	5.48		GhNAC16	Gh_A02G0941	70845.3	5.14
GaNAC17	Cotton_A_04401	49261.4	4.51		GrNAC17	Gorai.002G073700	38429.1	9		GbNAC17	GOBAR_AA04123.1	36195.8	5.93		GhNAC17	Gh_A02G0977	44235.1	6.05
GaNAC18	Cotton_A_04422	42135.9	5.24		GrNAC18	Gorai.002G073800	37069.6	8.32		GbNAC18	GOBAR_AA04147.1	34525.6	8.27		GhNAC18	Gh_A02G1625	35963.4	5.35
GaNAC19	Cotton_A_04481	32744	9.12		GrNAC19	Gorai.002G111200	33786.3	7.7		GbNAC19	GOBAR_AA04463.1	29786.7	9.38		GhNAC19	Gh_A02G1687	26389.8	6.76
GaNAC20	Cotton_A_04509	70866.1	4.89		GrNAC20	Gorai.002G113300	40904.4	5.95		GbNAC20	GOBAR_AA04503.1	33026.3	8.21		GhNAC20	Gh_A03G0024	37472.6	5.19
GaNAC21	Cotton_A_04612	43930.6	6.09		GrNAC21	Gorai.002G238300	27292.8	8.31		GbNAC21	GOBAR_AA05190.1	70717.1	5		GhNAC21	Gh_A03G0506	34428.7	6.94
GaNAC22	Cotton_A_04939	23377.4	4.96		GrNAC22	Gorai.003G003900	26514	8.33		GbNAC22	GOBAR_AA05221.1	29501.6	9.41		GhNAC22	Gh_A03G0874	43182	7.11
GaNAC23	Cotton_A_05099	26119.4	5.63		GrNAC23	Gorai.003G010700	36081.4	5.27		GbNAC23	GOBAR_AA05224.1	32475	9.28		GhNAC23	Gh_A03G0887	33083.3	8.21
GaNAC24	Cotton_A_05272	22581.9	7.06		GrNAC24	Gorai.003G073300	70808.1	5.01		GbNAC24	GOBAR_AA05715.1	18734.1	5.96		GhNAC24	Gh_A03G1332	29034	9.21
GaNAC25	Cotton_A_05740	20569.8	9.08		GrNAC25	Gorai.003G077700	44314.2	6.05		GbNAC25	GOBAR_AA06005.1	54763.5	4.78		GhNAC25	Gh_A03G1333	29143.9	9.27
GaNAC26	Cotton_A_05832	18924.3	9.46		GrNAC26	Gorai.003G114100	34598.7	6.43		GbNAC26	GOBAR_AA06188.1	38506.8	4.79		GhNAC26	Gh_A03G1843	32746.5	8.64
GaNAC27	Cotton_A_05844	37188.7	5		GrNAC27	Gorai.003G169000	43184.2	6.53		GbNAC27	GOBAR_AA06484.1	43356.8	6.71		GhNAC27	Gh_A03G1986	42161	6.52
GaNAC28	Cotton_A_05845	38739.3	7.05		GrNAC28	Gorai.003G180600	37368.5	5.54		GbNAC28	GOBAR_AA07139.1	36075.8	9.19		GhNAC28	Gh_A04G0414	33821.9	7.04
GaNAC29	Cotton_A_06086	49478.6	6.3		GrNAC29	Gorai.004G048200	69181.9	5.25		GbNAC29	GOBAR_AA07140.1	35972.6	9.19		GhNAC29	Gh_A04G0422	23612	9.02
GaNAC30	Cotton_A_06161	32531.7	7.71		GrNAC30	Gorai.004G125900	53931.5	5.23		GbNAC30	GOBAR_AA08075.1	39587.5	5.24		GhNAC30	Gh_A04G0481	29299.9	7.05
GaNAC31	Cotton_A_06256	37823.3	7.74		GrNAC31	Gorai.004G129200	46062.2	5.62		GbNAC31	GOBAR_AA08359.1	40265.4	5.73		GhNAC31	Gh_A04G0634	39910	6.67
GaNAC32	Cotton_A_06324	38636.3	8.94		GrNAC32	Gorai.004G149000	55030.1	6.12		GbNAC32	GOBAR_AA08462.1	23652.9	5.36		GhNAC32	Gh_A04G0868	28862.7	9.36
GaNAC33	Cotton_A_06325	37095.7	8.31		GrNAC33	Gorai.004G186700	38469.8	5.62		GbNAC33	GOBAR_AA08789.1	41608.5	6.28		GhNAC33	Gh_A04G1299	38817.4	7.13
GaNAC34	Cotton_A_06877	35926.1	4.49		GrNAC34	Gorai.004G201100	41577.3	6.15		GbNAC34	GOBAR_AA08971.1	33666.2	6.97		GhNAC34	Gh_A04G1303	38268	8.89
GaNAC35	Cotton_A_07124	40724.4	6.12		GrNAC35	Gorai.004G221300	30999.7	5.81		GbNAC35	GOBAR_AA09417.1	36364	8.5		GhNAC35	Gh_A05G0197	52204.3	6.56
GaNAC36	Cotton_A_07511	28197.1	9.07		GrNAC36	Gorai.004G227000	55019	4.7		GbNAC36	GOBAR_AA09438.1	74181.6	5.74		GhNAC36	Gh_A05G0652	45848.7	8.61
GaNAC37	Cotton_A_07824	19104.1	4.97		GrNAC37	Gorai.004G258200	21777.2	8.95		GbNAC37	GOBAR_AA09679.1	27105.6	8.32		GhNAC37	Gh_A05G1339	36109.8	9.19
GaNAC38	Cotton_A_07894	42948.2	6.04		GrNAC38	Gorai.004G267300	43877.8	7.02		GbNAC38	GOBAR_AA10181.1	33003.3	5.92		GhNAC38	Gh_A05G1381	38165.9	9.29
GaNAC39	Cotton_A_08115	62297.8	4.85		GrNAC39	Gorai.004G268400	37027.4	4.94		GbNAC39	GOBAR_AA10723.1	33362.7	9.19		GhNAC39	Gh_A05G1526	43986.7	5.97
GaNAC40	Cotton_A_08128	46476.8	6.02		GrNAC40	Gorai.004G268500	41198.1	8.49		GbNAC40	GOBAR_AA10832.1	27515.7	6		GhNAC40	Gh_A05G1684	38577.8	4.79
GaNAC41	Cotton_A_08671	31760.7	7.09		GrNAC41	Gorai.004G270200	34065.2	5.72		GbNAC41	GOBAR_AA10940.1	29635.7	5.73		GhNAC41	Gh_A05G1766	31177	6.72
GaNAC42	Cotton_A_08816	70908.2	5.22		GrNAC42	Gorai.004G270300	32859.7	5.8		GbNAC42	GOBAR_AA11493.1	30222	4.83		GhNAC42	Gh_A05G2095	73699.1	4.89
GaNAC43	Cotton_A_09163	31592.3	5.9		GrNAC43	Gorai.004G270400	33220.1	5.81		GbNAC43	GOBAR_AA11902.1	26145.1	9.38		GhNAC43	Gh_A05G2506	66269.2	4.71
GaNAC44	Cotton_A_09393	54499	6.56		GrNAC44	Gorai.005G013000	50028.9	4.84		GbNAC44	GOBAR_AA12022.1	44203.4	6.86		GhNAC44	Gh_A05G2509	51417.5	5.44
GaNAC45	Cotton_A_09515	38726.5	4.7		GrNAC45	Gorai.005G013100	36442.8	4.73		GbNAC45	GOBAR_AA12961.1	39476.4	6.05		GhNAC45	Gh_A05G2928	23401.7	9.39
GaNAC46	Cotton_A_09599	28370.7	5.83		GrNAC46	Gorai.005G013300	51382.3	4.68		GbNAC46	GOBAR_AA14417.1	27398	5.18		GhNAC46	Gh_A05G3023	27592.1	9.12
GaNAC47	Cotton_A_09649	34682.3	5.35		GrNAC47	Gorai.005G016000	56793.9	6.52		GbNAC47	GOBAR_AA15013.1	39278.6	8.7		GhNAC47	Gh_A05G3310	31932.3	5.83
GaNAC48	Cotton_A_10020	29012.7	9.27		GrNAC48	Gorai.005G020300	29735.4	5.53		GbNAC48	GOBAR_AA15085.1	40951.4	6.17		GhNAC48	Gh_A05G3322	23475.7	5.49
GaNAC49	Cotton_A_10022	28902.8	9.21		GrNAC49	Gorai.005G020600	29845.3	5.31		GbNAC49	GOBAR_AA15957.1	39411	7.12		GhNAC49	Gh_A05G3555	49144.4	6.45
GaNAC50	Cotton_A_10170	27092.5	7.7		GrNAC50	Gorai.005G076200	70988.4	5.01		GbNAC50	GOBAR_AA15958.1	39411	7.12		GhNAC50	Gh_A06G0097	43340.3	4.91
GaNAC51	Cotton_A_11313	36105.8	9.19		GrNAC51	Gorai.005G088800	33899.4	6.54		GbNAC51	GOBAR_AA16358.1	27338.5	4.86		GhNAC51	Gh_A06G0601	53471.3	6.34
GaNAC52	Cotton_A_12607	69045.6	5.32		GrNAC52	Gorai.005G141200	43032.8	6.76		GbNAC52	GOBAR_AA16547.1	31223	5.34		GhNAC52	Gh_A06G0970	35862.5	9
GaNAC53	Cotton_A_12683	38929.1	5.95		GrNAC53	Gorai.005G142300	33012.3	8.46		GbNAC53	GOBAR_AA17024.1	38726.5	4.7		GhNAC53	Gh_A06G1226	35313.1	8.92
GaNAC54	Cotton_A_13074	27337.6	4.91		GrNAC54	Gorai.005G195300	29069.1	9.41		GbNAC54	GOBAR_AA17511.1	72441.1	5.18		GhNAC54	Gh_A06G1758	21941.8	5.24
GaNAC55	Cotton_A_13127	43840.2	7.03		GrNAC55	Gorai.005G195400	18127.7	9.44		GbNAC55	GOBAR_AA17521.1	38147.8	9.41		GhNAC55	Gh_A06G1759	21941.8	5.23
GaNAC56	Cotton_A_13198	44113.2	6.5		GrNAC56	Gorai.005G217400	22445	4.96		GbNAC56	GOBAR_AA17795.1	38524.9	6.03		GhNAC56	Gh_A06G1910	33878.2	6.18
GaNAC57	Cotton_A_13395	45654	8.42		GrNAC57	Gorai.005G257800	32687.4	8.59		GbNAC57	GOBAR_AA17977.1	49773.4	6.01		GhNAC57	Gh_A06G1947	36251.6	6.32
GaNAC58	Cotton_A_13494	47190.4	6.28		GrNAC58	Gorai.006G005100	30580.2	4.94		GbNAC58	GOBAR_AA18143.1	49461	6.48		GhNAC58	Gh_A06G2028	34340.5	8.92
GaNAC59	Cotton_A_13667	38932.5	7.79		GrNAC59	Gorai.006G017700	43363.9	7.55		GbNAC59	GOBAR_AA18159.1	35822.5	9		GhNAC59	Gh_A06G2114	45813.2	6.36
GaNAC60	Cotton_A_13669	38355.1	8.89		GrNAC60	Gorai.006G034600	50398.1	5.36		GbNAC60	GOBAR_AA18800.1	42616.6	6.14		GhNAC60	Gh_A07G0349	39009.8	6.74
GaNAC61	Cotton_A_13728	38418.6	4.79		GrNAC61	Gorai.006G060900	36222.9	8.22		GbNAC61	GOBAR_AA19070.1	42915	5.17		GhNAC61	Gh_A07G0558	28419.7	4.83
GaNAC62	Cotton_A_13859	44732.4	8.76		GrNAC62	Gorai.006G088400	36024.7	6.2		GbNAC62	GOBAR_AA19677.1	44955.5	4.72		GhNAC62	Gh_A07G0739	38377	8.58
GaNAC63	Cotton_A_14093	55405	5.76		GrNAC63	Gorai.006G113000	25888	6.1		GbNAC63	GOBAR_AA19812.1	22993.5	9.35		GhNAC63	Gh_A07G1009	28369.8	6.25
GaNAC64	Cotton_A_15184	44981.5	4.69		GrNAC64	Gorai.006G113700	41637.2	8.54		GbNAC64	GOBAR_AA20150.1	45505.8	5.36		GhNAC64	Gh_A07G1218	52162.2	6
GaNAC65	Cotton_A_15474	36113	8.05		GrNAC65	Gorai.006G127700	39752.6	5.16		GbNAC65	GOBAR_AA20284.1	44252.2	6.05		GhNAC65	Gh_A07G1226	39775.5	5.96
GaNAC66	Cotton_A_15646	43016.8	6.28		GrNAC66	Gorai.006G189600	27489.8	4.86		GbNAC66	GOBAR_AA20285.1	44241.1	6.05		GhNAC66	Gh_A07G1402	32244.3	5.56
GaNAC67	Cotton_A_15664	43351.4	5.33		GrNAC67	Gorai.006G203800	60544.8	4.91		GbNAC67	GOBAR_AA20499.1	37430.6	5.26		GhNAC67	Gh_A07G1811	45423.1	4.72
GaNAC68	Cotton_A_15665	51229.8	5.14		GrNAC68	Gorai.006G205300	46322.6	5.86		GbNAC68	GOBAR_AA20665.1	69004.5	5.32		GhNAC68	Gh_A07G1948	33827.7	5.56
GaNAC69	Cotton_A_15785	22848.5	4.83		GrNAC69	Gorai.007G017500	58544.3	5.78		GbNAC69	GOBAR_AA21431.1	38305.2	7.78		GhNAC69	Gh_A07G2132	27937	9.55
GaNAC70	Cotton_A_15893	36280	8.84		GrNAC70	Gorai.007G031300	31551.3	5.92		GbNAC70	GOBAR_AA21584.1	32209.2	5.77		GhNAC70	Gh_A08G0336	68886.6	5.32
GaNAC71	Cotton_A_16296	33878.2	6.18		GrNAC71	Gorai.007G038100	37463.5	7.62		GbNAC71	GOBAR_AA21643.1	21989.5	9.24		GhNAC71	Gh_A08G0932	62656.8	5.68
GaNAC72	Cotton_A_16773	38651.1	6.16		GrNAC72	Gorai.007G043900	27314.2	9.48		GbNAC72	GOBAR_AA21836.1	37482.6	8.72		GhNAC72	Gh_A08G0961	46107.3	5.62
GaNAC73	Cotton_A_16813	38902.7	8.67		GrNAC73	Gorai.007G048000	42501.5	5.38		GbNAC73	GOBAR_AA22070.1	30654.5	5.07		GhNAC73	Gh_A08G1086	49215	5.18
GaNAC74	Cotton_A_17125	42233.1	6.52		GrNAC74	Gorai.007G065300	38362.2	4.74		GbNAC74	GOBAR_AA23208.1	45904.7	8.64		GhNAC74	Gh_A08G1428	38524.9	6.03
GaNAC75	Cotton_A_17275	39411	7.12		GrNAC75	Gorai.007G075300	43365.5	5.77		GbNAC75	GOBAR_AA23343.1	35963.4	5.35		GhNAC75	Gh_A08G1552	41510.3	6.28
GaNAC76	Cotton_A_17362	94091.6	4.94		GrNAC76	Gorai.007G079900	36123.1	8.05		GbNAC76	GOBAR_AA23541.1	43163	6.76		GhNAC76	Gh_A08G1691	31018.7	5.69
GaNAC77	Cotton_A_18089	54807.9	6.4		GrNAC77	Gorai.007G112500	42972.7	6.28		GbNAC77	GOBAR_AA23843.1	26147.6	8.81		GhNAC77	Gh_A08G1743	54764.5	4.76
GaNAC78	Cotton_A_18123	39480.4	7.07		GrNAC78	Gorai.007G114400	44938	5.19		GbNAC78	GOBAR_AA24619.1	40487.4	8.59		GhNAC78	Gh_A08G1953	21989.5	9.24
GaNAC79	Cotton_A_18125	40110.2	8.46		GrNAC79	Gorai.007G114500	51291.1	5.05		GbNAC79	GOBAR_AA24996.1	38536	6.32		GhNAC79	Gh_A08G2042	43830.8	7.02
GaNAC80	Cotton_A_18426	41556.3	6.15		GrNAC80	Gorai.007G147300	29341	6.11		GbNAC80	GOBAR_AA25614.1	46523.9	6.13		GhNAC80	Gh_A08G2055	32411.3	5.77
GaNAC81	Cotton_A_19848	36981.8	7.04		GrNAC81	Gorai.007G188800	74560	5.54		GbNAC81	GOBAR_AA25884.1	76106.9	4.97		GhNAC81	Gh_A08G2056	32961.8	5.88
GaNAC82	Cotton_A_20638	50242.6	6.24		GrNAC82	Gorai.007G196400	40823.7	5.15		GbNAC82	GOBAR_AA25904.1	33316.9	7.04		GhNAC82	Gh_A08G2057	33092.9	5.95
GaNAC83	Cotton_A_20658	31045.7	5.69		GrNAC83	Gorai.007G267700	39481.4	6.71		GbNAC83	GOBAR_AA25913.1	48943.9	4.86		GhNAC83	Gh_A08G2288	37208.7	5
GaNAC84	Cotton_A_21002	45338.6	6.63		GrNAC84	Gorai.007G267900	43406	8.32		GbNAC84	GOBAR_AA25923.1	31918.3	5.83		GhNAC84	Gh_A08G2289	38453.9	7.01
GaNAC85	Cotton_A_22700	27946	9.55		GrNAC85	Gorai.007G323900	39531.3	7.71		GbNAC85	GOBAR_AA25961.1	28818.2	6.36		GhNAC85	Gh_A09G0040	30595.4	5
GaNAC86	Cotton_A_23128	37178.4	5.26		GrNAC86	Gorai.008G014700	22774.5	4.91		GbNAC86	GOBAR_AA25962.1	32226.8	4.53		GhNAC86	Gh_A09G0159	43356.8	6.71
GaNAC87	Cotton_A_23892	36564.2	6.56		GrNAC87	Gorai.008G038800	33867.4	6.19		GbNAC87	GOBAR_AA26317.1	46411.1	6.54		GhNAC87	Gh_A09G0294	50587.4	5.21
GaNAC88	Cotton_A_23920	25250.1	4.82		GrNAC88	Gorai.008G063600	41704.7	5.21		GbNAC88	GOBAR_AA26523.1	41000.7	5.91		GhNAC88	Gh_A09G0474	35969.6	8.22
GaNAC89	Cotton_A_24225	40547.5	8.59		GrNAC89	Gorai.008G130300	46917.4	6.36		GbNAC89	GOBAR_AA26556.1	62294.8	4.85		GhNAC89	Gh_A09G0703	36137.7	5.93
GaNAC90	Cotton_A_24792	32437.4	5.77		GrNAC90	Gorai.008G155200	32683.9	9.12		GbNAC90	GOBAR_AA26647.1	59266	5.79		GhNAC90	Gh_A09G0913	25840	6.1
GaNAC91	Cotton_A_24793	32961.8	5.88		GrNAC91	Gorai.008G179900	32536.7	8.28		GbNAC91	GOBAR_AA26935.1	25896.1	6.1		GhNAC91	Gh_A09G0920	41536	8.5
GaNAC92	Cotton_A_24794	33103	5.95		GrNAC92	Gorai.008G186300	49341.4	4.82		GbNAC92	GOBAR_AA27100.1	36964.7	6.39		GhNAC92	Gh_A09G1062	39555.4	5.24
GaNAC93	Cotton_A_24945	28950.8	9.28		GrNAC93	Gorai.008G194400	40651.1	7.69		GbNAC93	GOBAR_AA27246.1	48483.4	8.53		GhNAC93	Gh_A09G1149	23666.6	5.86
GaNAC94	Cotton_A_25050	23562.9	9.03		GrNAC94	Gorai.008G197500	21506.3	7.76		GbNAC94	GOBAR_AA27382.1	29635.5	6.6		GhNAC94	Gh_A09G1559	27437.7	4.86
GaNAC95	Cotton_A_25101	42053.4	5.76		GrNAC95	Gorai.008G227800	37200.4	5.67		GbNAC95	GOBAR_AA27799.1	39535.5	6.72		GhNAC95	Gh_A09G1677	62349.8	4.82
GaNAC96	Cotton_A_25115	42504.8	5.76		GrNAC96	Gorai.008G236400	40710.4	6.36		GbNAC96	GOBAR_AA28291.1	31209.5	8.38		GhNAC96	Gh_A09G2371	46412.8	6.24
GaNAC97	Cotton_A_25243	28409	9.11		GrNAC97	Gorai.008G259700	44086.4	6.67		GbNAC97	GOBAR_AA28384.1	35583.2	7.06		GhNAC97	Gh_A10G0263	29635.7	5.73
GaNAC98	Cotton_A_25450	31902.3	6.03		GrNAC98	Gorai.008G261400	94097.4	4.86		GbNAC98	GOBAR_AA28489.1	43919.8	6.81		GhNAC98	Gh_A10G0607	47959.6	6.88
GaNAC99	Cotton_A_26263	40311.7	8.81		GrNAC99	Gorai.009G028900	52172.4	6.6		GbNAC99	GOBAR_AA29331.1	24928	5.46		GhNAC99	Gh_A10G0627	28151.1	9.18
GaNAC100	Cotton_A_26270	25822	6.1		GrNAC100	Gorai.009G083500	45820.6	8.76		GbNAC100	GOBAR_AA29519.1	25791.4	9.25		GhNAC100	Gh_A10G1796	49348.4	5.73
GaNAC101	Cotton_A_26426	43661.6	6.19		GrNAC101	Gorai.009G166300	36026.7	9.2		GbNAC101	GOBAR_AA30297.1	49389.6	8.2		GhNAC101	Gh_A10G1944	53782.5	5.09
GaNAC102	Cotton_A_27343	22459	4.96		GrNAC102	Gorai.009G170700	37985.8	9.36		GbNAC102	GOBAR_AA30452.1	24495.5	5.47		GhNAC102	Gh_A10G2008	42005.3	5.89
GaNAC103	Cotton_A_27805	30136.8	4.81		GrNAC103	Gorai.009G186000	43922.5	5.97		GbNAC103	GOBAR_AA30516.1	43210.2	5.34		GhNAC103	Gh_A10G2021	42065.4	5.9
GaNAC104	Cotton_A_27806	30383.3	4.96		GrNAC104	Gorai.009G204700	38684.8	4.72		GbNAC104	GOBAR_AA30518.1	51293	5.18		GhNAC104	Gh_A10G2022	37350.3	5.5
GaNAC105	Cotton_A_28228	29617.5	5.26		GrNAC105	Gorai.009G214000	31464.5	7.12		GbNAC105	GOBAR_AA30894.1	38079.9	8.31		GhNAC105	Gh_A10G2023	37378.3	5.5
GaNAC106	Cotton_A_28334	32210.2	5.66		GrNAC106	Gorai.009G260000	73602.7	4.84		GbNAC106	GOBAR_AA31048.1	49552.7	5.76		GhNAC106	Gh_A11G0147	58224.7	5.56
GaNAC107	Cotton_A_28452	33069.3	8.21		GrNAC107	Gorai.009G309000	66330.2	4.75		GbNAC107	GOBAR_AA31419.1	27834.9	9.57		GhNAC107	Gh_A11G0266	31570.4	5.9
GaNAC108	Cotton_A_29050	23013.2	9.41		GrNAC108	Gorai.009G309300	50409.4	5.7		GbNAC108	GOBAR_AA31808.1	24867.8	5.4		GhNAC108	Gh_A11G0290	37495.6	8.53
GaNAC109	Cotton_A_29108	30574.4	5		GrNAC109	Gorai.009G354900	25726.5	8.95		GbNAC109	GOBAR_AA31923.1	36209	9.1		GhNAC109	Gh_A11G0348	21419.5	9.47
GaNAC110	Cotton_A_29173	51332.4	5.5		GrNAC110	Gorai.009G357700	33774	8.1		GbNAC110	GOBAR_AA32393.1	40223.3	7.66		GhNAC110	Gh_A11G0386	43124.2	5.31
GaNAC111	Cotton_A_29176	70749.8	4.77		GrNAC111	Gorai.009G399900	29221.6	6.26		GbNAC111	GOBAR_AA32406.1	56592.8	4.92		GhNAC111	Gh_A11G0524	38726.5	4.7
GaNAC112	Cotton_A_29202	33859.8	5.67		GrNAC112	Gorai.009G418700	39839.7	6.21		GbNAC112	GOBAR_AA32674.1	29137.9	8.97		GhNAC112	Gh_A11G0613	37993.1	9.18
GaNAC113	Cotton_A_29356	28205.3	9.91		GrNAC113	Gorai.009G433100	38484.1	6.76		GbNAC113	GOBAR_AA32675.1	32943.8	5.88		GhNAC113	Gh_A11G0633	36112	8.34
GaNAC114	Cotton_A_29358	33746.9	7.04		GrNAC114	Gorai.009G433200	38353.3	8.85		GbNAC114	GOBAR_AA32676.1	33092.9	5.95		GhNAC114	Gh_A11G0915	43050.8	6.28
GaNAC115	Cotton_A_30404	35020.7	6.23		GrNAC115	Gorai.010G012000	40295.7	4.64		GbNAC115	GOBAR_AA32746.1	31570.4	5.9		GhNAC115	Gh_A11G0931	45221.4	5.26
GaNAC116	Cotton_A_30603	43410.9	7.55		GrNAC116	Gorai.010G051900	33896.2	6.1		GbNAC116	GOBAR_AA33413.1	66243.1	4.71		GhNAC116	Gh_A11G0932	35051.4	4.58
GaNAC117	Cotton_A_31522	44237.1	6.05		GrNAC117	Gorai.010G078900	53856.7	6.34		GbNAC117	GOBAR_AA33785.1	33986.9	5.75		GhNAC117	Gh_A11G1568	74236.7	5.74
GaNAC118	Cotton_A_32448	33594.2	7.64		GrNAC118	Gorai.010G124100	35923.6	9		GbNAC118	GOBAR_AA34911.1	34219.3	8.64		GhNAC118	Gh_A11G1635	40262.1	5.21
GaNAC119	Cotton_A_32478	50079.2	5.65		GrNAC119	Gorai.010G142400	45898.3	6.63		GbNAC119	GOBAR_AA34953.1	22430.9	4.96		GhNAC119	Gh_A11G2165	39480.4	7.07
GaNAC120	Cotton_A_32870	34893.5	7.01		GrNAC120	Gorai.010G151400	29187	9.48		GbNAC120	GOBAR_AA35074.1	55140.1	5.77		GhNAC120	Gh_A11G2168	43094.6	8.08
GaNAC121	Cotton_A_33000	72174.3	5.61		GrNAC121	Gorai.010G157600	34192.3	8.88		GbNAC121	GOBAR_AA35146.1	39789.4	5.96		GhNAC121	Gh_A11G2580	39384	7.12
GaNAC122	Cotton_A_33158	35849.2	8.73		GrNAC122	Gorai.010G171100	35269	8.66		GbNAC122	GOBAR_AA35531.1	41457.9	8.69		GhNAC122	Gh_A11G3079	29333	6.39
GaNAC123	Cotton_A_33477	33939.5	6.26		GrNAC123	Gorai.010G236700	36471.8	6.19		GbNAC123	GOBAR_AA35868.1	38165.9	9.29		GhNAC123	Gh_A12G0118	22812.4	4.83
GaNAC124	Cotton_A_33555	62592.6	5.6		GrNAC124	Gorai.010G251100	23406.4	5.07		GbNAC124	GOBAR_AA36573.1	52503.1	4.59		GhNAC124	Gh_A12G0319	33666.2	6.97
GaNAC125	Cotton_A_34465	48652.5	4.86		GrNAC125	Gorai.011G030600	28166.2	5.43		GbNAC125	GOBAR_AA37356.1	22705.9	9.52		GhNAC125	Gh_A12G1049	46830.3	6.4
GaNAC126	Cotton_A_34560	30097	4.9		GrNAC126	Gorai.011G087700	28244.2	9.11		GbNAC126	GOBAR_AA37370.1	18614.2	8.98		GhNAC126	Gh_A12G1285	32730	9.12
GaNAC127	Cotton_A_35053	37021.6	5.39		GrNAC127	Gorai.011G090000	47975.6	6.88		GbNAC127	GOBAR_AA37552.1	97918	4.89		GhNAC127	Gh_A12G1505	32531.7	7.71
GaNAC128	Cotton_A_35198	36135.6	6.06		GrNAC128	Gorai.011G234200	49852	5.65		GbNAC128	GOBAR_AA37843.1	44159.8	6.09		GhNAC128	Gh_A12G1557	48939.9	4.86
GaNAC129	Cotton_A_35235	70748.3	5.1		GrNAC129	Gorai.011G257000	30409.1	5		GbNAC129	GOBAR_AA38101.1	61899.3	5.36		GhNAC129	Gh_A12G1620	40570	7.69
GaNAC130	Cotton_A_35583	37458.5	8.33		GrNAC130	Gorai.011G269400	41472.6	5.74		GbNAC130	GOBAR_AA38310.1	34879.2	8.89		GhNAC130	Gh_A12G1908	37226.5	5.5
GaNAC131	Cotton_A_35637	48742.3	5.35		GrNAC131	Gorai.011G269500	41638.9	6.23		GbNAC131	GOBAR_AA38321.1	37226.5	5.5		GhNAC131	Gh_A12G1990	40735.4	6.17
GaNAC132	Cotton_A_36063	39714.4	6.27		GrNAC132	Gorai.011G271300	40958.2	5.22		GbNAC132	GOBAR_AA38551.1	31251.1	6.72		GhNAC132	Gh_A12G2179	44196.3	6.86
GaNAC133	Cotton_A_36235	35764.5	9		GrNAC133	Gorai.011G271500	36826.6	5.78		GbNAC133	GOBAR_AA38862.1	32377.2	8.89		GhNAC133	Gh_A12G2195	94323.9	4.89
GaNAC134	Cotton_A_36402	32615.3	5.42		GrNAC134	Gorai.012G007000	49577.8	6.3		GbNAC134	GOBAR_AA38952.1	36113	8.05		GhNAC134	Gh_A13G0551	30958.1	5.53
GaNAC135	Cotton_A_36420	28877.4	6.67		GrNAC135	Gorai.012G036100	23729	5.36		GbNAC135	GOBAR_AA38996.1	44589.6	6.28		GhNAC135	Gh_A13G0565	32838.5	8.82
GaNAC136	Cotton_A_36695	41989.7	7.64		GrNAC136	Gorai.012G037600	32018.4	5.67		GbNAC136	GOBAR_AA39083.1	44849.1	7.07		GhNAC136	Gh_A13G0575	22864.3	5.48
GaNAC137	Cotton_A_36752	38011.7	9.29		GrNAC137	Gorai.012G054800	38254.3	7.11		GbNAC137	GOBAR_AA39948.1	36004.7	9.2		GhNAC137	Gh_A13G0655	42517.3	8.03
GaNAC138	Cotton_A_37610	33554.9	8.68		GrNAC138	Gorai.012G073400	28591.4	9.24		GbNAC138	GOBAR_AA40097.1	20518.6	9.39		GhNAC138	Gh_A13G0828	37005.5	5.39
GaNAC139	Cotton_A_37659	34249.4	8.64		GrNAC139	Gorai.012G083700	23364.7	8.88		GbNAC139	GOBAR_AA40758.1	48914.5	4.66		GhNAC139	Gh_A13G1020	20657.8	9.3
GaNAC140	Cotton_A_37678	33939.5	6.26		GrNAC140	Gorai.012G125500	28879.8	9.23		GbNAC140	GOBAR_AA40887.1	21947.8	6.91		GhNAC140	Gh_A13G1061	36022.3	5.14
GaNAC141	Cotton_A_38266	50516.5	5.14		GrNAC141	Gorai.013G063500	23198.7	5.53		GbNAC141	GOBAR_DD00356.1	38446.7	5.61		GhNAC141	Gh_A13G1229	38902.7	8.67
GaNAC142	Cotton_A_38319	35956.6	8.22		GrNAC142	Gorai.013G066200	38227.4	7.59		GbNAC142	GOBAR_DD00505.1	26888.7	9.01		GhNAC142	Gh_A13G1259	39007.5	6.16
GaNAC143	Cotton_A_38770	39717.7	9.41		GrNAC143	Gorai.013G085000	42415.2	8.35		GbNAC143	GOBAR_DD01284.1	35923.6	9		GhNAC143	Gh_A13G1439	21478.8	9.8
GaNAC144	Cotton_A_39298	41425.2	8.5		GrNAC144	Gorai.013G118000	36980.5	5.47		GbNAC144	GOBAR_DD01420.1	36560.1	6.57		GhNAC144	Gh_D01G0012	27555.6	9.13
GaNAC145	Cotton_A_39966	46118.3	5.62		GrNAC145	Gorai.013G140700	36414.7	5.8		GbNAC145	GOBAR_DD02165.1	42498.4	6.5		GhNAC145	Gh_D01G0073	60669.4	4.84
GaNAC146	Cotton_A_40150	42785	8.87		GrNAC146	Gorai.013G146300	36080.3	5.21		GbNAC146	GOBAR_DD02593.1	49479.4	7.09		GhNAC146	Gh_D01G0249	35119.8	5.82
GaNAC147	Cotton_A_40886	23622.8	5.49		GrNAC147	Gorai.013G167100	38829.7	8.42		GbNAC147	GOBAR_DD03065.1	32034.5	5.67		GhNAC147	Gh_D01G0278	36388	8.83
					GrNAC148	Gorai.013G171300	39028.6	6.32		GbNAC148	GOBAR_DD03148.1	29333	6.39		GhNAC148	Gh_D01G0448	39615.2	7.7
					GrNAC149	Gorai.013G191800	19071.8	9.76		GbNAC149	GOBAR_DD03258.1	34252.4	8.92		GhNAC149	Gh_D01G0514	38436.1	8.87
										GbNAC150	GOBAR_DD03597.1	25740.5	8.95		GhNAC150	Gh_D01G0847	40944.5	6.1
										GbNAC151	GOBAR_DD03688.1	33817.2	6.66		GhNAC151	Gh_D01G2346	37084.6	8.32
										GbNAC152	GOBAR_DD03774.1	37919.7	7.04		GhNAC152	Gh_D02G0122	47384.8	4.6
										GbNAC153	GOBAR_DD04256.1	31321	8.43		GhNAC153	Gh_D02G0123	42452.2	5
										GbNAC154	GOBAR_DD04640.1	38613.2	6.51		GhNAC154	Gh_D02G0124	58482.7	4.39
										GbNAC155	GOBAR_DD04760.1	49536.5	5.26		GhNAC155	Gh_D02G0149	67121.2	5.62
										GbNAC156	GOBAR_DD05175.1	32078.9	5.1		GhNAC156	Gh_D02G0187	29599.1	5.31
										GbNAC157	GOBAR_DD05203.1	70543.7	4.95		GhNAC157	Gh_D02G0682	70819.1	5.01
										GbNAC158	GOBAR_DD05355.1	33843.3	6.25		GhNAC158	Gh_D02G0790	33883.4	6.54
										GbNAC159	GOBAR_DD05785.1	28388.8	5.83		GhNAC159	Gh_D02G1257	43106.9	6.76
										GbNAC160	GOBAR_DD05807.1	44143.3	6.67		GhNAC160	Gh_D02G1270	33131.4	8.7
										GbNAC161	GOBAR_DD05822.1	82639.6	4.88		GhNAC161	Gh_D02G1769	31039.6	9.51
										GbNAC162	GOBAR_DD05899.1	58755.5	5.88		GhNAC162	Gh_D02G1981	22445	4.96
										GbNAC163	GOBAR_DD06013.1	69594	4.74		GhNAC163	Gh_D02G2283	32612.3	8.4
										GbNAC164	GOBAR_DD06016.1	41623.7	5.61		GhNAC164	Gh_D03G0032	26316.8	7.01
										GbNAC165	GOBAR_DD06054.1	42680.7	6.27		GhNAC165	Gh_D03G0096	36035.5	5.47
										GbNAC166	GOBAR_DD07089.1	42191.7	6.32		GhNAC166	Gh_D03G0775	44266.2	6.05
										GbNAC167	GOBAR_DD07161.1	25960.6	9.45		GhNAC167	Gh_D03G0824	70764.1	5.01
										GbNAC168	GOBAR_DD07709.1	23463.8	9.06		GhNAC168	Gh_D03G1021	34551.8	7.25
										GbNAC169	GOBAR_DD08594.1	62678.8	5.49		GhNAC169	Gh_D03G1542	51540	6.55
										GbNAC170	GOBAR_DD08777.1	30614.3	4.94		GhNAC170	Gh_D03G1627	37350.5	5.74
										GbNAC171	GOBAR_DD08854.1	35525.7	5.06		GhNAC171	Gh_D04G0050	49535.7	6.3
										GbNAC172	GOBAR_DD08974.1	37648.3	7.08		GhNAC172	Gh_D04G0278	23709.9	5.33
										GbNAC173	GOBAR_DD08976.1	39495.4	6.71		GhNAC173	Gh_D04G0293	32018.4	5.67
										GbNAC174	GOBAR_DD09062.1	36918.1	6.79		GhNAC174	Gh_D04G0450	38093.2	6.79
										GbNAC175	GOBAR_DD09917.1	32683.9	9.12		GhNAC175	Gh_D04G0624	28502.4	9.31
										GbNAC176	GOBAR_DD10229.1	44540.6	6.4		GhNAC176	Gh_D04G0712	23463.8	9.06
										GbNAC177	GOBAR_DD10267.1	30963.7	5.81		GhNAC177	Gh_D04G1097	39798.7	6.41
										GbNAC178	GOBAR_DD10661.1	31625.6	6.15		GhNAC178	Gh_D04G1368	28879.7	9.16
										GbNAC179	GOBAR_DD11422.1	42227.1	6.14		GhNAC179	Gh_D04G1974	22853.5	5.81
										GbNAC180	GOBAR_DD12709.1	43252.2	4.94		GhNAC180	Gh_D05G0270	47681.6	8.36
										GbNAC181	GOBAR_DD13532.1	38917.8	8.61		GhNAC181	Gh_D05G0797	45801.5	8.64
										GbNAC182	GOBAR_DD13712.1	30102.4	8.52		GhNAC182	Gh_D05G1508	36008.7	9.2
										GbNAC183	GOBAR_DD14074.1	32492.6	7.71		GhNAC183	Gh_D05G1549	37904.6	9.29
										GbNAC184	GOBAR_DD14402.1	51305	5.05		GhNAC184	Gh_D05G1697	43943.6	5.91
										GbNAC185	GOBAR_DD14403.1	43083	5.2		GhNAC185	Gh_D05G1875	46288.5	5.07
										GbNAC186	GOBAR_DD14426.1	66746.7	5.03		GhNAC186	Gh_D05G1960	31594.6	6.51
										GbNAC187	GOBAR_DD14778.1	43762.2	7.01		GhNAC187	Gh_D05G2348	66789.4	4.9
										GbNAC188	GOBAR_DD14844.1	28781.6	9.16		GhNAC188	Gh_D05G2784	66238.1	4.71
										GbNAC189	GOBAR_DD14880.1	21402.1	6.21		GhNAC189	Gh_D05G2787	51571.6	5.7
										GbNAC190	GOBAR_DD15243.1	36113	8.05		GhNAC190	Gh_D05G3197	25740.5	8.95
										GbNAC191	GOBAR_DD15501.1	39100.9	6.6		GhNAC191	Gh_D05G3221	33789	8.35
										GbNAC192	GOBAR_DD15591.1	71353.1	4.85		GhNAC192	Gh_D05G3474	38337.2	8.85
										GbNAC193	GOBAR_DD15776.1	57716.6	5.53		GhNAC193	Gh_D05G3475	38559.1	6.32
										GbNAC194	GOBAR_DD16501.1	40618.8	5.21		GhNAC194	Gh_D06G0070	42844.6	4.86
										GbNAC195	GOBAR_DD16502.1	24306.4	8.44		GhNAC195	Gh_D06G0417	33817.1	6.1
										GbNAC196	GOBAR_DD16503.1	33958.1	5.14		GhNAC196	Gh_D06G0681	53472.3	6.34
										GbNAC197	GOBAR_DD16605.1	29124.9	8.15		GhNAC197	Gh_D06G1146	35923.6	9
										GbNAC198	GOBAR_DD16905.1	19106.6	9.27		GhNAC198	Gh_D06G1277	45841.2	6.63
										GbNAC199	GOBAR_DD16906.1	40228.4	6.06		GhNAC199	Gh_D06G1417	34252.4	8.92
										GbNAC200	GOBAR_DD18498.1	33722.2	6.28		GhNAC200	Gh_D06G1546	35239	8.66
										GbNAC201	GOBAR_DD18572.1	39253.8	5.68		GhNAC201	Gh_D06G2096	36829.1	5.97
										GbNAC202	GOBAR_DD19176.1	22879	9.28		GhNAC202	Gh_D06G2219	23280.4	5.26
										GbNAC203	GOBAR_DD19390.1	34452.6	8.66		GhNAC203	Gh_D07G0411	39150.9	6.43
										GbNAC204	GOBAR_DD19403.1	33754.7	4.69		GhNAC204	Gh_D07G0624	28448.7	4.77
										GbNAC205	GOBAR_DD19404.1	29259.7	6.26		GhNAC205	Gh_D07G0802	38644.4	8.63
										GbNAC206	GOBAR_DD19557.1	46427.1	6.54		GhNAC206	Gh_D07G1086	28360.8	5.65
										GbNAC207	GOBAR_DD19726.1	28419	9.44		GhNAC207	Gh_D07G1320	54360.9	5.85
										GbNAC208	GOBAR_DD19844.1	27834.9	9.55		GhNAC208	Gh_D07G1330	32966	6.46
										GbNAC209	GOBAR_DD20003.1	38704.3	6.32		GhNAC209	Gh_D07G1502	32304.4	5.56
										GbNAC210	GOBAR_DD20501.1	41582.4	6.43		GhNAC210	Gh_D07G2014	45472.2	4.69
										GbNAC211	GOBAR_DD21080.1	32560.3	5.01		GhNAC211	Gh_D07G2165	33904.9	5.88
										GbNAC212	GOBAR_DD21731.1	29029.8	8.53		GhNAC212	Gh_D07G2341	27824.9	9.55
										GbNAC213	GOBAR_DD21732.1	25874.3	8.92		GhNAC213	Gh_D08G0433	68941.6	5.25
										GbNAC214	GOBAR_DD21733.1	19274.1	9.54		GhNAC214	Gh_D08G1138	61779.7	5.42
										GbNAC215	GOBAR_DD21978.1	31551.3	5.92		GhNAC215	Gh_D08G1172	46039.2	5.84
										GbNAC216	GOBAR_DD22092.1	48945.9	6.34		GhNAC216	Gh_D08G1370	56109.1	5.84
										GbNAC217	GOBAR_DD22207.1	28206.1	9.11		GhNAC217	Gh_D08G1721	38386.7	5.61
										GbNAC218	GOBAR_DD22255.1	46205	5.75		GhNAC218	Gh_D08G1858	41596.4	6.43
										GbNAC219	GOBAR_DD22807.1	37572.7	8.09		GhNAC219	Gh_D08G2049	30963.7	5.81
										GbNAC220	GOBAR_DD22832.1	28846	9.33		GhNAC220	Gh_D08G2092	47485.5	4.7
										GbNAC221	GOBAR_DD23274.1	18904.4	8.69		GhNAC221	Gh_D08G2434	43877.7	7.02
										GbNAC222	GOBAR_DD23461.1	33131.4	8.7		GhNAC222	Gh_D08G2446	37198.6	5
										GbNAC223	GOBAR_DD23503.1	37367.6	5.65		GhNAC223	Gh_D08G2447	39888.6	7.35
										GbNAC224	GOBAR_DD24146.1	38449.5	6.52		GhNAC224	Gh_D08G2669	34057.2	5.63
										GbNAC225	GOBAR_DD24203.1	40668.7	8.63		GhNAC225	Gh_D08G2670	32602.4	5.75
										GbNAC226	GOBAR_DD24660.1	37064.6	8.87		GhNAC226	Gh_D08G2671	33178	5.81
										GbNAC227	GOBAR_DD24661.1	37107.6	8.33		GhNAC227	Gh_D08G2683	21777.2	8.95
										GbNAC228	GOBAR_DD25604.1	32319	9.01		GhNAC228	Gh_D09G0038	30657.3	5
										GbNAC229	GOBAR_DD25776.1	35974.7	9.2		GhNAC229	Gh_D09G0151	43356.8	7.55
										GbNAC230	GOBAR_DD25818.1	20217.4	8.34		GhNAC230	Gh_D09G0298	50425.2	5.41
										GbNAC231	GOBAR_DD26017.1	37925.5	9.16		GhNAC231	Gh_D09G0480	36134.8	8.22
										GbNAC232	GOBAR_DD26448.1	36980.5	5.47		GhNAC232	Gh_D09G0716	36029.7	6.31
										GbNAC233	GOBAR_DD26924.1	36000.7	8.46		GhNAC233	Gh_D09G0943	25840	6.1
										GbNAC234	GOBAR_DD26971.1	26218.7	6.97		GhNAC234	Gh_D09G0950	41625.1	8.54
										GbNAC235	GOBAR_DD27318.1	38017.8	9.29		GhNAC235	Gh_D09G1069	39739.6	5.16
										GbNAC236	GOBAR_DD27596.1	39768.5	5.96		GhNAC236	Gh_D09G1631	27493.7	4.86
										GbNAC237	GOBAR_DD27660.1	20894.8	5.68		GhNAC237	Gh_D09G1773	58105.5	4.71
										GbNAC238	GOBAR_DD27691.1	36252.8	9.09		GhNAC238	Gh_D09G1785	46393.7	6.07
										GbNAC239	GOBAR_DD28000.1	29689.8	5.44		GhNAC239	Gh_D09G2356	20127.4	8.34
										GbNAC240	GOBAR_DD28096.1	36965.4	8.46		GhNAC240	Gh_D09G2357	26206.3	5.25
										GbNAC241	GOBAR_DD28290.1	22970.5	5.52		GhNAC241	Gh_D10G0263	29671.8	5.44
										GbNAC242	GOBAR_DD28297.1	43942.5	5.97		GhNAC242	Gh_D10G0772	28234.1	9.11
										GbNAC243	GOBAR_DD28601.1	33830	8.1		GhNAC243	Gh_D10G0792	47766.3	6.85
										GbNAC244	GOBAR_DD28894.1	36719	8.27		GhNAC244	Gh_D10G2317	40687.8	5.79
										GbNAC245	GOBAR_DD29093.1	49329.4	4.85		GhNAC245	Gh_D10G2319	41606.8	6.16
										GbNAC246	GOBAR_DD29316.1	92103.6	6.05		GhNAC246	Gh_D10G2512	40922.1	5.15
										GbNAC247	GOBAR_DD29861.1	42601.3	8.33		GhNAC247	Gh_D10G2514	27681.6	8.47
										GbNAC248	GOBAR_DD30513.1	72474.2	5.09		GhNAC248	Gh_D10G2538	50012.2	5.59
										GbNAC249	GOBAR_DD31434.1	36477	8.49		GhNAC249	Gh_D11G0160	58630.3	5.79
										GbNAC250	GOBAR_DD31476.1	70863.8	8.46		GhNAC250	Gh_D11G0285	31537.3	5.92
										GbNAC251	GOBAR_DD31835.1	41524	8.54		GhNAC251	Gh_D11G0347	37737.9	8.37
										GbNAC252	GOBAR_DD31843.1	25856	6.1		GhNAC252	Gh_D11G0448	43252.2	5.24
										GbNAC253	GOBAR_DD32112.1	38155.8	5.15		GhNAC253	Gh_D11G0608	38363.2	4.78
										GbNAC254	GOBAR_DD32748.1	28839.6	9.15		GhNAC254	Gh_D11G0701	135593	7.69
										GbNAC255	GOBAR_DD32908.1	135149	7.69		GhNAC255	Gh_D11G0743	36216.2	8.34
										GbNAC256	GOBAR_DD32971.1	19923.2	4.79		GhNAC256	Gh_D11G1062	43002.7	6.28
										GbNAC257	GOBAR_DD33025.1	38324.2	8.85		GhNAC257	Gh_D11G1073	44967	5.14
										GbNAC258	GOBAR_DD33053.1	23468.7	5.47		GhNAC258	Gh_D11G1074	51302.9	5.01
										GbNAC259	GOBAR_DD33138.1	59210.9	5.11		GhNAC259	Gh_D11G1725	74361.9	5.48
										GbNAC260	GOBAR_DD33141.1	40049.2	4.61		GhNAC260	Gh_D11G1793	40112.8	5.26
										GbNAC261	GOBAR_DD35095.1	43602.2	4.74		GhNAC261	Gh_D11G2467	39495.4	6.71
										GbNAC262	GOBAR_DD35100.1	51461.6	4.34		GhNAC262	Gh_D11G2469	40096.1	8.12
										GbNAC263	GOBAR_DD35101.1	56989.2	4.48		GhNAC263	Gh_D11G2947	39555.3	7.12
										GbNAC264	GOBAR_DD35988.1	23314.4	5.26		GhNAC264	Gh_D11G3512	29333	6.39
										GbNAC265	GOBAR_DD36006.1	23495.5	5.65		GhNAC265	Gh_D12G0132	22764.4	4.83
										GbNAC266	GOBAR_DD36155.1	27471	5.16		GhNAC266	Gh_D12G0347	33906.5	6.19
										GbNAC267	GOBAR_DD36922.1	23673.8	8.97		GhNAC267	Gh_D12G1169	46815.3	6.5
															GhNAC268	Gh_D12G1407	32683.9	9.12
															GhNAC269	Gh_D12G1684	49329.4	4.85
															GhNAC270	Gh_D12G1761	40590.1	7.69
															GhNAC271	Gh_D12G2088	37188.3	5.67
															GhNAC272	Gh_D12G2169	40737.4	6.24
															GhNAC273	Gh_D12G2359	44140.4	6.7
															GhNAC274	Gh_D12G2375	94147.5	4.93
															GhNAC275	Gh_D12G2767	32492.6	7.71
															GhNAC276	Gh_D13G0769	42405.2	8.32
															GhNAC277	Gh_D13G1072	24515.7	5.6
															GhNAC278	Gh_D13G1271	22299.6	9.27
															GhNAC279	Gh_D13G1327	36012.2	5.08
															GhNAC280	Gh_D13G1526	38896.7	8.61
															GhNAC281	Gh_D13G1561	39012.6	6.32
															GhNAC282	Gh_D13G1759	40326.4	8.79
															GhNAC283	Gh_Sca004760G01	27258.7	8.31
