# Supplementary material for: Comprehensive analysis of NAC transcription factors uncovers their roles during fiber development and stress response in cotton
Source: BMC Plant Biol. 2018 Jul 24;18:150. doi: 10.1186/s12870-018-1367-5 (PMC6057059; doi:10.1186/s12870-018-1367-5)
Supplement: Supplementary file 6 — Table S3. The chromosome location of NAC genes in G. hirsutum. (XLSX 25 kb) [file 12870_2018_1367_MOESM6_ESM.xlsx]

## Sheet: Sheet1
Name	Gene_ID	Chromosome	Start	End	Strand
GhNAC1	Gh_A01G0013	A01	83512	84586	-
GhNAC2	Gh_A01G0073	A01	609071	612483	-
GhNAC3	Gh_A01G0131	A01	1227081	1227818	-
GhNAC4	Gh_A01G0250	A01	2406367	2419508	-
GhNAC5	Gh_A01G0267	A01	2786573	2788315	+
GhNAC6	Gh_A01G0440	A01	7017621	7019632	+
GhNAC7	Gh_A01G0497	A01	7953380	7954596	+
GhNAC8	Gh_A01G0819	A01	18709584	18711083	+
GhNAC9	Gh_A01G2064	scaffold38_A01	51412	52641	+
GhNAC10	Gh_A01G2142	scaffold186_A01	5666	7009	-
GhNAC11	Gh_A02G0101	A02	922346	930754	+
GhNAC12	Gh_A02G0114	A02	1066109	1069152	-
GhNAC13	Gh_A02G0150	A02	1588178	1591942	+
GhNAC14	Gh_A02G0634	A02	10070348	10073252	-
GhNAC15	Gh_A02G0749	A02	13951657	13952900	+
GhNAC16	Gh_A02G0941	A02	38809428	38812119	+
GhNAC17	Gh_A02G0977	A02	41481288	41482619	-
GhNAC18	Gh_A02G1625	A02	82721992	82724024	+
GhNAC19	Gh_A02G1687	A02	83122591	83124515	+
GhNAC20	Gh_A03G0024	A03	368064	370402	-
GhNAC21	Gh_A03G0506	A03	12155624	12157214	+
GhNAC22	Gh_A03G0874	A03	55262246	55263606	-
GhNAC23	Gh_A03G0887	A03	56911513	56912581	-
GhNAC24	Gh_A03G1332	A03	91603494	91604649	+
GhNAC25	Gh_A03G1333	A03	91651610	91652838	+
GhNAC26	Gh_A03G1843	A03	99511386	99512619	+
GhNAC27	Gh_A03G1986	scaffold498_A03	43148	45035	-
GhNAC28	Gh_A04G0414	A04	12309040	12312122	-
GhNAC29	Gh_A04G0422	A04	13021480	13026658	-
GhNAC30	Gh_A04G0481	A04	24629961	24631100	+
GhNAC31	Gh_A04G0634	A04	43940372	43941628	+
GhNAC32	Gh_A04G0868	A04	56178080	56179021	-
GhNAC33	Gh_A04G1299	scaffold752_A04	51937	53138	-
GhNAC34	Gh_A04G1303	scaffold753_A04	95527	97178	+
GhNAC35	Gh_A05G0197	A05	2051721	2055638	-
GhNAC36	Gh_A05G0652	A05	6861644	6864793	-
GhNAC37	Gh_A05G1339	A05	13698969	13700774	-
GhNAC38	Gh_A05G1381	A05	14212728	14213924	+
GhNAC39	Gh_A05G1526	A05	15548238	15550714	+
GhNAC40	Gh_A05G1684	A05	17526433	17528190	+
GhNAC41	Gh_A05G1766	A05	18622667	18624765	-
GhNAC42	Gh_A05G2095	A05	23631555	23634565	+
GhNAC43	Gh_A05G2506	A05	33889372	33892422	-
GhNAC44	Gh_A05G2509	A05	33911644	33914915	-
GhNAC45	Gh_A05G2928	A05	70932723	70934364	-
GhNAC46	Gh_A05G3023	A05	77364503	77365748	+
GhNAC47	Gh_A05G3310	A05	86644883	86646062	+
GhNAC48	Gh_A05G3322	A05	86921909	86922768	+
GhNAC49	Gh_A05G3555	A05	91245948	91249773	-
GhNAC50	Gh_A06G0097	A06	847082	851282	+
GhNAC51	Gh_A06G0601	A06	15466400	15470037	-
GhNAC52	Gh_A06G0970	A06	44015152	44016778	+
GhNAC53	Gh_A06G1226	A06	88396104	88397198	-
GhNAC54	Gh_A06G1758	A06	102676092	102676751	-
GhNAC55	Gh_A06G1759	A06	102681948	102682607	-
GhNAC56	Gh_A06G1910	scaffold1269_A06	23357	24888	-
GhNAC57	Gh_A06G1947	scaffold1316_A06	10224	13446	+
GhNAC58	Gh_A06G2028	scaffold1341_A06	291175	292604	+
GhNAC59	Gh_A06G2114	scaffold1584_A06	69520	71363	+
GhNAC60	Gh_A07G0349	A07	4514522	4515612	+
GhNAC61	Gh_A07G0558	A07	7757970	7762557	+
GhNAC62	Gh_A07G0739	A07	11517319	11522504	-
GhNAC63	Gh_A07G1009	A07	19519708	19520640	+
GhNAC64	Gh_A07G1218	A07	27148026	27151031	+
GhNAC65	Gh_A07G1226	A07	27832699	27834125	+
GhNAC66	Gh_A07G1402	A07	38822587	38826699	+
GhNAC67	Gh_A07G1811	A07	73047605	73049149	-
GhNAC68	Gh_A07G1948	A07	75262817	75266449	-
GhNAC69	Gh_A07G2132	A07	77931096	77932005	-
GhNAC70	Gh_A08G0336	A08	4028572	4032453	-
GhNAC71	Gh_A08G0932	A08	59892635	59894971	-
GhNAC72	Gh_A08G0961	A08	63822925	63824348	+
GhNAC73	Gh_A08G1086	A08	74959326	74963287	+
GhNAC74	Gh_A08G1428	A08	89972924	89974400	-
GhNAC75	Gh_A08G1552	A08	93199519	93200931	-
GhNAC76	Gh_A08G1691	A08	96599056	96602414	-
GhNAC77	Gh_A08G1743	A08	97405128	97407520	+
GhNAC78	Gh_A08G1953	A08	100606892	100608641	+
GhNAC79	Gh_A08G2042	A08	101559590	101563910	+
GhNAC80	Gh_A08G2055	A08	101753825	101755167	+
GhNAC81	Gh_A08G2056	A08	101763312	101764395	+
GhNAC82	Gh_A08G2057	A08	101767629	101768941	+
GhNAC83	Gh_A08G2288	scaffold1922_A08	60463	63634	-
GhNAC84	Gh_A08G2289	scaffold1922_A08	74424	75610	-
GhNAC85	Gh_A09G0040	A09	930228	932623	-
GhNAC86	Gh_A09G0159	A09	4213923	4215278	-
GhNAC87	Gh_A09G0294	A09	10219696	10222787	+
GhNAC88	Gh_A09G0474	A09	37873456	37874845	+
GhNAC89	Gh_A09G0703	A09	52670309	52672943	-
GhNAC90	Gh_A09G0913	A09	57912121	57912989	+
GhNAC91	Gh_A09G0920	A09	57980190	57981647	+
GhNAC92	Gh_A09G1062	A09	61163751	61164952	+
GhNAC93	Gh_A09G1149	A09	62944922	62946272	+
GhNAC94	Gh_A09G1559	A09	68928192	68930051	-
GhNAC95	Gh_A09G1677	A09	70294470	70296663	-
GhNAC96	Gh_A09G2371	scaffold2295_A09	53429	54837	+
GhNAC97	Gh_A10G0263	A10	2321501	2322446	-
GhNAC98	Gh_A10G0607	A10	9255105	9257190	-
GhNAC99	Gh_A10G0627	A10	10043154	10044159	+
GhNAC100	Gh_A10G1796	A10	92913456	92916715	-
GhNAC101	Gh_A10G1944	A10	96771918	96777073	-
GhNAC102	Gh_A10G2008	A10	97850463	97851766	-
GhNAC103	Gh_A10G2021	A10	97994358	97995645	-
GhNAC104	Gh_A10G2022	A10	98006134	98007293	+
GhNAC105	Gh_A10G2023	A10	98025515	98026674	+
GhNAC106	Gh_A11G0147	A11	1433195	1435110	-
GhNAC107	Gh_A11G0266	A11	2487087	2488540	+
GhNAC108	Gh_A11G0290	A11	2691349	2692531	+
GhNAC109	Gh_A11G0348	A11	3191650	3195322	+
GhNAC110	Gh_A11G0386	A11	3535555	3538250	+
GhNAC111	Gh_A11G0524	A11	4921702	4922748	+
GhNAC112	Gh_A11G0613	A11	5891272	5893092	-
GhNAC113	Gh_A11G0633	A11	6101596	6102765	+
GhNAC114	Gh_A11G0915	A11	9677503	9678997	-
GhNAC115	Gh_A11G0931	A11	9961332	9963070	-
GhNAC116	Gh_A11G0932	A11	9986334	9987791	-
GhNAC117	Gh_A11G1568	A11	22804683	22807732	+
GhNAC118	Gh_A11G1635	A11	24410745	24412633	-
GhNAC119	Gh_A11G2165	A11	71968309	71969683	+
GhNAC120	Gh_A11G2168	A11	72018424	72020038	-
GhNAC121	Gh_A11G2580	A11	86109870	86111602	-
GhNAC122	Gh_A11G3079	scaffold2747_A11	11966	16087	-
GhNAC123	Gh_A12G0118	A12	1663938	1664725	-
GhNAC124	Gh_A12G0319	A12	5752771	5753848	-
GhNAC125	Gh_A12G1049	A12	62729812	62731243	-
GhNAC126	Gh_A12G1285	A12	68178702	68180223	+
GhNAC127	Gh_A12G1505	A12	74566000	74567056	+
GhNAC128	Gh_A12G1557	A12	75687049	75690100	-
GhNAC129	Gh_A12G1620	A12	77469813	77471085	+
GhNAC130	Gh_A12G1908	A12	81678311	81679694	-
GhNAC131	Gh_A12G1990	A12	82692043	82693296	+
GhNAC132	Gh_A12G2179	A12	84614688	84616029	-
GhNAC133	Gh_A12G2195	A12	84723403	84727276	-
GhNAC134	Gh_A13G0551	A13	12822559	12823491	+
GhNAC135	Gh_A13G0565	A13	13316749	13318174	-
GhNAC136	Gh_A13G0575	A13	13501744	13503160	-
GhNAC137	Gh_A13G0655	A13	18567229	18568561	+
GhNAC138	Gh_A13G0828	A13	39751109	39752396	+
GhNAC139	Gh_A13G1020	A13	56948704	56949697	+
GhNAC140	Gh_A13G1061	A13	60218848	60221210	-
GhNAC141	Gh_A13G1229	A13	65700454	65701705	-
GhNAC142	Gh_A13G1259	A13	66663035	66665075	-
GhNAC143	Gh_A13G1439	A13	72071713	72072416	+
GhNAC144	Gh_D01G0012	D01	61828	62790	-
GhNAC145	Gh_D01G0073	D01	515002	517924	-
GhNAC146	Gh_D01G0249	D01	2164375	2169260	-
GhNAC147	Gh_D01G0278	D01	2687978	2689729	+
GhNAC148	Gh_D01G0448	D01	5343860	5345867	+
GhNAC149	Gh_D01G0514	D01	6360473	6361691	+
GhNAC150	Gh_D01G0847	D01	13875675	13877182	+
GhNAC151	Gh_D01G2346	scaffold3720_D01	52748	53962	+
GhNAC152	Gh_D02G0122	D02	986176	996537	+
GhNAC153	Gh_D02G0123	D02	1001742	1003557	+
GhNAC154	Gh_D02G0124	D02	1006505	1008596	+
GhNAC155	Gh_D02G0149	D02	1394333	1397857	-
GhNAC156	Gh_D02G0187	D02	2087405	2091712	+
GhNAC157	Gh_D02G0682	D02	9653107	9656006	-
GhNAC158	Gh_D02G0790	D02	12909272	12910512	+
GhNAC159	Gh_D02G1257	D02	40929112	40930467	+
GhNAC160	Gh_D02G1270	D02	41788944	41790005	-
GhNAC161	Gh_D02G1769	D02	60221777	60223731	+
GhNAC162	Gh_D02G1981	D02	63783746	63785085	-
GhNAC163	Gh_D02G2283	D02	66597694	66598921	+
GhNAC164	Gh_D03G0032	D03	230441	232216	-
GhNAC165	Gh_D03G0096	D03	706802	708849	-
GhNAC166	Gh_D03G0775	D03	26623497	26624822	+
GhNAC167	Gh_D03G0824	D03	28123997	28126688	-
GhNAC168	Gh_D03G1021	D03	34752815	34754411	-
GhNAC169	Gh_D03G1542	D03	44638921	44660017	+
GhNAC170	Gh_D03G1627	D03	46276044	46278306	+
GhNAC171	Gh_D04G0050	D04	794201	798015	+
GhNAC172	Gh_D04G0278	D04	4180518	4181327	-
GhNAC173	Gh_D04G0293	D04	4405030	4406196	-
GhNAC174	Gh_D04G0450	D04	7272851	7274007	-
GhNAC175	Gh_D04G0624	D04	11229308	11230588	-
GhNAC176	Gh_D04G0712	D04	14435509	14437355	-
GhNAC177	Gh_D04G1097	D04	36386278	36387537	+
GhNAC178	Gh_D04G1368	D04	44498960	44499902	-
GhNAC179	Gh_D04G1974	scaffold3970_D04	1022989	1024124	+
GhNAC180	Gh_D05G0270	D05	2418896	2422359	-
GhNAC181	Gh_D05G0797	D05	6625704	6628855	-
GhNAC182	Gh_D05G1508	D05	13575197	13576990	-
GhNAC183	Gh_D05G1549	D05	14005969	14007157	+
GhNAC184	Gh_D05G1697	D05	15244288	15246914	+
GhNAC185	Gh_D05G1875	D05	17111646	17114338	+
GhNAC186	Gh_D05G1960	D05	18037426	18039498	-
GhNAC187	Gh_D05G2348	D05	23246457	23249459	+
GhNAC188	Gh_D05G2784	D05	30599641	30602690	-
GhNAC189	Gh_D05G2787	D05	30625280	30628550	-
GhNAC190	Gh_D05G3197	D05	49472095	49476092	+
GhNAC191	Gh_D05G3221	D05	50140546	50143670	+
GhNAC192	Gh_D05G3474	D05	56998921	57000549	+
GhNAC193	Gh_D05G3475	D05	57073903	57075101	+
GhNAC194	Gh_D06G0070	D06	810119	814301	+
GhNAC195	Gh_D06G0417	D06	5977300	5978799	-
GhNAC196	Gh_D06G0681	D06	11757574	11761209	-
GhNAC197	Gh_D06G1146	D06	26519902	26521524	+
GhNAC198	Gh_D06G1277	D06	36369442	36371286	+
GhNAC199	Gh_D06G1417	D06	45672953	45674381	-
GhNAC200	Gh_D06G1546	D06	51448389	51449481	-
GhNAC201	Gh_D06G2096	D06	62853444	62856620	-
GhNAC202	Gh_D06G2219	D06	63832967	63833657	+
GhNAC203	Gh_D07G0411	D07	4511271	4512361	+
GhNAC204	Gh_D07G0624	D07	7263001	7267435	+
GhNAC205	Gh_D07G0802	D07	10191313	10196481	+
GhNAC206	Gh_D07G1086	D07	15775597	15776529	+
GhNAC207	Gh_D07G1320	D07	21000792	21003727	+
GhNAC208	Gh_D07G1330	D07	21349734	21351007	+
GhNAC209	Gh_D07G1502	D07	26983276	26987399	+
GhNAC210	Gh_D07G2014	D07	49928265	49929810	-
GhNAC211	Gh_D07G2165	D07	52151115	52154815	-
GhNAC212	Gh_D07G2341	D07	54992502	54993411	-
GhNAC213	Gh_D08G0433	D08	4473037	4476873	-
GhNAC214	Gh_D08G1138	D08	35422894	35425194	-
GhNAC215	Gh_D08G1172	D08	37231102	37233445	+
GhNAC216	Gh_D08G1370	D08	44842294	44845689	+
GhNAC217	Gh_D08G1721	D08	53339636	53341120	-
GhNAC218	Gh_D08G1858	D08	55907949	55909361	-
GhNAC219	Gh_D08G2049	D08	59152297	59155465	-
GhNAC220	Gh_D08G2092	D08	59779417	59781585	+
GhNAC221	Gh_D08G2434	D08	64244391	64248675	+
GhNAC222	Gh_D08G2446	D08	64348629	64351919	-
GhNAC223	Gh_D08G2447	D08	64361926	64363232	-
GhNAC224	Gh_D08G2669	scaffold4249_D08	24323	25744	+
GhNAC225	Gh_D08G2670	scaffold4249_D08	34558	35635	+
GhNAC226	Gh_D08G2671	scaffold4249_D08	38636	39827	+
GhNAC227	Gh_D08G2683	scaffold4251_D08	44919	46628	-
GhNAC228	Gh_D09G0038	D09	1004352	1006725	-
GhNAC229	Gh_D09G0151	D09	4218259	4219616	-
GhNAC230	Gh_D09G0298	D09	9657751	9660842	+
GhNAC231	Gh_D09G0480	D09	23360064	23361457	+
GhNAC232	Gh_D09G0716	D09	31237441	31240039	-
GhNAC233	Gh_D09G0943	D09	34949600	34950462	+
GhNAC234	Gh_D09G0950	D09	35011570	35013026	+
GhNAC235	Gh_D09G1069	D09	36888633	36889841	+
GhNAC236	Gh_D09G1631	D09	43922884	43924755	-
GhNAC237	Gh_D09G1773	D09	45356763	45359453	-
GhNAC238	Gh_D09G1785	D09	45457855	45459278	+
GhNAC239	Gh_D09G2356	D09	50533555	50534323	-
GhNAC240	Gh_D09G2357	D09	50536693	50538575	-
GhNAC241	Gh_D10G0263	D10	2273318	2274263	-
GhNAC242	Gh_D10G0772	D10	9190022	9191004	-
GhNAC243	Gh_D10G0792	D10	9563597	9565687	+
GhNAC244	Gh_D10G2317	D10	61393303	61394530	-
GhNAC245	Gh_D10G2319	D10	61409524	61410766	-
GhNAC246	Gh_D10G2512	scaffold4401_D10	63782	65037	-
GhNAC247	Gh_D10G2514	scaffold4401_D10	79749	80650	+
GhNAC248	Gh_D10G2538	scaffold4412_D10	72810	76058	+
GhNAC249	Gh_D11G0160	D11	1415936	1417864	-
GhNAC250	Gh_D11G0285	D11	2454449	2455960	+
GhNAC251	Gh_D11G0347	D11	2963055	2964238	+
GhNAC252	Gh_D11G0448	D11	3751622	3754290	+
GhNAC253	Gh_D11G0608	D11	5305931	5306974	+
GhNAC254	Gh_D11G0701	D11	6033481	6039530	-
GhNAC255	Gh_D11G0743	D11	6405929	6407098	+
GhNAC256	Gh_D11G1062	D11	9535168	9536636	-
GhNAC257	Gh_D11G1073	D11	9767923	9769652	-
GhNAC258	Gh_D11G1074	D11	9771949	9773901	-
GhNAC259	Gh_D11G1725	D11	18942211	18945288	-
GhNAC260	Gh_D11G1793	D11	20186781	20188688	-
GhNAC261	Gh_D11G2467	D11	50217077	50218439	+
GhNAC262	Gh_D11G2469	D11	50253492	50255114	-
GhNAC263	Gh_D11G2947	D11	60077928	60079666	-
GhNAC264	Gh_D11G3512	scaffold4562_D11	106637	111115	+
GhNAC265	Gh_D12G0132	D12	1702825	1703611	-
GhNAC266	Gh_D12G0347	D12	5024833	5025913	+
GhNAC267	Gh_D12G1169	D12	39013071	39014499	-
GhNAC268	Gh_D12G1407	D12	43300582	43302096	+
GhNAC269	Gh_D12G1684	D12	48663354	48666435	-
GhNAC270	Gh_D12G1761	D12	50033185	50034444	+
GhNAC271	Gh_D12G2088	D12	53905186	53906510	-
GhNAC272	Gh_D12G2169	D12	54743921	54745178	+
GhNAC273	Gh_D12G2359	D12	56713879	56715220	-
GhNAC274	Gh_D12G2375	D12	56815551	56819403	-
GhNAC275	Gh_D12G2767	scaffold4592_D12	24309	25366	+
GhNAC276	Gh_D13G0769	D13	12662869	12664217	+
GhNAC277	Gh_D13G1072	D13	29914597	29915340	+
GhNAC278	Gh_D13G1271	D13	39025301	39026298	+
GhNAC279	Gh_D13G1327	D13	41782173	41784576	-
GhNAC280	Gh_D13G1526	D13	47191736	47192980	-
GhNAC281	Gh_D13G1561	D13	47968121	47970195	-
GhNAC282	Gh_D13G1759	D13	52385038	52386382	-
GhNAC283	Gh_Sca004760G01	scaffold4760	7286	8640	-
