# Supplementary material for: Comprehensive analysis of NAC transcription factors uncovers their roles during fiber development and stress response in cotton
Source: BMC Plant Biol. 2018 Jul 24;18:150. doi: 10.1186/s12870-018-1367-5 (PMC6057059; doi:10.1186/s12870-018-1367-5)
Supplement: Supplementary file 7 — Table S4. The homologous gene pairs were identified in cotton. (XLSX 14 kb) [file 12870_2018_1367_MOESM7_ESM.xlsx]

## Sheet: Sheet1
At vs Dt				At vs A2				Dt vs D5
GhNAC1	GhNAC144			GhNAC1	GaNAC2			GhNAC144	GrNAC11
GhNAC2	GhNAC145			GhNAC2	GaNAC1			GhNAC145	GrNAC12
GhNAC4	GhNAC146			GhNAC4	GaNAC115			GhNAC146	GrNAC14
GhNAC5	GhNAC147			GhNAC5	GaNAC70			GhNAC147	GrNAC15
GhNAC6	GhNAC148			GhNAC6	GaNAC31			GhNAC148	GrNAC16
GhNAC7	GhNAC151			GhNAC7	GaNAC33			GhNAC149	GrNAC17
GhNAC8	GhNAC150			GhNAC8	GaNAC53			GhNAC150	GrNAC20
GhNAC9	GhNAC149			GhNAC9	GaNAC32			GhNAC151	GrNAC18
GhNAC11	GhNAC154			GhNAC10	GaNAC50			GhNAC153	GrNAC46
GhNAC12	GhNAC155			GhNAC11	GaNAC17			GhNAC154	GrNAC45
GhNAC13	GhNAC156			GhNAC12	GaNAC18			GhNAC155	GrNAC47
GhNAC14	GhNAC157			GhNAC13	GaNAC88			GhNAC156	GrNAC49
GhNAC15	GhNAC158			GhNAC14	GaNAC42			GhNAC157	GrNAC50
GhNAC20	GhNAC170			GhNAC15	GaNAC140			GhNAC158	GrNAC51
GhNAC21	GhNAC168			GhNAC16	GaNAC129			GhNAC159	GrNAC52
GhNAC27	GhNAC169			GhNAC17	GaNAC117			GhNAC160	GrNAC53
GhNAC30	GhNAC179			GhNAC18	GaNAC7			GhNAC161	GrNAC54
GhNAC31	GhNAC177			GhNAC19	GaNAC6			GhNAC162	GrNAC56
GhNAC32	GhNAC178			GhNAC20	GaNAC86			GhNAC163	GrNAC57
GhNAC35	GhNAC180			GhNAC21	GaNAC87			GhNAC164	GrNAC22
GhNAC36	GhNAC181			GhNAC22	GaNAC136			GhNAC165	GrNAC23
GhNAC37	GhNAC182			GhNAC23	GaNAC107			GhNAC166	GrNAC25
GhNAC38	GhNAC183			GhNAC24	GaNAC49			GhNAC167	GrNAC24
GhNAC39	GhNAC184			GhNAC25	GaNAC48			GhNAC168	GrNAC26
GhNAC40	GhNAC185			GhNAC26	GaNAC3			GhNAC169	GrNAC27
GhNAC41	GhNAC186			GhNAC27	GaNAC74			GhNAC170	GrNAC28
GhNAC42	GhNAC187			GhNAC28	GaNAC114			GhNAC171	GrNAC134
GhNAC43	GhNAC188			GhNAC29	GaNAC94			GhNAC172	GrNAC135
GhNAC44	GhNAC189			GhNAC30	GaNAC135			GhNAC173	GrNAC136
GhNAC50	GhNAC194			GhNAC31	GaNAC120			GhNAC174	GrNAC137
GhNAC51	GhNAC196			GhNAC32	GaNAC93			GhNAC175	GrNAC138
GhNAC52	GhNAC197			GhNAC33	GaNAC59			GhNAC176	GrNAC139
GhNAC53	GhNAC200			GhNAC34	GaNAC60			GhNAC177	GrNAC112
GhNAC54	GhNAC202			GhNAC35	GaNAC44			GhNAC178	GrNAC140
GhNAC56	GhNAC195			GhNAC36	GaNAC62			GhNAC179	GrNAC111
GhNAC57	GhNAC201			GhNAC37	GaNAC51			GhNAC180	GrNAC99
GhNAC58	GhNAC199			GhNAC38	GaNAC137			GhNAC181	GrNAC100
GhNAC59	GhNAC198			GhNAC39	GaNAC21			GhNAC182	GrNAC101
GhNAC60	GhNAC203			GhNAC40	GaNAC61			GhNAC183	GrNAC102
GhNAC61	GhNAC204			GhNAC41	GaNAC41			GhNAC184	GrNAC103
GhNAC62	GhNAC205			GhNAC42	GaNAC20			GhNAC185	GrNAC104
GhNAC63	GhNAC206			GhNAC43	GaNAC111			GhNAC186	GrNAC105
GhNAC64	GhNAC207			GhNAC44	GaNAC110			GhNAC187	GrNAC106
GhNAC65	GhNAC208			GhNAC45	GaNAC108			GhNAC188	GrNAC107
GhNAC66	GhNAC209			GhNAC46	GaNAC97			GhNAC189	GrNAC108
GhNAC67	GhNAC210			GhNAC47	GaNAC98			GhNAC190	GrNAC109
GhNAC68	GhNAC211			GhNAC48	GaNAC147			GhNAC191	GrNAC110
GhNAC69	GhNAC212			GhNAC49	GaNAC29			GhNAC192	GrNAC114
GhNAC70	GhNAC213			GhNAC50	GaNAC34			GhNAC193	GrNAC113
GhNAC71	GhNAC214			GhNAC51	GaNAC77			GhNAC194	GrNAC115
GhNAC72	GhNAC215			GhNAC52	GaNAC133			GhNAC195	GrNAC116
GhNAC73	GhNAC216			GhNAC53	GaNAC138			GhNAC196	GrNAC117
GhNAC74	GhNAC217			GhNAC54	GaNAC22			GhNAC197	GrNAC118
GhNAC75	GhNAC218			GhNAC56	GaNAC71			GhNAC198	GrNAC119
GhNAC76	GhNAC219			GhNAC57	GaNAC24			GhNAC199	GrNAC121
GhNAC77	GhNAC220			GhNAC58	GaNAC139			GhNAC200	GrNAC122
GhNAC78	GhNAC227			GhNAC59	GaNAC84			GhNAC201	GrNAC123
GhNAC79	GhNAC221			GhNAC60	GaNAC15			GhNAC202	GrNAC124
GhNAC80	GhNAC224			GhNAC61	GaNAC13			GhNAC203	GrNAC1
GhNAC81	GhNAC225			GhNAC62	GaNAC122			GhNAC204	GrNAC2
GhNAC82	GhNAC226			GhNAC63	GaNAC46			GhNAC205	GrNAC3
GhNAC83	GhNAC222			GhNAC64	GaNAC63			GhNAC206	GrNAC4
GhNAC84	GhNAC223			GhNAC65	GaNAC132			GhNAC207	GrNAC5
GhNAC85	GhNAC228			GhNAC66	GaNAC106			GhNAC208	GrNAC6
GhNAC86	GhNAC229			GhNAC67	GaNAC64			GhNAC209	GrNAC7
GhNAC87	GhNAC230			GhNAC68	GaNAC112			GhNAC210	GrNAC8
GhNAC88	GhNAC231			GhNAC69	GaNAC85			GhNAC211	GrNAC9
GhNAC89	GhNAC232			GhNAC70	GaNAC52			GhNAC212	GrNAC10
GhNAC90	GhNAC233			GhNAC71	GaNAC124			GhNAC213	GrNAC29
GhNAC91	GhNAC234			GhNAC72	GaNAC145			GhNAC214	GrNAC30
GhNAC92	GhNAC235			GhNAC73	GaNAC141			GhNAC215	GrNAC31
GhNAC94	GhNAC236			GhNAC74	GaNAC55			GhNAC216	GrNAC32
GhNAC95	GhNAC237			GhNAC75	GaNAC80			GhNAC217	GrNAC33
GhNAC96	GhNAC238			GhNAC76	GaNAC83			GhNAC218	GrNAC34
GhNAC97	GhNAC241			GhNAC77	GaNAC23			GhNAC219	GrNAC35
GhNAC98	GhNAC243			GhNAC78	GaNAC25			GhNAC220	GrNAC36
GhNAC99	GhNAC242			GhNAC79	GaNAC26			GhNAC221	GrNAC38
GhNAC100	GhNAC248			GhNAC80	GaNAC90			GhNAC222	GrNAC39
GhNAC102	GhNAC245			GhNAC81	GaNAC91			GhNAC223	GrNAC40
GhNAC105	GhNAC246			GhNAC82	GaNAC92			GhNAC224	GrNAC41
GhNAC106	GhNAC249			GhNAC83	GaNAC27			GhNAC225	GrNAC42
GhNAC107	GhNAC250			GhNAC84	GaNAC28			GhNAC226	GrNAC43
GhNAC108	GhNAC251			GhNAC85	GaNAC109			GhNAC227	GrNAC37
GhNAC110	GhNAC252			GhNAC86	GaNAC116			GhNAC228	GrNAC58
GhNAC111	GhNAC253			GhNAC87	GaNAC131			GhNAC229	GrNAC59
GhNAC112	GhNAC254			GhNAC88	GaNAC142			GhNAC230	GrNAC60
GhNAC113	GhNAC255			GhNAC89	GaNAC128			GhNAC231	GrNAC61
GhNAC114	GhNAC256			GhNAC90	GaNAC100			GhNAC232	GrNAC62
GhNAC115	GhNAC257			GhNAC91	GaNAC99			GhNAC233	GrNAC63
GhNAC116	GhNAC258			GhNAC92	GaNAC8			GhNAC234	GrNAC64
GhNAC117	GhNAC259			GhNAC93	GaNAC37			GhNAC235	GrNAC65
GhNAC118	GhNAC260			GhNAC94	GaNAC54			GhNAC236	GrNAC66
GhNAC119	GhNAC261			GhNAC95	GaNAC39			GhNAC237	GrNAC67
GhNAC120	GhNAC262			GhNAC96	GaNAC40			GhNAC238	GrNAC68
GhNAC121	GhNAC263			GhNAC97	GaNAC16			GhNAC239	GrNAC94
GhNAC122	GhNAC264			GhNAC98	GaNAC146			GhNAC241	GrNAC125
GhNAC123	GhNAC265			GhNAC99	GaNAC36			GhNAC242	GrNAC126
GhNAC124	GhNAC266			GhNAC100	GaNAC119			GhNAC243	GrNAC127
GhNAC125	GhNAC267			GhNAC101	GaNAC103			GhNAC244	GrNAC130
GhNAC126	GhNAC268			GhNAC102	GaNAC95			GhNAC245	GrNAC131
GhNAC127	GhNAC275			GhNAC103	GaNAC96			GhNAC246	GrNAC132
GhNAC128	GhNAC269			GhNAC105	GaNAC58			GhNAC248	GrNAC128
GhNAC129	GhNAC270			GhNAC106	GaNAC12			GhNAC249	GrNAC69
GhNAC130	GhNAC271			GhNAC107	GaNAC43			GhNAC250	GrNAC70
GhNAC131	GhNAC272			GhNAC108	GaNAC130			GhNAC251	GrNAC71
GhNAC132	GhNAC273			GhNAC109	GaNAC9			GhNAC252	GrNAC73
GhNAC133	GhNAC274			GhNAC111	GaNAC45			GhNAC253	GrNAC74
GhNAC137	GhNAC276			GhNAC112	GaNAC82			GhNAC254	GrNAC75
GhNAC138	GhNAC277			GhNAC113	GaNAC65			GhNAC255	GrNAC76
GhNAC139	GhNAC278			GhNAC114	GaNAC66			GhNAC256	GrNAC77
GhNAC140	GhNAC279			GhNAC115	GaNAC67			GhNAC257	GrNAC78
GhNAC141	GhNAC280			GhNAC116	GaNAC68			GhNAC258	GrNAC79
GhNAC142	GhNAC281			GhNAC117	GaNAC121			GhNAC259	GrNAC81
GhNAC143	GhNAC282			GhNAC119	GaNAC78			GhNAC260	GrNAC82
				GhNAC120	GaNAC79			GhNAC261	GrNAC83
				GhNAC121	GaNAC75			GhNAC262	GrNAC84
				GhNAC122	GaNAC14			GhNAC263	GrNAC85
				GhNAC123	GaNAC69			GhNAC264	GrNAC80
				GhNAC124	GaNAC118			GhNAC265	GrNAC86
				GhNAC125	GaNAC101			GhNAC266	GrNAC87
				GhNAC126	GaNAC19			GhNAC267	GrNAC89
				GhNAC127	GaNAC30			GhNAC268	GrNAC90
				GhNAC128	GaNAC125			GhNAC269	GrNAC92
				GhNAC129	GaNAC57			GhNAC270	GrNAC93
				GhNAC130	GaNAC38			GhNAC271	GrNAC95
				GhNAC131	GaNAC35			GhNAC272	GrNAC96
				GhNAC132	GaNAC56			GhNAC273	GrNAC97
				GhNAC133	GaNAC76			GhNAC274	GrNAC98
				GhNAC134	GaNAC105			GhNAC275	GrNAC91
				GhNAC135	GaNAC5			GhNAC276	GrNAC143
				GhNAC136	GaNAC4			GhNAC277	GrNAC144
				GhNAC137	GaNAC144			GhNAC278	GrNAC145
				GhNAC138	GaNAC127			GhNAC279	GrNAC146
				GhNAC139	GaNAC134			GhNAC280	GrNAC147
				GhNAC140	GaNAC10			GhNAC281	GrNAC148
				GhNAC141	GaNAC73			GhNAC282	GrNAC149
				GhNAC142	GaNAC72
				GhNAC143	GaNAC89
