# Supplementary material for: Comprehensive analysis of NAC transcription factors uncovers their roles during fiber development and stress response in cotton
Source: BMC Plant Biol. 2018 Jul 24;18:150. doi: 10.1186/s12870-018-1367-5 (PMC6057059; doi:10.1186/s12870-018-1367-5)
Supplement: Supplementary file 8 — Table S5. Cis-element analysis of NAC genes in G. hirsutum. (XLSX 34 kb) [file 12870_2018_1367_MOESM8_ESM.xlsx]

## Sheet: Sheet1
Name	Gene_ID	ABRE	Box-W1	Circadian	ERE	GARE-motif	G-Box	GCN4_motif	GT1-motif	HD-Zip 2	HSE	I-box	LTR	MBS	TC-rich repeats	TGACG-motif	TGA-element	W box	WUN-motif
		GCAACGTGTC	TTGACC	CAANNNNATC	ATTTCAAA	AAACAGA	CACGTT	TGTGTCA	GGTTAA	CAAT(G/C)ATTG	AGAAAATTCG	TATTATCTAGA	CCGAAA	(C/T)AACTG	ATTTTCTCCA	TGACG	AACGAC	TTGACC	AAATTTCCT
GhNAC1	Gh_A01G0013	1	2	0	0	0	2	1	1	0	3	0	1	2	3	0	0	2	1
GhNAC2	Gh_A01G0073	0	0	3	0	3	2	0	2	0	2	0	2	0	0	1	1	0	0
GhNAC3	Gh_A01G0131	0	0	0	1	0	0	1	1	0	1	0	0	0	2	0	0	0	0
GhNAC4	Gh_A01G0250	1	1	1	0	1	1	2	1	0	1	2	0	3	2	0	1	1	0
GhNAC5	Gh_A01G0267	0	2	0	1	0	1	0	1	0	1	1	0	0	1	2	0	2	0
GhNAC6	Gh_A01G0440	0	1	1	0	0	0	0	1	0	2	1	0	2	3	0	0	1	0
GhNAC7	Gh_A01G0497	5	0	0	0	1	4	2	0	0	1	1	0	2	1	1	0	0	0
GhNAC8	Gh_A01G0819	2	1	1	0	0	6	1	0	0	0	0	0	2	2	0	0	1	0
GhNAC9	Gh_A01G2064	8	1	0	0	0	8	1	1	0	1	0	0	1	1	1	1	1	0
GhNAC10	Gh_A01G2142	0	0	1	0	0	1	1	5	0	1	0	0	0	1	3	0	0	3
GhNAC11	Gh_A02G0101	0	1	1	1	0	0	1	1	0	3	0	0	0	0	1	0	1	0
GhNAC12	Gh_A02G0114	0	1	3	0	0	1	0	3	0	2	0	0	0	0	1	0	1	0
GhNAC13	Gh_A02G0150	0	0	3	0	0	2	3	3	0	1	1	0	0	1	1	0	0	1
GhNAC14	Gh_A02G0634	0	0	1	1	1	0	0	3	0	3	1	0	1	0	0	0	0	0
GhNAC15	Gh_A02G0749	5	1	1	2	0	8	0	2	0	2	0	1	0	2	0	1	1	0
GhNAC16	Gh_A02G0941	4	0	0	0	1	4	0	1	1	4	0	0	1	0	1	0	0	0
GhNAC17	Gh_A02G0977	1	0	2	1	0	3	0	1	0	0	1	0	0	2	1	0	0	0
GhNAC18	Gh_A02G1625	0	0	0	0	1	1	0	3	0	2	1	0	4	0	1	0	0	0
GhNAC19	Gh_A02G1687	0	1	2	0	1	3	0	1	0	2	0	0	0	1	2	0	1	0
GhNAC20	Gh_A03G0024	1	1	0	0	0	3	0	2	0	1	0	0	0	3	1	0	1	0
GhNAC21	Gh_A03G0506	0	0	1	0	2	1	0	1	0	0	0	0	1	3	2	0	0	0
GhNAC22	Gh_A03G0874	0	1	1	0	0	3	0	2	0	3	0	0	0	0	1	0	1	0
GhNAC23	Gh_A03G0887	0	1	3	0	1	1	1	3	0	1	0	0	1	2	2	0	1	1
GhNAC24	Gh_A03G1332	0	0	0	0	0	1	0	1	0	1	1	1	1	0	2	0	0	0
GhNAC25	Gh_A03G1333	0	0	1	0	0	0	3	1	0	6	0	0	0	0	0	0	0	0
GhNAC26	Gh_A03G1843	0	2	1	2	1	0	1	2	0	3	0	0	1	1	0	0	2	0
GhNAC27	Gh_A03G1986	0	0	1	1	0	1	0	1	0	0	1	0	0	3	0	0	0	0
GhNAC28	Gh_A04G0414	5	1	1	2	1	7	0	0	0	2	0	0	1	2	1	0	1	1
GhNAC29	Gh_A04G0422	0	0	3	0	1	1	0	1	1	0	0	1	1	3	1	0	0	0
GhNAC30	Gh_A04G0481	0	1	0	1	0	0	0	0	0	2	0	0	0	2	1	1	1	0
GhNAC31	Gh_A04G0634	0	0	0	0	0	1	0	2	0	1	0	0	2	0	1	0	0	0
GhNAC32	Gh_A04G0868	2	1	1	1	0	2	1	1	0	2	0	0	0	0	0	0	1	0
GhNAC33	Gh_A04G1299	0	0	1	0	0	0	0	3	1	1	0	0	0	1	0	0	0	0
GhNAC34	Gh_A04G1303	7	0	1	0	1	6	1	1	0	1	1	0	1	4	0	0	0	0
GhNAC35	Gh_A05G0197	0	1	2	1	1	0	0	0	0	0	0	0	0	2	0	0	1	1
GhNAC36	Gh_A05G0652	0	1	0	0	0	1	2	1	0	1	1	0	0	3	0	0	1	0
GhNAC37	Gh_A05G1339	0	0	1	0	1	0	0	0	0	1	1	0	4	2	1	0	0	0
GhNAC38	Gh_A05G1381	3	4	0	0	0	7	3	0	0	0	0	1	1	2	0	0	4	0
GhNAC39	Gh_A05G1526	1	0	1	0	0	3	0	2	0	2	0	2	1	1	3	0	0	0
GhNAC40	Gh_A05G1684	2	1	0	1	3	2	0	3	0	2	0	1	3	0	1	0	1	0
GhNAC41	Gh_A05G1766	0	0	1	0	1	5	1	1	0	0	1	0	3	0	0	1	0	0
GhNAC42	Gh_A05G2095	0	0	1	1	0	1	2	1	0	5	0	0	0	3	1	1	0	0
GhNAC43	Gh_A05G2506	0	0	2	0	0	0	0	0	0	3	0	1	1	1	0	0	0	0
GhNAC44	Gh_A05G2509	0	0	0	1	1	1	0	3	0	1	1	1	1	1	0	0	0	0
GhNAC45	Gh_A05G2928	0	0	1	0	0	1	0	0	0	3	0	0	1	2	0	0	0	0
GhNAC46	Gh_A05G3023	0	0	0	3	1	1	0	2	1	1	2	0	2	0	0	0	0	0
GhNAC47	Gh_A05G3310	2	2	3	0	1	2	0	2	0	0	3	0	1	1	2	1	2	0
GhNAC48	Gh_A05G3322	0	0	1	0	0	0	0	0	0	2	1	1	0	0	0	0	0	1
GhNAC49	Gh_A05G3555	1	1	1	1	1	0	2	0	0	0	0	1	1	2	0	0	1	1
GhNAC50	Gh_A06G0097	1	1	2	0	1	1	0	2	0	1	0	0	0	1	0	0	1	0
GhNAC51	Gh_A06G0601	0	3	3	0	0	1	0	0	0	0	0	0	2	2	0	0	3	0
GhNAC52	Gh_A06G0970	2	0	0	0	0	6	0	0	0	1	0	0	1	4	0	0	0	0
GhNAC53	Gh_A06G1226	0	0	2	1	0	2	1	2	0	3	2	0	0	3	0	0	0	0
GhNAC54	Gh_A06G1758	0	0	3	0	1	1	0	2	0	5	1	0	1	2	1	0	0	1
GhNAC55	Gh_A06G1759	1	1	2	0	1	1	1	1	0	2	3	2	1	2	1	0	1	2
GhNAC56	Gh_A06G1910	1	0	1	0	0	3	0	2	1	1	0	0	2	1	0	0	0	0
GhNAC57	Gh_A06G1947	0	0	1	0	0	1	0	2	0	3	1	0	1	0	2	0	0	0
GhNAC58	Gh_A06G2028	2	0	1	1	1	6	0	2	0	1	0	0	1	1	1	0	0	0
GhNAC59	Gh_A06G2114	1	0	1	0	0	1	1	5	0	1	3	0	0	1	0	0	0	0
GhNAC60	Gh_A07G0349	1	1	1	0	2	2	0	1	0	0	2	1	2	2	0	0	1	0
GhNAC61	Gh_A07G0558	0	1	1	2	0	0	0	0	0	2	0	0	2	3	0	0	1	0
GhNAC62	Gh_A07G0739	0	1	1	1	0	1	0	3	0	1	0	0	0	0	0	0	1	0
GhNAC63	Gh_A07G1009	0	0	1	0	0	0	1	1	0	0	1	1	0	1	0	0	0	0
GhNAC64	Gh_A07G1218	0	0	0	0	1	0	1	0	0	2	2	1	0	1	0	0	0	0
GhNAC65	Gh_A07G1226	2	1	1	0	0	3	0	1	0	0	1	0	3	0	2	1	1	0
GhNAC66	Gh_A07G1402	0	0	4	0	1	0	0	1	0	2	0	0	0	0	0	0	0	0
GhNAC67	Gh_A07G1811	2	3	1	0	0	1	0	1	0	0	2	0	1	1	0	0	3	0
GhNAC68	Gh_A07G1948	1	0	0	0	1	1	0	0	0	1	1	0	0	3	3	0	0	2
GhNAC69	Gh_A07G2132	0	0	0	0	0	1	0	2	0	2	1	0	3	1	0	0	0	0
GhNAC70	Gh_A08G0336	0	0	1	0	1	1	0	0	0	2	3	0	2	0	1	0	0	0
GhNAC71	Gh_A08G0932	1	0	1	0	1	0	0	0	0	0	0	0	1	2	0	0	0	0
GhNAC72	Gh_A08G0961	5	0	0	0	1	4	0	0	0	2	0	0	0	1	0	1	0	1
GhNAC73	Gh_A08G1086	0	0	2	0	1	1	1	2	0	0	1	0	0	2	0	1	0	0
GhNAC74	Gh_A08G1428	0	1	0	0	1	1	3	1	0	1	0	0	2	1	0	0	1	0
GhNAC75	Gh_A08G1552	1	0	0	0	0	2	1	0	0	0	4	0	0	1	2	0	0	0
GhNAC76	Gh_A08G1691	0	1	2	0	0	0	0	1	0	3	2	0	1	0	0	0	1	0
GhNAC77	Gh_A08G1743	0	0	0	1	0	0	1	0	0	6	0	0	1	4	0	0	0	0
GhNAC78	Gh_A08G1953	0	1	2	1	0	0	0	4	0	2	0	1	1	1	0	0	1	0
GhNAC79	Gh_A08G2042	2	0	0	0	0	2	0	3	0	0	1	0	1	1	1	0	0	0
GhNAC80	Gh_A08G2055	1	2	2	0	0	1	1	1	0	4	0	0	1	1	0	1	2	0
GhNAC81	Gh_A08G2056	0	1	1	1	0	0	3	2	0	0	1	0	1	3	0	0	1	0
GhNAC82	Gh_A08G2057	1	3	0	0	0	1	1	1	0	2	1	0	2	1	0	1	3	0
GhNAC83	Gh_A08G2288	0	1	1	0	0	0	0	1	0	3	1	0	1	2	1	0	1	0
GhNAC84	Gh_A08G2289	0	2	1	1	2	1	0	1	0	1	1	2	0	4	0	0	2	0
GhNAC85	Gh_A09G0040	1	0	0	0	0	3	0	0	0	2	1	0	3	2	0	0	0	0
GhNAC86	Gh_A09G0159	0	0	2	0	0	0	1	2	0	3	1	0	2	1	0	0	0	0
GhNAC87	Gh_A09G0294	0	0	0	1	0	0	0	1	0	2	1	0	1	3	0	1	0	1
GhNAC88	Gh_A09G0474	0	0	2	1	0	0	0	3	0	0	1	0	0	1	1	0	0	0
GhNAC89	Gh_A09G0703	0	1	1	0	2	1	0	0	0	2	1	0	1	0	0	0	1	0
GhNAC90	Gh_A09G0913	0	1	0	1	0	1	0	1	0	3	1	0	3	0	1	0	1	0
GhNAC91	Gh_A09G0920	2	0	2	0	0	5	1	0	0	0	0	1	3	1	2	0	0	0
GhNAC92	Gh_A09G1062	1	0	2	1	2	2	0	3	0	4	4	0	2	0	0	0	0	0
GhNAC93	Gh_A09G1149	1	1	2	0	1	1	0	0	0	3	1	1	1	3	0	0	1	0
GhNAC94	Gh_A09G1559	3	0	5	0	0	5	1	1	0	0	0	0	1	1	2	0	0	0
GhNAC95	Gh_A09G1677	1	2	1	0	1	1	1	3	0	0	1	0	0	0	1	0	2	0
GhNAC96	Gh_A09G2371	0	0	1	0	1	0	0	5	0	2	0	0	3	1	0	1	0	0
GhNAC97	Gh_A10G0263	0	1	0	1	1	1	0	0	0	2	1	1	2	1	1	0	1	1
GhNAC98	Gh_A10G0607	0	0	0	0	0	0	0	0	0	2	1	0	3	0	1	0	0	0
GhNAC99	Gh_A10G0627	2	1	2	1	0	5	0	0	0	2	2	0	0	2	0	0	1	1
GhNAC100	Gh_A10G1796	0	0	1	0	2	1	1	2	0	3	0	0	2	0	0	0	0	0
GhNAC101	Gh_A10G1944	1	0	0	0	1	2	1	0	0	5	0	0	0	1	2	1	0	0
GhNAC102	Gh_A10G2008	0	1	0	1	0	0	1	2	1	2	1	2	0	0	2	1	1	0
GhNAC103	Gh_A10G2021	0	1	2	0	2	1	0	0	0	4	0	0	1	1	0	0	1	0
GhNAC104	Gh_A10G2022	0	0	1	0	0	1	0	4	0	5	3	0	0	1	0	0	0	0
GhNAC105	Gh_A10G2023	1	1	2	0	0	3	0	3	1	3	1	1	0	1	0	0	1	0
GhNAC106	Gh_A11G0147	0	1	3	1	1	0	0	0	0	2	1	0	1	1	0	1	1	0
GhNAC107	Gh_A11G0266	3	0	4	0	1	5	0	0	0	1	1	0	1	1	1	0	0	0
GhNAC108	Gh_A11G0290	0	0	2	1	0	2	0	0	0	1	0	0	0	2	0	0	0	0
GhNAC109	Gh_A11G0348	0	0	3	1	0	0	1	0	0	4	0	0	2	1	0	0	0	0
GhNAC110	Gh_A11G0386	6	1	3	0	0	4	0	2	0	2	2	0	0	1	1	1	1	0
GhNAC111	Gh_A11G0524	0	0	1	0	2	0	2	0	0	0	0	3	1	0	1	0	0	0
GhNAC112	Gh_A11G0613	2	1	0	0	1	2	1	0	0	2	2	0	1	3	1	0	1	1
GhNAC113	Gh_A11G0633	0	0	0	1	0	1	0	4	0	3	1	0	0	3	0	1	0	0
GhNAC114	Gh_A11G0915	0	0	1	2	1	1	0	1	0	3	1	1	1	2	1	0	0	0
GhNAC115	Gh_A11G0931	1	1	1	0	2	2	2	1	0	0	1	0	2	1	0	0	1	0
GhNAC116	Gh_A11G0932	0	1	1	0	1	0	0	1	0	4	3	0	1	2	1	0	1	0
GhNAC117	Gh_A11G1568	2	0	3	1	0	4	1	3	0	2	0	1	0	2	3	0	0	0
GhNAC118	Gh_A11G1635	0	0	1	0	0	0	1	2	0	1	1	3	3	5	1	0	0	0
GhNAC119	Gh_A11G2165	0	0	0	0	3	0	0	0	0	1	2	0	1	0	1	0	0	0
GhNAC120	Gh_A11G2168	0	0	1	0	0	1	1	0	1	2	3	0	0	1	0	0	0	2
GhNAC121	Gh_A11G2580	0	0	0	0	0	2	0	1	0	1	2	0	1	1	0	1	0	0
GhNAC122	Gh_A11G3079	0	1	0	1	0	0	0	0	0	3	3	0	1	0	0	0	1	1
GhNAC123	Gh_A12G0118	5	1	0	0	0	4	0	2	0	1	1	2	0	1	0	0	1	1
GhNAC124	Gh_A12G0319	0	0	1	0	0	0	2	0	0	0	0	3	1	1	0	1	0	0
GhNAC125	Gh_A12G1049	0	1	2	0	0	1	0	3	0	2	0	0	3	2	0	0	1	0
GhNAC126	Gh_A12G1285	2	0	2	0	1	3	0	2	0	1	0	0	0	3	0	1	0	0
GhNAC127	Gh_A12G1505	1	0	0	1	1	4	1	1	0	0	2	0	0	1	1	1	0	0
GhNAC128	Gh_A12G1557	0	1	1	0	0	1	1	1	0	3	2	1	3	0	1	0	1	0
GhNAC129	Gh_A12G1620	0	0	1	2	1	1	1	0	0	2	3	0	1	2	0	0	0	0
GhNAC130	Gh_A12G1908	0	2	0	0	0	0	0	0	0	1	0	0	2	2	1	0	2	0
GhNAC131	Gh_A12G1990	0	0	1	0	1	0	1	3	0	0	4	0	4	1	1	1	0	0
GhNAC132	Gh_A12G2179	0	1	3	0	0	4	0	1	0	1	1	0	1	1	0	1	1	0
GhNAC133	Gh_A12G2195	1	0	2	0	1	2	1	0	0	2	2	0	1	1	1	0	0	1
GhNAC134	Gh_A13G0551	0	2	0	0	0	0	1	1	0	1	0	1	0	0	1	1	2	0
GhNAC135	Gh_A13G0565	1	1	2	1	0	3	1	2	0	0	0	0	0	2	3	0	1	0
GhNAC136	Gh_A13G0575	4	0	2	1	1	4	1	2	0	2	2	0	1	1	1	1	0	0
GhNAC137	Gh_A13G0655	2	0	1	0	1	2	0	6	0	3	0	0	1	1	0	0	0	0
GhNAC138	Gh_A13G0828	0	0	0	2	2	1	0	3	0	2	1	0	2	3	0	0	0	0
GhNAC139	Gh_A13G1020	0	0	0	0	0	1	1	0	0	0	0	1	0	0	0	0	0	0
GhNAC140	Gh_A13G1061	0	0	0	1	1	2	0	1	0	1	1	0	1	1	0	0	0	0
GhNAC141	Gh_A13G1229	0	0	3	1	0	0	0	0	0	1	0	0	0	1	0	0	0	0
GhNAC142	Gh_A13G1259	0	0	1	0	0	1	1	1	0	3	1	0	0	2	1	0	0	0
GhNAC143	Gh_A13G1439	2	0	2	0	0	1	0	7	0	2	2	0	2	2	2	0	0	0
GhNAC144	Gh_D01G0012	1	2	0	0	0	1	1	0	0	1	0	1	3	4	0	0	2	1
GhNAC145	Gh_D01G0073	0	0	2	0	2	1	0	4	0	1	0	2	2	1	0	0	0	0
GhNAC146	Gh_D01G0249	0	2	2	0	1	1	3	3	0	2	0	0	1	1	0	0	2	0
GhNAC147	Gh_D01G0278	0	2	1	0	0	1	0	1	0	0	1	0	0	1	2	0	2	0
GhNAC148	Gh_D01G0448	0	0	3	2	1	0	0	0	0	0	1	0	0	2	0	0	0	0
GhNAC149	Gh_D01G0514	6	1	0	0	0	7	1	1	0	1	2	0	0	1	1	1	1	0
GhNAC150	Gh_D01G0847	2	0	1	0	1	6	1	0	0	1	0	0	3	1	0	0	0	0
GhNAC151	Gh_D01G2346	6	0	1	0	0	6	2	0	0	2	1	0	1	2	2	0	0	0
GhNAC152	Gh_D02G0122	0	0	0	0	0	1	0	0	0	1	2	1	1	1	1	0	0	0
GhNAC153	Gh_D02G0123	0	0	1	0	0	0	1	0	0	1	1	1	0	1	0	0	0	0
GhNAC154	Gh_D02G0124	1	0	0	0	0	3	0	1	0	2	0	1	2	1	0	0	0	0
GhNAC155	Gh_D02G0149	0	2	4	1	0	0	0	7	0	5	0	0	1	1	0	0	2	0
GhNAC156	Gh_D02G0187	0	0	4	0	0	0	4	0	0	0	0	1	0	1	1	0	0	0
GhNAC157	Gh_D02G0682	0	0	0	1	1	0	0	3	0	3	2	0	0	0	0	0	0	0
GhNAC158	Gh_D02G0790	5	0	1	2	1	7	0	2	0	2	1	1	0	2	2	0	0	0
GhNAC159	Gh_D02G1257	0	2	0	0	0	2	0	3	0	2	1	0	0	1	1	0	2	0
GhNAC160	Gh_D02G1270	0	3	1	0	2	1	1	2	0	0	0	0	1	1	2	0	3	0
GhNAC161	Gh_D02G1769	0	0	0	0	0	1	0	1	0	1	1	0	0	1	1	0	0	0
GhNAC162	Gh_D02G1981	1	0	0	0	0	5	1	2	0	3	0	1	1	0	1	0	0	0
GhNAC163	Gh_D02G2283	0	2	1	1	0	0	0	2	0	3	0	1	0	1	0	0	2	0
GhNAC164	Gh_D03G0032	1	1	3	0	1	4	0	1	0	0	0	2	1	2	1	2	1	0
GhNAC165	Gh_D03G0096	0	1	2	0	2	0	0	1	0	2	0	1	0	0	0	0	1	0
GhNAC166	Gh_D03G0775	0	0	2	0	0	2	0	3	0	1	0	0	0	1	2	0	0	1
GhNAC167	Gh_D03G0824	1	0	1	0	0	3	0	0	0	2	6	2	1	1	0	0	0	1
GhNAC168	Gh_D03G1021	0	0	0	0	0	1	0	1	0	2	0	1	0	1	1	0	0	0
GhNAC169	Gh_D03G1542	0	0	3	2	0	0	0	0	0	3	0	0	0	1	0	0	0	0
GhNAC170	Gh_D03G1627	0	1	2	0	0	0	1	3	0	3	0	1	0	1	0	1	1	0
GhNAC171	Gh_D04G0050	0	0	1	3	1	0	0	1	0	6	0	1	2	1	0	1	0	0
GhNAC172	Gh_D04G0278	0	0	1	0	1	1	1	1	0	2	0	0	1	0	0	0	0	0
GhNAC173	Gh_D04G0293	0	1	1	0	1	1	1	3	0	1	1	0	0	3	0	0	1	0
GhNAC174	Gh_D04G0450	0	0	2	0	0	0	1	2	0	2	0	0	0	3	1	0	0	0
GhNAC175	Gh_D04G0624	0	0	1	0	1	1	0	1	0	2	0	2	0	2	3	0	0	0
GhNAC176	Gh_D04G0712	0	0	1	0	0	1	0	1	0	5	0	0	1	2	0	0	0	1
GhNAC177	Gh_D04G1097	0	1	0	0	0	1	0	1	1	0	0	0	3	0	1	0	1	0
GhNAC178	Gh_D04G1368	0	1	3	2	0	0	1	2	0	2	0	0	1	1	0	0	1	0
GhNAC179	Gh_D04G1974	0	0	1	1	0	0	0	11	0	7	0	2	4	1	0	0	0	0
GhNAC180	Gh_D05G0270	0	1	3	0	1	0	0	0	0	0	1	0	0	2	0	0	1	0
GhNAC181	Gh_D05G0797	0	1	0	1	1	0	2	1	0	0	1	0	0	2	1	0	1	0
GhNAC182	Gh_D05G1508	0	0	1	0	1	0	0	1	0	1	0	0	4	1	1	1	0	0
GhNAC183	Gh_D05G1549	3	4	0	0	0	7	3	0	0	1	0	1	1	2	0	0	4	0
GhNAC184	Gh_D05G1697	0	1	0	0	0	1	1	0	0	1	1	0	0	0	0	0	1	0
GhNAC185	Gh_D05G1875	0	0	0	1	0	1	2	2	0	3	1	1	1	2	0	1	0	0
GhNAC186	Gh_D05G1960	2	0	0	0	1	7	1	1	0	0	1	0	2	1	0	0	0	0
GhNAC187	Gh_D05G2348	1	0	2	1	0	2	2	0	0	4	0	0	1	3	1	0	0	0
GhNAC188	Gh_D05G2784	0	0	0	1	4	0	0	0	0	3	2	1	0	1	0	0	0	0
GhNAC189	Gh_D05G2787	0	0	0	0	1	0	0	3	0	1	3	1	1	1	0	0	0	0
GhNAC190	Gh_D05G3197	0	1	1	0	0	0	0	0	0	2	2	0	2	1	2	0	1	0
GhNAC191	Gh_D05G3221	0	2	0	0	1	2	1	0	0	4	2	1	1	2	2	0	2	0
GhNAC192	Gh_D05G3474	7	0	2	0	1	5	1	1	0	4	1	0	3	4	0	0	0	1
GhNAC193	Gh_D05G3475	4	0	1	0	0	3	1	4	0	3	1	0	1	1	1	0	0	0
GhNAC194	Gh_D06G0070	1	1	1	0	1	1	1	2	0	1	0	0	0	1	1	0	1	0
GhNAC195	Gh_D06G0417	1	0	1	0	0	1	0	4	0	2	0	0	1	0	0	0	0	0
GhNAC196	Gh_D06G0681	0	3	3	0	0	1	0	0	0	0	0	0	3	2	0	0	3	0
GhNAC197	Gh_D06G1146	2	0	0	0	0	6	0	0	0	1	0	0	1	3	0	0	0	0
GhNAC198	Gh_D06G1277	2	0	2	0	0	3	1	5	0	1	2	0	1	1	0	0	0	0
GhNAC199	Gh_D06G1417	2	1	2	0	0	1	1	3	0	2	0	1	2	1	0	0	1	0
GhNAC200	Gh_D06G1546	1	0	1	0	0	3	1	3	0	2	2	2	0	3	1	0	0	0
GhNAC201	Gh_D06G2096	0	1	2	1	0	1	0	1	0	3	1	1	0	0	0	0	1	0
GhNAC202	Gh_D06G2219	0	0	3	1	0	1	1	0	0	1	2	1	2	6	1	0	0	0
GhNAC203	Gh_D07G0411	1	0	1	0	3	2	0	1	0	0	3	1	4	2	0	0	0	0
GhNAC204	Gh_D07G0624	0	1	1	2	0	0	0	2	0	1	0	0	2	1	1	1	1	0
GhNAC205	Gh_D07G0802	0	0	1	0	0	0	0	0	0	1	0	1	0	1	0	0	0	0
GhNAC206	Gh_D07G1086	3	1	2	0	0	3	1	1	0	1	0	0	2	0	0	0	1	0
GhNAC207	Gh_D07G1320	0	0	1	0	0	0	0	0	0	1	1	0	1	0	0	0	0	0
GhNAC208	Gh_D07G1330	3	2	2	0	0	4	0	1	0	0	1	0	3	0	2	1	2	0
GhNAC209	Gh_D07G1502	0	0	4	0	1	0	0	1	0	2	0	0	1	1	0	0	0	0
GhNAC210	Gh_D07G2014	0	1	1	0	0	0	0	2	0	0	1	0	0	1	0	1	1	0
GhNAC211	Gh_D07G2165	2	0	1	0	0	2	1	0	0	1	0	0	1	2	2	0	0	0
GhNAC212	Gh_D07G2341	0	0	0	0	0	0	0	2	0	2	1	0	3	1	0	0	0	0
GhNAC213	Gh_D08G0433	0	0	1	1	0	1	0	0	0	2	5	0	2	2	0	0	0	0
GhNAC214	Gh_D08G1138	0	1	1	1	2	1	0	0	0	2	1	1	0	2	0	0	1	0
GhNAC215	Gh_D08G1172	1	1	0	0	0	3	0	2	0	1	0	0	0	0	0	1	1	1
GhNAC216	Gh_D08G1370	3	0	2	0	1	1	0	2	0	2	1	1	0	1	2	2	0	0
GhNAC217	Gh_D08G1721	0	1	0	0	3	0	2	1	0	1	0	0	2	2	0	0	1	0
GhNAC218	Gh_D08G1858	1	0	1	0	0	2	1	0	0	0	4	0	0	1	2	0	0	0
GhNAC219	Gh_D08G2049	1	1	1	0	0	2	0	2	0	5	3	1	1	1	2	0	1	0
GhNAC220	Gh_D08G2092	0	0	0	0	0	0	0	0	0	6	0	0	0	4	1	0	0	0
GhNAC221	Gh_D08G2434	1	0	0	0	0	1	0	2	0	0	0	0	1	3	1	0	0	0
GhNAC222	Gh_D08G2446	0	0	0	0	2	2	0	2	0	3	1	0	1	1	2	1	0	0
GhNAC223	Gh_D08G2447	0	0	1	1	1	0	0	0	0	1	2	1	0	1	0	0	0	0
GhNAC224	Gh_D08G2669	0	0	0	0	1	0	0	2	0	4	0	0	0	1	1	0	0	0
GhNAC225	Gh_D08G2670	0	0	3	0	0	0	2	4	0	1	3	0	2	1	2	0	0	0
GhNAC226	Gh_D08G2671	0	2	0	0	1	1	2	1	0	0	0	1	1	3	1	0	2	0
GhNAC227	Gh_D08G2683	0	0	0	1	0	2	0	0	0	2	1	1	2	1	1	0	0	0
GhNAC228	Gh_D09G0038	0	2	2	0	0	0	1	0	0	1	2	0	3	0	0	1	2	0
GhNAC229	Gh_D09G0151	0	0	2	0	0	0	1	0	0	2	1	1	2	1	0	0	0	0
GhNAC230	Gh_D09G0298	0	0	1	0	0	0	0	1	0	3	1	1	1	4	0	1	0	1
GhNAC231	Gh_D09G0480	0	1	2	1	0	1	0	4	0	0	1	0	0	1	1	0	1	0
GhNAC232	Gh_D09G0716	1	0	0	0	1	4	1	2	0	1	0	0	1	2	0	0	0	0
GhNAC233	Gh_D09G0943	1	2	2	0	1	1	0	2	0	3	0	0	3	2	1	0	2	0
GhNAC234	Gh_D09G0950	2	0	2	0	0	3	1	0	0	1	0	1	2	0	2	0	0	0
GhNAC235	Gh_D09G1069	0	0	3	0	2	2	0	3	0	2	2	1	1	0	1	0	0	0
GhNAC236	Gh_D09G1631	1	0	2	0	3	1	0	1	0	0	1	1	0	0	3	0	0	0
GhNAC237	Gh_D09G1773	0	2	0	0	2	1	1	3	0	2	0	0	0	0	0	0	2	0
GhNAC238	Gh_D09G1785	0	0	1	0	1	0	0	2	0	2	0	0	0	0	0	0	0	0
GhNAC239	Gh_D09G2356	1	1	0	0	1	2	0	0	0	0	0	1	1	1	0	0	1	1
GhNAC240	Gh_D09G2357	0	0	1	2	0	1	0	0	0	0	0	2	1	3	1	1	0	0
GhNAC241	Gh_D10G0263	0	1	0	1	0	1	0	1	0	2	1	0	3	0	1	0	1	2
GhNAC242	Gh_D10G0772	0	0	3	0	2	4	1	3	0	0	1	0	4	2	1	1	0	1
GhNAC243	Gh_D10G0792	0	1	1	0	0	1	0	2	0	2	0	0	0	2	0	0	1	1
GhNAC244	Gh_D10G2317	0	1	1	0	0	0	0	2	0	3	0	1	1	0	2	1	1	0
GhNAC245	Gh_D10G2319	0	1	0	0	0	0	0	2	0	2	0	1	2	0	1	1	1	0
GhNAC246	Gh_D10G2512	0	1	1	0	2	1	1	3	0	0	1	2	0	2	1	0	1	1
GhNAC247	Gh_D10G2514	0	0	1	1	0	1	0	7	0	2	0	0	1	1	0	0	0	1
GhNAC248	Gh_D10G2538	0	1	1	0	0	0	0	3	0	3	0	0	1	2	0	0	1	0
GhNAC249	Gh_D11G0160	0	0	2	1	0	1	0	0	0	2	2	0	1	0	0	0	0	0
GhNAC250	Gh_D11G0285	2	1	4	0	0	4	1	0	0	1	0	0	2	2	1	0	1	0
GhNAC251	Gh_D11G0347	1	0	1	1	0	3	0	0	0	0	0	0	0	0	1	0	0	0
GhNAC252	Gh_D11G0448	6	1	3	0	0	4	0	1	0	0	2	0	1	1	1	1	1	0
GhNAC253	Gh_D11G0608	0	2	1	0	2	0	0	1	0	1	1	2	1	0	2	0	2	0
GhNAC254	Gh_D11G0701	2	1	0	0	0	2	0	1	0	2	1	0	1	4	2	0	1	1
GhNAC255	Gh_D11G0743	1	0	0	1	0	1	0	2	0	2	2	0	1	3	1	1	0	0
GhNAC256	Gh_D11G1062	0	0	1	1	1	1	0	1	0	2	1	1	1	2	1	0	0	0
GhNAC257	Gh_D11G1073	0	1	1	0	2	1	2	1	0	0	1	0	1	1	0	0	1	0
GhNAC258	Gh_D11G1074	0	0	5	2	0	0	0	1	2	1	0	0	1	0	1	0	0	1
GhNAC259	Gh_D11G1725	1	0	1	0	0	1	2	1	0	0	1	0	2	0	0	0	0	0
GhNAC260	Gh_D11G1793	0	0	1	0	1	0	0	2	0	1	1	1	3	1	0	0	0	0
GhNAC261	Gh_D11G2467	1	1	0	0	2	1	0	2	0	2	1	0	0	0	1	0	1	0
GhNAC262	Gh_D11G2469	0	0	2	0	0	1	1	0	1	0	3	0	0	1	0	0	0	2
GhNAC263	Gh_D11G2947	1	1	0	1	0	2	0	1	0	2	2	0	0	1	0	0	1	0
GhNAC264	Gh_D11G3512	1	1	3	0	0	1	0	1	1	3	0	0	0	1	0	0	1	0
GhNAC265	Gh_D12G0132	5	1	0	0	0	4	0	2	0	1	0	2	0	0	0	0	1	1
GhNAC266	Gh_D12G0347	0	2	2	1	1	0	1	3	0	1	0	0	1	0	0	0	2	1
GhNAC267	Gh_D12G1169	0	1	3	0	0	2	0	3	1	1	0	0	3	5	0	0	1	0
GhNAC268	Gh_D12G1407	3	0	2	0	0	2	1	1	0	0	0	0	1	2	0	1	0	0
GhNAC269	Gh_D12G1684	2	1	1	0	0	2	1	1	0	2	0	1	4	1	0	0	1	0
GhNAC270	Gh_D12G1761	0	0	0	2	1	1	1	0	0	4	3	0	1	1	0	0	0	0
GhNAC271	Gh_D12G2088	0	1	0	0	0	0	1	0	0	1	0	1	1	1	1	0	1	0
GhNAC272	Gh_D12G2169	0	0	2	0	1	0	1	3	0	0	3	0	3	1	1	1	0	0
GhNAC273	Gh_D12G2359	5	1	1	1	1	4	0	1	1	1	0	0	1	1	1	1	1	0
GhNAC274	Gh_D12G2375	1	0	2	0	1	5	1	0	0	1	2	0	1	1	1	0	0	0
GhNAC275	Gh_D12G2767	1	0	0	1	0	2	1	0	0	1	1	0	0	1	0	1	0	0
GhNAC276	Gh_D13G0769	3	1	1	0	2	3	0	3	0	1	1	0	1	3	0	0	1	0
GhNAC277	Gh_D13G1072	0	0	1	0	1	0	0	1	0	1	1	0	3	1	0	0	0	0
GhNAC278	Gh_D13G1271	0	0	0	0	0	1	1	0	0	0	0	1	0	0	0	0	0	0
GhNAC279	Gh_D13G1327	0	0	1	2	0	3	1	1	0	3	1	0	1	0	0	0	0	0
GhNAC280	Gh_D13G1526	0	1	1	0	0	0	0	0	0	0	1	0	1	2	0	0	1	0
GhNAC281	Gh_D13G1561	0	0	0	0	0	1	0	2	0	2	1	0	0	4	0	0	0	0
GhNAC282	Gh_D13G1759	0	0	0	1	1	1	1	1	0	2	1	0	3	0	0	0	0	0
GhNAC283	Gh_Sca004760G01	0	0	2	1	0	1	0	3	0	1	0	0	0	1	3	0	0	1
Annotation
ABRE	cis-acting element involved in the abscisic acid responsiveness
Box-W1	fungal elicitor responsive element
Circadian	cis-acting regulatory element involved in circadian control
ERE	ethylene-responsive element
GARE-motif	gibberellin-responsive element
G-Box	cis-acting regulatory element involved in light responsiveness
GCN4_motif	cis-regulatory element involved in endosperm expression
GT1-motif	light responsive element
HD-Zip 2	element involved in the control of leaf morphology development
HSE	cis-acting element involved in heat stress responsiveness
I-box	part of a light responsive element
LTR	cis-acting element involved in low-temperature responsiveness
MBS	MYB binding site involved in drought-inducibility
TC-rich repeats	cis-acting element involved in defense and stress responsiveness
TGACG-motif	cis-acting regulatory element involved in the MeJA-responsiveness
TGA-element	auxin-responsive element
W box	/
WUN-motif	wound-responsive element
