# Supplementary material for: Comprehensive analysis of NAC transcription factors uncovers their roles during fiber development and stress response in cotton
Source: BMC Plant Biol. 2018 Jul 24;18:150. doi: 10.1186/s12870-018-1367-5 (PMC6057059; doi:10.1186/s12870-018-1367-5)
Supplement: Supplementary file 10 — Table S6. The transcriptome data for fiber development and stress responsive GhNAC genes. (XLSX 102 kb) [file 12870_2018_1367_MOESM10_ESM.xlsx]

## Sheet: GhNAC tissue expression
Name	GeneID	Root	Stem	Leaf	Petal	Anther	Stigma	Seed 10DPA	Seed 20DPA	Ovule 1DBA	Ovule 0DPA	Ovule 1DPA	Fiber 5 DPA	Fiber 10DPA	Fiber 20DPA	Fiber 25DPA
GhNAC1	Gh_A01G0013	1.83732	5.01928	2.1562	8.11539	0	0.943115	0.775064	0.301872	0.54	1.32	0.18	0.3	0.38	1.17	2.31
GhNAC2	Gh_A01G0073	0	0	0	0	0	0	0	0	0	0	0	0	0	0	0.05
GhNAC3	Gh_A01G0131	0	0	0	0	0	0	0	0	0	0	0	0	0	0	0.11
GhNAC4	Gh_A01G0250	1.22407	3.74658	3.77345	7.31291	5.0549	2.59732	2.19541	4.42156	6.03	5.55	5.82	1.55	1.03	4.27	3.88
GhNAC5	Gh_A01G0267	0	3.67664	0.609939	0.114535	0.142271	3.0847	0	1.86395	0	0	0	0	0	0	0.76
GhNAC6	Gh_A01G0440	0.0737686	0	0	0	0	1.78508	0	0.223889	4.04	3.22	2.73	0.19	0	0	0.33
GhNAC7	Gh_A01G0497	5.35578	3.46938	1.84038	88.819	61.5943	22.1859	25.3045	22.9956	7.26	2.36	19.23	10.22	31.33	68.65	30.16
GhNAC8	Gh_A01G0819	1.29861	0	0	0	0	0.193865	0	0	0.21	0.07	0.07	0	0.15	0	0.15
GhNAC9	Gh_A01G2064	11.9681	17.3362	1.31909	50.5115	38.867	8.54118	0.711261	0.580337	0.48	0.25	8.96	0.55	1.81	7.9	7.74
GhNAC10	Gh_A01G2142	0.623405	0.702654	0.181861	0	0	0.170687	0.196109	0	0.4	1.94	0	0	0	0.57	0.66
GhNAC11	Gh_A02G0101	1.3694	1.28716	1.84673	0.41568	0.593106	1.89072	1.06008	0.972113	1.37	2.48	1.44	0.97	0.53	1.29	1.37
GhNAC12	Gh_A02G0114	0	0	0	0.0677952	0	0.0678383	0.0782537	0	0	0	0	0	0	0	0
GhNAC13	Gh_A02G0150	0	0	0	0	0	0	0	0	0	0	0	0	0	0	0
GhNAC14	Gh_A02G0634	7.94921	20.3244	9.95739	3.75695	3.53394	10.0355	11.2213	10.9959	28.63	19.81	23.62	11.31	9.11	13.05	11.43
GhNAC15	Gh_A02G0749	10.9662	57.9114	12.5893	2.98926	20.082	4.34551	7.85987	1.11523	3.54	5.94	2.07	3.75	2.74	1.48	5.32
GhNAC16	Gh_A02G0941	9.65384	4.95107	11.9443	1.50273	1.10489	6.12502	11.803	5.12004	26.54	14.51	27.97	9.98	5.59	10.12	11.13
GhNAC17	Gh_A02G0977	0.831236	0.185852	7.43345	0.0892411	1.22414	0.0891692	0.411097	0.353045	0	0	0	0.16	11.73	4.31	2.07
GhNAC18	Gh_A02G1625	0.129371	0.120858	0	0	0	0	0.134088	0.196465	0.36	0.17	0.08	0	0.17	0	0
GhNAC19	Gh_A02G1687	0.320408	0	0.561421	0	0	0	0.4036	0	0	0	0.13	0	0	0	0.13
GhNAC20	Gh_A03G0024	6.26806	2.18016	4.48286	0	2.75222	0.220939	0.636095	0.373191	0.26	0.44	0.25	0	0	0.74	0.26
GhNAC21	Gh_A03G0506	0.466296	0.261624	4.17677	0.379989	0.314087	0.883703	0.145296	0.0708414	0.29	0.1	0.19	0	0	0.21	0.1
GhNAC22	Gh_A03G0874	0	0.283758	0.0970216	0	0	0	0	0.0513312	0	0.08	0	0	0	0	0.15
GhNAC23	Gh_A03G0887	0.192787	25.2952	1.67274	4.06427	0.649764	0	0.150321	1.17177	0	0	0.19	0.11	0.59	0.41	4.5
GhNAC24	Gh_A03G1332	11.6924	121.556	34.4485	2.88281	12.7431	10.5679	18.4003	12.9782	37	25.26	31.06	18.71	18.61	6.8	10.11
GhNAC25	Gh_A03G1333	6.56259	4.34226	1.12122	0.905766	5.03481	2.85411	2.07271	2.34825	5.11	9.33	19.83	2.26	0.22	0	0.73
GhNAC26	Gh_A03G1843	1.4277	2.62601	2.13714	0	0	0.801202	0.460928	0.224449	0.29	2.43	0.29	0.77	0.6	0.21	0
GhNAC27	Gh_A03G1986	0.546239	0	0.941179	0.392066	0.122063	0.489398	0.676653	0.38681	0.75	0.3	0.36	0.25	0.3	0	0.22
GhNAC28	Gh_A04G0414	0.910388	0.638288	0.657191	0.494095	0	0	0	0.276583	0.41	0.19	0.72	0.11	0	0.8	0.65
GhNAC29	Gh_A04G0422	0	7.74103	1.73948	0	2.77711	0.204334	0	0.338367	0	0	0	0	0	1.28	0.3
GhNAC30	Gh_A04G0481	0	0	0	0	0	0	0	0	0.16	0	0	0	0	0	0.22
GhNAC31	Gh_A04G0634	0	0	0.109924	0	0	0	0	0	0	0	0	0	0	0	0
GhNAC32	Gh_A04G0868	13.6424	60.1381	56.1384	77.0128	297	34.5951	7.15282	13.3803	22.6	4.31	61.12	3.48	20.84	11	19.36
GhNAC33	Gh_A04G1299	3.81083	0.10774	0.664076	18.165	19.6309	6.52776	2.50651	9.05586	0.57	0	2.71	0.09	0.32	37.46	25.51
GhNAC34	Gh_A04G1303	16.3647	16.5494	0.675675	417.781	431.499	15.8148	1.09298	0.534838	7.74	0.62	23.93	1.37	1.74	0.36	2.26
GhNAC35	Gh_A05G0197	1.90267	1.2311	0.630139	0.220915	0.0920498	2.28334	0.509674	2.63339	0.39	0.93	0.36	0.19	0.57	4.83	2.91
GhNAC36	Gh_A05G0652	2.18648	0.354093	1.54258	6.11512	3.6034	3.31065	0.880709	0.768926	2.04	1.36	1.72	0.49	0.25	2.51	1.91
GhNAC37	Gh_A05G1339	3.73961	2.23672	2.17929	37.5091	53.8004	4.8756	0.39169	16.3331	0	0.08	0.08	0.09	0.34	43.5	15.59
GhNAC38	Gh_A05G1381	0.116654	0.108847	0.223662	0.104893	1.56585	0	0	0.35413	0	0	0	0	0.17	0	0.33
GhNAC39	Gh_A05G1526	7.90082	0	0	0	0	2.74794	2.96294	0.0501432	11.34	10.78	11.44	29.05	18.14	0.15	0.07
GhNAC40	Gh_A05G1684	21.4752	43.4646	15.6718	16.0114	4.66698	4.04696	2.33113	1.71235	4.19	2.05	5.31	1.07	0.75	2.18	5.15
GhNAC41	Gh_A05G1766	3.70673	5.34505	6.09168	2.04737	3.04154	6.52557	3.12815	3.04523	4.31	6.25	3.14	3.77	3.66	2.57	4.97
GhNAC42	Gh_A05G2095	10.8435	47.9782	11.2453	8.42019	9.10855	14.1937	16.2673	12.9351	30.87	34.83	32.66	11.79	10.55	16.83	24.6
GhNAC43	Gh_A05G2506	20.3229	55.5469	23.3239	33.5449	18.07	24.0429	20.6157	20.7037	17.49	18.77	19.32	12.81	19.62	23.05	30.23
GhNAC44	Gh_A05G2509	4.04538	14.9225	5.93656	6.06823	3.60751	8.66022	10.2435	6.97239	11.27	19.89	10.86	3.93	4.67	8.71	9.17
GhNAC45	Gh_A05G2928	0.145196	0.410326	1.06561	0.20193	0	0.400502	1.8385	0.110629	3.05	3.51	0.68	0	0.29	0.29	1.67
GhNAC46	Gh_A05G3023	0	0	0.173074	0	0	0	0	0	0	0	0.12	0	0	0	0
GhNAC47	Gh_A05G3310	11.6721	20.4863	1.60265	0.411351	0.339466	2.18507	14.9259	2.0646	9.72	16.64	13.53	1.78	2.69	2.42	49.14
GhNAC48	Gh_A05G3322	0	0	0	0	0	0	0	0	0	0	0	0	0	0	0
GhNAC49	Gh_A05G3555	2.47473	1.13785	1.66484	1.08999	1.06985	1.86847	2.33405	2.82506	10.58	6.64	8.15	1.39	1.6	2.92	3.27
GhNAC50	Gh_A06G0097	11.4711	20.7547	13.4928	0.80078	1.77534	8.97945	8.60759	3.5705	16.95	15.25	29.71	5.6	1.66	2.18	4.97
GhNAC51	Gh_A06G0601	0.86371	1.05423	0.770724	0.144083	0.180152	2.08994	0.581825	1.75921	0.22	0.52	0.35	0.24	0.22	0.11	1.26
GhNAC52	Gh_A06G0970	0	3.06078	0	0	0	0	0	0	0	0	0	0	0	0	0.08
GhNAC53	Gh_A06G1226	0.0892677	12.0137	0.386437	0	0	0.120669	0	0	0	0	0	0	0	0.18	0.09
GhNAC54	Gh_A06G1758	0	0	0	0	0	0	0	0	0	0	0	0	0	0	0
GhNAC55	Gh_A06G1759	0	0	0	0.226386	0	0	0.25699	0	0	0.33	0	0	0	0	0
GhNAC56	Gh_A06G1910	32.8588	61.9074	8.84242	60.7776	35.8467	25.224	18.7865	2.4298	23.79	12.88	24.02	3.23	3.28	2.05	46.75
GhNAC57	Gh_A06G1947	0.747147	22.4226	7.1	0.238192	0.147834	2.61276	0	1.20149	0	0	0.25	0	0	0	0.66
GhNAC58	Gh_A06G2028	0.311226	1.37117	3.84899	1.3259	0.448764	0.360559	0	1.68824	0.25	0.09	0.08	0.1	0.35	7.54	2.25
GhNAC59	Gh_A06G2114	0.45238	0.0902846	0.0925641	0.34662	0	0.0866003	0	0	0.1	0.07	0	0.08	0	0.14	0.07
GhNAC60	Gh_A07G0349	0.399685	0	0.230047	5.93565	4.29415	0.538494	0.74425	0.364047	0.24	0.08	0.08	0	0.17	0.18	0.25
GhNAC61	Gh_A07G0558	0.864626	0.162208	1.00603	0.158146	1.36595	0.943742	0.18081	0	0	0.11	0	0	0	0	0
GhNAC62	Gh_A07G0739	0.0403907	2.60155	0	0	0	0	0	0	0	0	0.08	0	0	0	0.08
GhNAC63	Gh_A07G1009	2.43318	1.46736	1.85404	0.794935	0.196148	0.632471	1.6358	0.440651	2.05	1.31	1.36	0.94	0.49	1.24	1.29
GhNAC64	Gh_A07G1218	10.9421	6.75962	8.74993	0.594967	0.55773	10.1164	9.60781	3.24993	27.42	20.6	10.36	3.75	3.05	9.01	9.22
GhNAC65	Gh_A07G1226	0.266767	0.106655	1.97192	1.02731	4.34657	0	0.118141	0.05784	0	0	0	0	0.48	2.48	0.38
GhNAC66	Gh_A07G1402	0.0496573	0.697122	0.143747	0	1.00487	0	0	0.301872	0	0	0.65	0	0.2	0	0.1
GhNAC67	Gh_A07G1811	7.33503	0.722277	1.57359	0.0866551	0.864827	11.6044	20.7633	1.27424	8.11	15.59	8.94	3.48	4.6	12.25	10.87
GhNAC68	Gh_A07G1948	3.13693	1.70759	5.2767	179.863	120.009	33.7223	0.729527	1.84944	1.62	0.56	3.79	0.22	0.58	0	1.75
GhNAC69	Gh_A07G2132	4.5417	128.319	4.74418	9.59021	5.52079	11.9215	8.5874	1.06297	71.97	18.48	19.06	2.38	3.18	0.5	2.75
GhNAC70	Gh_A08G0336	0.35011	0.401482	0.117167	0.655917	0.0685272	0.3832	0.18954	0	0	0.09	0.12	0	0	0	0.04
GhNAC71	Gh_A08G0932	0.892702	3.42004	1.65229	0.474579	0	1.84121	3.4953	1.08191	4.74	4.55	2.65	3.04	3.03	4.08	1.74
GhNAC72	Gh_A08G0961	0.0961264	0.447606	1.56015	0.429541	1.71494	0.0858582	0	1.06913	0	0	0	0	0	0	0
GhNAC73	Gh_A08G1086	7.5373	4.27634	7.73136	4.66129	4.71675	7.79397	7.59661	4.00691	7.15	4.77	12.62	6.25	4.08	8.14	5.44
GhNAC74	Gh_A08G1428	74.0471	2.99011	22.5334	0.106765	0.132779	6.92598	2.70002	20.8353	0.99	1.37	1.95	0.78	0.52	66.86	24.41
GhNAC75	Gh_A08G1552	0.482599	0.311594	0.853211	0	0	0.19966	0.230028	0	0.11	0.08	0.59	0.17	0.16	0	0.08
GhNAC76	Gh_A08G1691	0.2607	2.92996	4.53484	0.284677	1.5845	0.141718	0.326015	0.0792641	0	0	0.21	0	1.1	0	0.31
GhNAC77	Gh_A08G1743	2.14588	0.665107	0.37813	0	0	1.76777	0.081558	0.160615	0	0.11	0.05	0.12	0.22	0.23	0.27
GhNAC78	Gh_A08G1953	0	0	0	0	0	0	0	0	0	0	0	0	0.35	0.37	0
GhNAC79	Gh_A08G2042	0	0.282916	0	0	0	0	0	0.204718	0	0	0	0	0	2.02	0.61
GhNAC80	Gh_A08G2055	0.387202	0.135847	2.24001	0	0	1.18082	0	1.83867	0	0	0	0	0	0	1.11
GhNAC81	Gh_A08G2056	1.76842	0	6.63361	0.259932	0.483172	5.8278	0	2.90489	0	0	0	0	0	0.38	0.7
GhNAC82	Gh_A08G2057	0	5.23091	0.1382	0	0	0.38852	0	0.0726222	0	0	0	0	0	0	0.09
GhNAC83	Gh_A08G2288	0.291988	0.233712	0.360507	0.338419	0	0.225074	0.25918	0.25334	0.13	0.09	0.09	0.1	0	0.18	0
GhNAC84	Gh_A08G2289	0	0.442979	0.113805	0	0	0.106553	0	0.90066	0	0	0	0	0	0	0.25
GhNAC85	Gh_A09G0040	0	0	0	0	0	0	0	0	0	0	0	0	0	0	0
GhNAC86	Gh_A09G0159	0.0678761	0.66408	0	0.0911452	0	0	0.104946	0.102967	0.21	0	0.35	0.08	0	0	0.07
GhNAC87	Gh_A09G0294	0.432329	1.20678	1.15348	0.0770538	0.192537	2.08048	0.977387	0.655448	1.62	2.86	1.65	0.2	0.36	4.12	2.82
GhNAC88	Gh_A09G0474	0	2.22846	0	0.113233	0	0	0	0.127134	0.13	0	0	0	0	10.49	2.01
GhNAC89	Gh_A09G0703	0	0	0	0	0	0	0	0	0	0	0	0	0	0	0
GhNAC90	Gh_A09G0913	5.48041	3.95202	0	0.527436	0	0.523963	7.62415	0.0970083	5.5	48.99	0.13	0	1.61	0.28	6.32
GhNAC91	Gh_A09G0920	0.568224	0.198636	0.30579	0.859607	0.11899	0.0953947	0.109923	0.592728	0	0	0	0	0.15	0	0.29
GhNAC92	Gh_A09G1062	0	0	0	0	0	0	0	0	0	0	0	0	0	0	0
GhNAC93	Gh_A09G1149	1.21874	0	1.68273	0	0	0.197618	0	0	0	0	0	0	0	0	0
GhNAC94	Gh_A09G1559	0.480447	0.338234	0.524857	0.495398	0	0.492487	0	0	0	0	0.23	0.13	0	0	0
GhNAC95	Gh_A09G1677	29.0933	60.2355	8.43848	17.0081	1.94375	16.4905	57.6364	4.18307	21.22	88.66	6.14	9.1	16.93	30.56	48.11
GhNAC96	Gh_A09G2371	0.736969	0.0895213	1.7437	0.51545	2.78678	0.0858582	0	0.145791	0	0	0	0	0	0.14	0
GhNAC97	Gh_A10G0263	0	0	0	0	0	0	0	0	0	0	0	0	0	0	0
GhNAC98	Gh_A10G0607	0.276783	0	0.17603	0	0	0.0823309	0.0949178	0.652899	0	0	0	0	0.13	0	0.26
GhNAC99	Gh_A10G0627	0.80295	4.51875	2.33527	1.73046	0.194134	1.40824	0.35975	1.2214	13.41	5.86	19.74	1.17	6.61	1.23	0.95
GhNAC100	Gh_A10G1796	2.3174	6.7115	5.54857	1.00689	16.3526	4.64711	6.43031	7.29038	8.73	8.6	9.42	3.03	1.77	4.31	3.82
GhNAC101	Gh_A10G1944	0	0	0	0	0	0	0	0	0	0	0	0	0	0	0
GhNAC102	Gh_A10G2008	0	0	0	0	0	0	0	0	0	0	0	0	0	0	0
GhNAC103	Gh_A10G2021	0	0	0	0	0	0	0	0	0	0	0	0	0	0	0
GhNAC104	Gh_A10G2022	0	0	0	0	0	0	0	0	0	0	0	0	0	0	0
GhNAC105	Gh_A10G2023	0	0	0	0	0	0	0	0	0	0	0	0	0	0	0
GhNAC106	Gh_A11G0147	27.4048	21.4997	11.0621	22.7302	8.89163	13.8307	30.1974	7.12921	16.24	33.03	8.45	7.99	15.97	28.92	24.41
GhNAC107	Gh_A11G0266	39.7957	0	0.728478	0	0	0	0.157114	0.4588	0	0	0.11	0	0	0	0
GhNAC108	Gh_A11G0290	0.888595	9.16199	0.697608	0.654613	2.57709	1.52417	3.13459	3.80174	4.55	0.9	4.45	0.69	3.2	20.67	11.8
GhNAC109	Gh_A11G0348	6.56636	0.471191	4.4207	2.33454	0.284789	1.38615	0	0	0	0.34	0	0.19	0	0.7	1.14
GhNAC110	Gh_A11G0386	0.736672	0.490456	0.402628	0	0	1.97818	0.2171	0.159668	0.75	0.2	0.88	0.44	0.13	0	0.33
GhNAC111	Gh_A11G0524	13.7652	20.8677	18.0276	10.5146	8.46609	18.0085	19.7968	14.3924	14.01	14.92	15.37	19.58	33.48	24.05	14.92
GhNAC112	Gh_A11G0613	0.0403907	0	0	0	0	0.108869	0	0	0.12	0.08	0.08	0	0	0	0
GhNAC113	Gh_A11G0633	9.51662	27.4996	4.28579	89.7954	119.959	47.0204	7.65895	2.12895	2.2	1.09	101.3	7.23	5.93	3.74	11.47
GhNAC114	Gh_A11G0915	0.209198	0.682424	6.40207	0	0.467138	0.280837	0	4.70789	0	0	0.06	0	0	0.86	1.46
GhNAC115	Gh_A11G0931	2.32074	3.42823	2.18545	9.60937	0.776709	1.86701	0.307414	0.201155	0.91	0.85	0.67	0.23	0.28	1.46	0.68
GhNAC116	Gh_A11G0932	13.4398	4.43796	3.2081	0.347598	0.287791	3.00471	1.46368	0.194992	3.6	7.47	0.41	0.1	14.39	1.47	1.28
GhNAC117	Gh_A11G1568	0.170085	0	0.0537037	0.100165	0	0.200697	0.115835	0.0286183	0.17	0.12	0.15	0	0	0	0.19
GhNAC118	Gh_A11G1635	0.535313	0.428055	0.659547	0.206169	0.128274	1.13196	0	0.290168	0.53	0.67	0.21	0.08	0	0	0.22
GhNAC119	Gh_A11G2165	0.152947	40.8793	1.86872	2.06169	0.256548	0.102906	0.118543	9.22736	0	0.08	1.85	0.54	8.3	0	3.48
GhNAC120	Gh_A11G2168	2.33542	56.9373	8.17583	9.59609	15.2961	4.60885	5.31143	1.8757	29.14	5.53	253.2	15.45	6.21	1.75	37.65
GhNAC121	Gh_A11G2580	0.148492	0	0	0	0	0.29949	0	0.225345	0	0	0.08	0	0	0	0
GhNAC122	Gh_A11G3079	0	2.97559	1.94138	0	0	0	1.22121	1.35497	0.81	0	1.51	0	0	0.24	0.67
GhNAC123	Gh_A12G0118	171.139	10.1681	13.2764	0.853842	0.783552	72.1292	0.727929	0.58291	12.74	8.79	23.8	1.24	2.22	0.99	0.46
GhNAC124	Gh_A12G0319	1.60498	2.11917	0.545781	1.66781	0.159025	0.511417	3.23709	0.645487	0.92	4.87	0	3.85	7.36	1.92	3.65
GhNAC125	Gh_A12G1049	4.70852	0.441387	10.6773	0.0846917	0.422744	0.338597	0	3.54645	0	0	0	0	0.39	34.39	15.59
GhNAC126	Gh_A12G1285	0.430157	1.34126	2.6258	0.129966	0	0.38852	0.298065	1.59769	0	0	0.09	0	0	11.74	6.28
GhNAC127	Gh_A12G1505	0.196924	1.2439	0.427428	2.41279	0.664028	0.133534	0.307286	0.972614	0.3	1.77	77.64	7.41	0.62	0.22	6.63
GhNAC128	Gh_A12G1557	4.4809	6.58934	6.92134	1.279	0.998265	5.67453	5.43688	5.20894	7.46	12.68	9.74	4.79	3.77	3.09	4.06
GhNAC129	Gh_A12G1620	0.148013	9.31735	4.57089	0	0.372196	1.29349	9.97323	50.2014	12.35	5.08	16.44	0.53	2.1	85.94	46.22
GhNAC130	Gh_A12G1908	32.8861	13.5229	7.24923	0.780808	3.74274	1.33545	0.640784	1.00237	0	0.18	0.17	0.51	1.46	5.25	1.42
GhNAC131	Gh_A12G1990	1.17749	0.318893	0.32754	1.12617	0.382229	0.51103	1.41289	0.230591	0.77	0.69	1.53	0.52	0.47	0.32	0.31
GhNAC132	Gh_A12G2179	0	0.0943053	0.0967305	0	0	0	0	0.255898	0	0	0	0	0.56	4.68	1.5
GhNAC133	Gh_A12G2195	6.8941	18.4187	21.0168	16.5533	6.79577	14.5419	21.1118	10.9901	39.54	31.86	41.29	14.21	16.02	26.96	14.24
GhNAC134	Gh_A13G0551	0	0.142553	0.147025	0	0	0.137819	0	0	0	0	0	0	0.21	0	0
GhNAC135	Gh_A13G0565	0	0	0.134734	0	0	0	0	0	0	0	0	0	0.39	1.03	0.19
GhNAC136	Gh_A13G0575	2.33937	0.426869	5.99199	0	0	0	0	2.30069	0	0.57	0.14	0	0	1.48	1.3
GhNAC137	Gh_A13G0655	0	0.386399	0	0	0	0	0	0.366924	0	0	0	0	0	0	0.15
GhNAC138	Gh_A13G0828	7.03058	37.7729	4.97294	6.55664	2.90039	3.10455	7.91654	0.936338	1.46	9.95	8.16	2.15	4.26	9.81	15.43
GhNAC139	Gh_A13G1020	0.175119	0	0	0	0	0	0	0	0	0	0.16	0	0	0	0.16
GhNAC140	Gh_A13G1061	1.4925	0.358481	0	0.807931	0.14335	2.07222	0.530218	0.259018	1.27	1.17	0.46	0.22	0	0.2	0.56
GhNAC141	Gh_A13G1229	12.3094	0.213309	1.20506	12.2249	27.8692	1.74343	0.236281	5.89968	0.22	0	0.66	0	0.62	39.29	13.05
GhNAC142	Gh_A13G1259	0.0377335	0	0	0	0	0	0.116948	2.2334	0.12	0	0	0	0	0	0.08
GhNAC143	Gh_A13G1439	0.327725	2.78583	1.93527	1.83893	0.280563	0.682588	0	0	0	0	0.33	0.38	0.34	0	0.82
GhNAC144	Gh_D01G0012	0.360335	0.676467	1.04971	0.165133	0	0	0	0.0913826	0	0.48	0	0	0.24	0	0.23
GhNAC145	Gh_D01G0073	0	0	0	0	0.0761142	0	0	0	0	0	0	0	0	0	0.2
GhNAC146	Gh_D01G0249	0.34499	8.58088	6.71439	40.9865	47.7047	1.514	0.134088	2.22661	0.76	0	1.09	0	0.73	3.75	2
GhNAC147	Gh_D01G0278	0.126518	6.4988	0.972224	0.114098	0.141738	5.23551	0	1.02459	0	0	0	0	0	0	1.25
GhNAC148	Gh_D01G0448	0.184421	0	0	0	0	0.892542	0.457032	0.167917	1.94	2.1	1.27	0.09	0.17	0	0.08
GhNAC149	Gh_D01G0514	41.1493	61.5194	4.75921	49.5127	109.003	22.1737	5.37108	1.28535	57.33	6.33	32.73	2.12	5.1	2.91	13.41
GhNAC150	Gh_D01G0847	0.252507	0	0	0	0	0.193865	0.111689	0.273675	0.64	0.82	0.36	0.09	0	0	0.07
GhNAC151	Gh_D01G2346	9.03289	2.35022	1.15023	146.665	117.15	14.3239	24.8083	28.6991	5.21	0.94	13.02	8.58	29.22	65.92	35.35
GhNAC152	Gh_D02G0122	0.674771	0.171317	0.526652	0	0.102534	0.328424	0	0.0465105	0	0.07	0	0	0	0.41	0.19
GhNAC153	Gh_D02G0123	0.24937	0.797036	0.102253	0	0	0.191397	0.220543	0	0	0.31	0	0.09	0	0	0.75
GhNAC154	Gh_D02G0124	0.246163	0.205895	0.140384	0	0.082061	0.262468	0.151396	0	0	0.05	0	0	0	0	0.05
GhNAC155	Gh_D02G0149	0	0	0	0	0.072053	0	0	0.0327865	0	0	0	0	0	0	0
GhNAC156	Gh_D02G0187	0	0	0	0	0	0	0	0	0	0	0	0	0	0	0.21
GhNAC157	Gh_D02G0682	7.94921	25.3096	10.8524	5.27017	3.99205	10.4013	12.9708	9.92311	21.72	17.41	21.82	11.35	11.66	15.27	13.73
GhNAC158	Gh_D02G0790	14.3615	50.5759	9.14381	2.61561	14.5209	3.72473	14.5765	1.18493	38.22	18.79	3.68	0.8	1.97	2.54	7.41
GhNAC159	Gh_D02G1257	0	0.0945861	0.0970216	0	0	0	0	0.102662	0	0	0	0	0	0	0
GhNAC160	Gh_D02G1270	0.192787	35.7108	0.557582	1.04884	0.974647	0.130632	0.150321	1.46472	0	0	1.03	0.11	0.2	0	2.88
GhNAC161	Gh_D02G1769	6.61972	127.441	36.5893	3.71921	17.5613	4.80166	7.89138	1.99694	15.68	14.37	37.02	3.38	3.22	6.5	9.75
GhNAC162	Gh_D02G1981	2.96514	5.52135	16.0886	0.436262	0	0	0.247831	0.356948	1.16	1.29	1.08	0	0	0.67	0.16
GhNAC163	Gh_D02G2283	1.18154	9.39836	2.99199	0	0.166007	0.534135	1.0755	0.822981	0.71	3.38	1.33	1.2	0.59	2.23	0.87
GhNAC164	Gh_D03G0032	0	0.180659	0.374281	0	0	0	0	0	0	0.13	0.13	0.15	0	0	0.52
GhNAC165	Gh_D03G0096	1.37996	0.120858	0.248681	0	0	1.04815	0.536352	0.0654885	0.12	0	0	0.09	0	0	0.25
GhNAC166	Gh_D03G0775	0.698239	0.557555	6.28984	0.356965	1.33542	0.178338	1.23329	0.756526	0	0	0	0.93	22.64	1.43	1.52
GhNAC167	Gh_D03G0824	2.89224	1.14256	1.66664	0.414546	0.454954	3.32205	3.47499	3.16673	10.05	8.04	9.11	3.76	1.86	4.32	3.52
GhNAC168	Gh_D03G1021	0.233148	0	1.75155	0.126663	0	0.37873	0.145296	0.0708414	0.14	0.1	0	0	0.6	1.24	0.1
GhNAC169	Gh_D03G1542	0.345863	0.321807	0.74152	0.154108	0	0.462328	0.888533	0.218483	0.09	0.25	0.24	0.2	0	0.13	0.06
GhNAC170	Gh_D03G1627	10.8953	0.460645	0.947227	0.111129	0.276227	0	0	0.24969	0	0	0	0	0	0.38	0.09
GhNAC171	Gh_D04G0050	4.38516	5.91795	5.23075	6.83356	2.23121	7.99815	6.35733	8.76187	24.65	14.62	16.88	4.65	3.97	4.78	8.54
GhNAC172	Gh_D04G0278	0.0735287	0.415696	2.80772	0	0	0	0	0	0	0	0.15	0	0	0	0.15
GhNAC173	Gh_D04G0293	22.5895	74.881	8.30465	2.05676	0.509199	5.46268	24.0385	3.28807	18.28	20.67	7.01	2.5	2.27	3.72	62.05
GhNAC174	Gh_D04G0450	0	0.226222	0	0	0	0	0	0.0613184	0	0	0	0	0	0	0
GhNAC175	Gh_D04G0624	0.114137	0.160568	0	0	0.386285	0.155661	0.178949	0	0	0	0	0.28	0.25	0	0.48
GhNAC176	Gh_D04G0712	2.17794	1.02581	1.27873	0	0.495013	1.80226	1.14906	0	5.33	1.98	3.02	0.63	0	0	0.98
GhNAC177	Gh_D04G1097	0	0	0	0	0	0	0	0	0	0	0	0	0	0	0.08
GhNAC178	Gh_D04G1368	8.07406	53.7171	59.374	13.8776	172.324	20.3322	15.1779	20.1552	23.71	12.5	26.01	3.09	6.76	13.66	27.82
GhNAC179	Gh_D04G1974	0	0	0	0.626957	0	0	0.713001	0	0	0	0.15	0.35	0	0	0
GhNAC180	Gh_D05G0270	1.25417	0.597998	2.10089	0.655264	0.306769	0.982588	0.755219	1.15965	0.26	0.49	0.23	0.21	0	5.75	2.64
GhNAC181	Gh_D05G0797	1.71116	0.177047	1.99628	10.022	8.58457	1.01866	0.684996	0.528637	0.61	0.31	0.94	0.14	0	0.26	0.37
GhNAC182	Gh_D05G1508	2.47907	1.17722	2.90572	35.3495	41.0916	6.46301	0.783379	9.31497	0.12	0.25	0.24	0	0.17	20.02	12.04
GhNAC183	Gh_D05G1549	0.196421	0	0	0	0	0	0.243735	0.0596309	0	0	0.41	0.19	0.34	0	0
GhNAC184	Gh_D05G1697	0.396694	0	0.0947405	0	0	0.0886433	0	0.100286	0	0.07	0.2	0.16	0	0	0
GhNAC185	Gh_D05G1875	9.34339	43.1477	12.5323	2.89053	0.618556	0.990684	1.04695	0.0467614	2.26	1.4	2.23	0.28	1.01	0.39	2.28
GhNAC186	Gh_D05G1960	7.53235	8.7073	9.26093	9.7852	7.30431	7.47789	6.76028	5.61123	8.44	7.72	9.26	10.95	11.3	8.61	10.15
GhNAC187	Gh_D05G2348	7.54909	29.0142	7.14014	8.00659	9.19367	14.2419	10.871	10.221	17.96	20.76	19.34	8.04	5.97	14.59	15.43
GhNAC188	Gh_D05G2784	11.598	47.0736	18.9957	16.3798	12.8669	17.4143	14.5866	11.2319	18.93	17.49	17.62	13.13	18.37	28.53	22.7
GhNAC189	Gh_D05G2787	3.4358	10.9792	4.03686	4.44017	3.70001	7.99404	8.28019	5.79632	12.8	21.71	10.81	3.76	4.25	9.38	8.85
GhNAC190	Gh_D05G3197	0.655463	6.47026	4.40655	12.8607	44.5444	0.53964	1.23958	1.39721	0	0	0.13	0	0.81	7.87	6.39
GhNAC191	Gh_D05G3221	0	0.127658	0.262877	0	0.153225	0	0	0	0	0	0	0	0	0	0.09
GhNAC192	Gh_D05G3474	12.7976	8.62851	0.897764	394.626	416.387	12.8178	1.81529	0.651457	10.22	2.02	40.89	2.34	0.69	0	2.25
GhNAC193	Gh_D05G3475	1.58354	0	0	0.937457	7.77558	0.415894	1.19769	9.02787	0	0.16	1.3	0.54	0.8	50.73	39.07
GhNAC194	Gh_D06G0070	5.4847	18.2272	13.5173	1.52621	2.23888	6.27909	3.82526	2.02921	10.52	7.17	16.45	3.91	1.37	0.79	5.01
GhNAC195	Gh_D06G0417	19.6056	34.6066	8.97439	32.2494	38.1545	16.9396	7.40073	1.59672	12.38	8.24	19.02	1.34	1.54	0.82	20.76
GhNAC196	Gh_D06G0681	1.45751	0.97893	0.924869	0.144083	0	2.01787	0.914297	3.51842	0.22	0.36	0.2	0	0.11	0.44	0.84
GhNAC197	Gh_D06G1146	0	5.88611	0.121072	0	0	0	0	0	0	0.25	0.16	0	0	0	0.08
GhNAC198	Gh_D06G1277	0.966664	0	0.553795	0.259214	0.107795	0.777163	0.0995376	0.0977417	0.1	0.14	0.06	0.08	0	0.14	0
GhNAC199	Gh_D06G1417	0.577991	2.24373	3.20749	8.19646	2.69259	0.480745	0.276714	1.8233	0.37	0.09	0.25	0.1	0.18	6.18	3.6
GhNAC200	Gh_D06G1546	0	6.88286	0.128812	0	0	0	0	0	0	0	0.24	0	0	0	0
GhNAC201	Gh_D06G2096	0.816283	32.3874	6.44086	1.04685	0.57778	2.78428	0.133573	1.10911	0.12	0	0.64	0.09	0.17	0	0.65
GhNAC202	Gh_D06G2219	0.224911	0	0	0	0	0.20715	0.475334	0	0.44	0.62	0.3	0.17	0	0.31	0
GhNAC203	Gh_D07G0411	0.399685	0.111915	1.03521	0	0.670961	0	0.372125	0.182024	0.12	0	0.08	0	0.34	0	0.33
GhNAC204	Gh_D07G0624	0.806985	0.324416	0.167672	0.316292	0	0.786452	0.18081	0	0	0	0.11	0	0	0	0.11
GhNAC205	Gh_D07G0802	0.0401083	13.5896	0	0	0	0.324258	0.124486	0	0.12	0.41	0.55	0.28	0	0.35	0.08
GhNAC206	Gh_D07G1086	5.85122	1.30432	1.85404	0.476961	0.588444	6.48283	4.72564	0.793172	4.8	6.8	2.97	0.41	1.46	1.99	2.47
GhNAC207	Gh_D07G1320	13.3292	2.1786	3.15243	0.359343	0	5.46399	8.54072	0.81631	4.03	11.52	1.76	1.09	0.91	2.83	4.23
GhNAC208	Gh_D07G1330	0.143986	0.134695	0.693976	0	1.29397	0	0	0.145856	0	0	0	0	0	2.44	1.6
GhNAC209	Gh_D07G1502	0.0993145	0.418273	1.43747	1.48782	0.66991	0	0.310026	0	0	0	0.46	0	0.2	0	0.38
GhNAC210	Gh_D07G2014	2.62474	1.26759	1.11397	0.0869069	0.216827	5.64528	8.80975	1.27785	1.26	3.62	2.44	3.91	5.8	10.98	12.83
GhNAC211	Gh_D07G2165	1.54506	2.4957	5.1414	278.572	80.584	21.9322	0.729527	3.91227	0.28	0.48	1.56	0.11	0.79	2.01	3.95
GhNAC212	Gh_D07G2341	7.97709	52.9338	4.06644	1.59837	4.92927	7.78874	5.48132	0.797225	16.32	10.11	3.24	0.8	0.74	0.51	2.78
GhNAC213	Gh_D08G0433	0.205578	0.45801	0.350864	0.87296	0.136806	0.601077	0.126131	0.0934121	0.12	0	0.41	0.1	0.09	0	0.08
GhNAC214	Gh_D08G1138	4.53408	8.02283	4.51977	2.95367	0.906075	3.56052	13.9963	3.64064	15.8	17.19	13.25	9.94	12.82	7.23	7.85
GhNAC215	Gh_D08G1172	0.0642637	0.179549	0.920356	0.172312	0.214977	0	0	1.26707	0	0	0	0	0	0	0.4
GhNAC216	Gh_D08G1370	8.81797	6.09424	8.75946	6.38184	4.85906	6.31582	6.88478	3.42981	8.42	7.06	13.85	7.93	8.23	8.36	4.42
GhNAC217	Gh_D08G1721	9.41411	1.88266	0.910442	0.106765	0	0.852428	3.68184	13.7501	0.87	2.4	1.22	0.39	0.35	32.14	10.19
GhNAC218	Gh_D08G1858	0.259861	0.103865	0	0.0999827	0	0.19966	0.345042	0.563361	0	0.15	0	0.17	0	0	0.23
GhNAC219	Gh_D08G2049	2.8677	1.75797	14.8138	0	0.352111	0.141718	0.163008	0	0	0.11	1.34	0.49	0.66	0	0.1
GhNAC220	Gh_D08G2092	1.78161	0	0.447404	0	0.209035	0.669652	0.482493	0.0948016	0.19	0.53	0.31	0.29	5.81	1.25	0.77
GhNAC221	Gh_D08G2434	0	0.376105	0	0	0	0	0	0.051029	0	0	0	0	0	0	0
GhNAC222	Gh_D08G2446	0.16685	0	0.240338	0	0	0.225074	0.12959	0.0633349	0.13	0	0	0	0.18	0	0
GhNAC223	Gh_D08G2447	0	1.16537	0	0	0	0	0	0.517109	0	0	0	0	0	0	0.73
GhNAC224	Gh_D08G2669	0.0455194	0.255315	1.31438	0	0	0.985123	0	0.82975	0	0	0	0	0	0	0.18
GhNAC225	Gh_D08G2670	0.819346	0	3.90307	0.262211	0.162441	3.6577	0	1.90413	0	0	0	0	0	0	0.8
GhNAC226	Gh_D08G2671	0.0475969	8.01372	0.13761	0.129403	0	0.257902	0	0.144639	0	0	0.18	0	0	0	0.18
GhNAC227	Gh_D08G2683	0.594757	0.240957	0.251338	0	0	0.472951	0	0	0	0.18	0.17	0.19	0.35	0.37	0.34
GhNAC228	Gh_D09G0038	0.649288	0.15211	0.314106	0	0.182867	0	0	0.329096	0.32	0.55	0.32	0.25	0	0.45	0.43
GhNAC229	Gh_D09G0151	0	0.474343	0	0	0	0	0	0	0	0	0	0	0	0	0.07
GhNAC230	Gh_D09G0298	0.0576439	0.402259	0.329564	0	0.288805	0.770547	0.0888533	0.218483	0.61	0.97	0.58	0.2	0	0.25	0.23
GhNAC231	Gh_D09G0480	0	2.57083	0.120169	0	0.140162	0	0	0.0633349	0	0	0	0.1	0	6.37	2.62
GhNAC232	Gh_D09G0716	0	0	0	0	0	0	0	0	0	0	0	0	0	0	0
GhNAC233	Gh_D09G0943	8.09316	1.61674	0	0.703248	0	0.698617	11.035	0.0970083	3.56	32.58	0.37	0.15	1.59	2.2	5.97
GhNAC234	Gh_D09G0950	1.38505	0.198636	0.815441	7.73646	0.237979	0.667763	0.329769	1.77818	0.84	0.65	0.35	0.33	0.3	0.15	1.08
GhNAC235	Gh_D09G1069	0	0	0	0	0	0	0	0	0	0	0	0	0	0	0.08
GhNAC236	Gh_D09G1631	1.08101	0.507351	0.174952	0.165133	0	0.656649	0.377319	0	0.17	0	0	0.13	0	0	0
GhNAC237	Gh_D09G1773	30.5979	70.1246	7.69081	45.5588	6.64251	30.5709	74.2735	2.87247	17.27	74.61	7.67	8.63	13.92	28.02	59.99
GhNAC238	Gh_D09G1785	0.6088	0.268564	1.3766	0	6.64541	0.257575	0	0	0	0	0	0	0	0	0
GhNAC239	Gh_D09G2356	0	0	0	0	0	0	0	0	0	0	0	0	0	0	0
GhNAC240	Gh_D09G2357	0	0	0	0	0	0	0	0	0	0	0	0.16	0	0	0
GhNAC241	Gh_D10G0263	0	0	0	0.437425	0.180252	0	0	0	0	0	0	0	0	0	0
GhNAC242	Gh_D10G0772	2.17944	4.19598	3.5029	30.9909	7.57122	5.32003	4.13712	3.92594	20.3	13.07	50.13	2.83	0.72	0.97	5.48
GhNAC243	Gh_D10G0792	0.52563	0	0	0	0	0.331137	0	2.20373	0.09	0	0.06	0	0	0	0.85
GhNAC244	Gh_D10G2317	0	0	0	0	0	0	0	0	0	0	0	0	0.15	0	0
GhNAC245	Gh_D10G2319	0	0	0	0	0	0	0	0	0	0	0	0	0	0	0
GhNAC246	Gh_D10G2512	0	0	0	0	0	0	0	0	0	0	0	0	0	0	0
GhNAC247	Gh_D10G2514	0	0	0	0	0	0	0	0	0	0	0	0	0	0	0
GhNAC248	Gh_D10G2538	3.82371	9.87597	9.13442	7.0929	9.43448	7.16963	8.53156	11.8533	6.99	9.29	6.51	2.19	5.07	8.97	3.67
GhNAC249	Gh_D11G0160	54.4641	74.9057	13.8766	39.3294	9.23656	21.5764	70.7511	6.17125	30.71	111.31	9.29	7.95	16.31	43.7	58.52
GhNAC250	Gh_D11G0285	20.8286	0	0.145696	0	0	0	0.314229	0.0764667	0	0	1.68	0.13	0.22	0	0
GhNAC251	Gh_D11G0347	1.77719	7.35221	1.04641	13.6378	16.8189	4.24589	1.25384	6.25448	2.22	0.99	3.43	1.29	4.46	33.87	17.71
GhNAC252	Gh_D11G0448	0.594535	0.782314	1.90653	0	0	0.469523	0.324637	0.0530596	0.28	0.13	0.38	0	0	0	0.07
GhNAC253	Gh_D11G0608	15.0773	24.6964	16.9863	6.72368	6.0494	19.8258	14.7497	13.3926	9.15	12.92	12.28	22.12	44.91	25.54	16.05
GhNAC254	Gh_D11G0701	0.54859	2.12157	1.21827	0.643873	0.324345	0.982087	0.26875	0.400115	0.12	0.31	0.4	0.19	0.81	0.79	0.33
GhNAC255	Gh_D11G0743	9.98396	30.3567	4.89805	98.4185	56.6949	11.9271	5.54614	3.09665	1.3	0.28	67.31	4.03	8.67	5.1	9.5
GhNAC256	Gh_D11G1062	0.313797	1.16987	12.504	0.0937159	0.467138	0.374449	0.215753	7.19408	0	0	0	0	0	1.14	0.86
GhNAC257	Gh_D11G1073	1.19352	0.0926548	0.475099	1.51259	0.221917	0.97796	0.614828	0.251444	0.7	0.56	0.2	0.15	0	1.01	0.81
GhNAC258	Gh_D11G1074	36.9467	1.43002	0.976218	0.912884	0.190116	7.68404	6.49219	0.690441	25.97	26.78	2.03	6.89	20.66	3	3.96
GhNAC259	Gh_D11G1725	0.132071	0.157555	0.214458	0.249994	0	0.550996	0.346926	0.0285712	0.28	0.23	0.37	0.04	0.08	0	0.15
GhNAC260	Gh_D11G1793	0.879443	0	0.329773	0.206169	0	0.411623	0	0.348202	0.64	0.37	0.29	0	0.15	0.62	0.15
GhNAC261	Gh_D11G2467	0.304877	47.9945	1.64326	1.64369	0.255681	0.102555	1.77211	5.55264	0	0	8.48	4.56	22.41	1	13.18
GhNAC262	Gh_D11G2469	1.52204	40.2995	1.27982	10.9981	19.2934	6.38912	4.25552	1.91543	10.64	2.44	195.92	10.9	4.67	1	34.63
GhNAC263	Gh_D11G2947	0	0	0.106651	0	0	0.69881	0	0.0563361	0	0	0.08	0	0	0	0.08
GhNAC264	Gh_D11G3512	0.668198	0.469829	2.26495	2.59251	1.31833	1.06213	2.79135	3.04868	8.42	2.67	17.06	1.19	2.09	0	2.23
GhNAC265	Gh_D12G0132	46.1876	15.1439	4.7255	0.426921	0.783552	15.4411	1.21321	0.699492	3.9	4.76	59.8	3.55	1.91	0.66	2.31
GhNAC266	Gh_D12G0347	0.517129	0.791389	0.27174	0.25549	0	0.636563	1.02564	0.214276	0.66	1.77	0	1.28	0.73	1.34	2.08
GhNAC267	Gh_D12G1169	2.78087	0.441387	2.89554	0	1.58529	0	0	0.28755	0	0	0.06	0	0	3	1.95
GhNAC268	Gh_D12G1407	0.669133	0.804756	5.11341	0.129966	0	0	0.149033	1.01671	0	0	0	0	0	5.08	2.34
GhNAC269	Gh_D12G1684	3.13386	7.92407	5.66499	1.26547	0.395133	5.06124	4.10327	2.37581	5.31	10	6.92	5.36	4.21	3.78	3.75
GhNAC270	Gh_D12G1761	1.85016	4.65867	1.4882	0.697547	0.868456	3.58198	7.9098	42.6206	15.98	4.65	21.82	1.33	3.07	45.36	45.28
GhNAC271	Gh_D12G2088	89.2093	16.4124	8.08111	1.67316	3.4655	6.56595	1.28157	1.50356	0.13	0.73	1.3	1.24	1.29	6.47	4.14
GhNAC272	Gh_D12G2169	0.493785	0.212595	0.764259	0.204758	0	0.102206	0.470962	0.461181	0.44	0.39	0.3	0.17	0.16	0.65	0.16
GhNAC273	Gh_D12G2359	0.101215	0	0.290191	0	0	0	0.625897	1.94483	0	0.07	0	0	12.95	38.79	11.44
GhNAC274	Gh_D12G2375	6.06807	14.5094	13.8282	9.33221	2.25243	9.54448	14.5243	7.42855	30.16	27.61	21.8	8.99	10.39	16.81	10.98
GhNAC275	Gh_D12G2767	0.196924	7.04877	1.13981	7.77454	7.1383	0	0.307286	1.42151	3.6	4.37	48.28	3.82	0.82	0.43	18.71
GhNAC276	Gh_D13G0769	0.0691027	0.0965997	0.0991097	0	0	0	0.106882	0.157253	0	0	0	0	0	0	0.08
GhNAC277	Gh_D13G1072	1.96832	10.5354	0.99337	0.939842	0.692646	1.49263	1.07118	0.723604	0.18	0.9	0.61	0.29	0.26	0.8	2.14
GhNAC278	Gh_D13G1271	0.159311	0.225559	0	0.22301	0.272477	0.44169	0.253246	0	0.22	0.15	0	0	0	0	0.15
GhNAC279	Gh_D13G1327	0.2985	0	0.122918	0	0	0.230246	0	0.0647545	0.14	0	0.18	0	0	0	0.09
GhNAC280	Gh_D13G1526	5.25913	3.19964	4.16293	4.82833	9.46019	2.2562	0.472562	6.70944	0	0.23	0.58	0.09	0.31	48.05	16.84
GhNAC281	Gh_D13G1561	0.339602	0	0.216891	0	0	0	0	4.23774	0.72	0.17	0.39	0.09	0	0.35	1.15
GhNAC282	Gh_D13G1759	2.19737	11.3584	6.84834	1.50477	1.6235	1.90309	0.80777	0.452159	2.75	1.9	4.48	3.01	4.48	1.87	2.4
GhNAC283	Gh_Sca004760G01	0.186011	0.349395	0	0	0	0	0.195009	0	0	0	0	0	0	0	0

## Sheet: GhNAC stress
Name	GeneID	1h CK	3h CK	6h CK	1h heat	3h heat	6h heat	1h salt	3h salt	6h salt	1h cold	3h cold	6h cold	1h PEG	3h PEG	6h PEG
GhNAC1	Gh_A01G0013	0.856787	2.45246	5.81755	0.157885	4.06005	4.44681	4.97555	1.71906	9.32525	0.882882	2.06202	2.25779	0.826537	4.00149	7.09404
GhNAC2	Gh_A01G0073	0	0	0	0	0	0	0	0	0	0	0	0	0	0	0
GhNAC3	Gh_A01G0131	0	0	0	0	0	0	0	0	0	0	0	0	0	0	0
GhNAC4	Gh_A01G0250	2.29018	2.88512	3.70207	0.755237	4.18838	3.12901	2.09626	2.30857	4.71849	1.40432	1.09614	1.80725	1.7558	3.09734	3.40834
GhNAC5	Gh_A01G0267	0.473431	0.501087	0.310712	0.264412	0.432305	0.733035	0.45477	1.14311	0.413482	0.586898	0.849779	0.413714	0.831338	0.563506	0.254884
GhNAC6	Gh_A01G0440	0.136298	0.722349	0.136507	0.228656	0.0931345	0.126697	0.488393	0.0579888	0.357337	0.126146	0.0729012	0	0.262285	0.327359	0.148127
GhNAC7	Gh_A01G0497	1.41669	1.25348	0.740898	0.634527	1.1249	0.974684	2.27009	1.45516	0.978107	1.38897	2.00465	0.393237	1.14886	1.06787	0.483114
GhNAC8	Gh_A01G0819	0.0672197	0	0	0	0.0911528	0.12351	0	0.11342	0	0	0.142398	0.173431	0.0649204	0	0
GhNAC9	Gh_A01G2064	2.22455	0.596635	0.286628	0.350729	1.85388	0.658088	7.54506	1.86851	1.84929	3.29151	2.857	10.6496	2.30135	0.861993	0.612898
GhNAC10	Gh_A01G2142	0	0.551249	1.0095	0.408746	1.75482	1.42997	0.741831	0.88915	2.54064	1.87609	2.10398	0.672645	0.613675	0.912855	0.272413
GhNAC11	Gh_A02G0101	0.401767	0.261722	0.560544	0.207362	0.608774	0.494642	0.333832	0.34386	0.67072	0.525349	0.360586	0.416857	0.361224	0.358763	0.37475
GhNAC12	Gh_A02G0114	0	0	0	0	0.0617879	0	0	0	0	0	0	0	0	0	0
GhNAC13	Gh_A02G0150	0	0	0	0	0	0.405637	0	0	0	0	0	0	0	0	0
GhNAC14	Gh_A02G0634	5.01495	5.72451	9.76382	3.31442	11.2356	12.4915	6.21463	6.56083	12.7767	5.83013	6.8008	2.94756	5.20627	8.63888	7.91067
GhNAC15	Gh_A02G0749	9.33964	13.1703	12.2313	10.3272	22.8002	20.0155	34.0715	26.1076	39.9046	12.515	15.1542	30.4158	21.6396	21.2839	11.4469
GhNAC16	Gh_A02G0941	2.48582	2.60819	3.03344	1.00709	1.86971	2.32798	2.92156	3.01577	3.08983	2.0747	1.64757	1.68543	2.23781	2.93863	4.38324
GhNAC17	Gh_A02G0977	0	0	0.123434	0.0991066	0	0.112122	0.0885444	0.104611	0	0.0572423	0	0.157482	0.243242	0	0.132603
GhNAC18	Gh_A02G1625	0.162867	0.17148	0.162644	0	0	0.152202	0.23456	0	0.106857	0.0758529	0.0880282	0.429592	0.234359	0.194321	0.176222
GhNAC19	Gh_A02G1687	0	1.14773	0.259605	0.209859	4.37267	3.18645	0.387439	0.346272	2.77927	0.367411	1.01797	0.347433	0.127761	0.631612	0
GhNAC20	Gh_A03G0024	0.235738	0.166869	0.310794	0.376666	0.426607	0.861579	0.225335	0.267785	0.808929	0	0.337132	0.202744	0.304393	0.75542	0.33479
GhNAC21	Gh_A03G0506	0.178004	0	0.52981	0	0.122053	0.165047	0.515535	0.0761294	0.116609	0.0830513	0.0964129	0.233212	0.256146	0.106177	0
GhNAC22	Gh_A03G0874	0	0	0	0	0.0847954	0	0	0.0524321	0	0.0580697	0	0	0	0	0
GhNAC23	Gh_A03G0887	0.187682	0.602222	0.742589	0	0.897127	0.688301	1.22533	1.36802	0.852336	0.174785	2.02458	1.94353	0.910783	0.565609	1.40274
GhNAC24	Gh_A03G1332	17.2736	18.3008	9.75068	9.00098	33.817	46.4093	16.3388	8.81732	22.5116	22.0746	18.5261	12.7554	21.9848	15.1902	6.67182
GhNAC25	Gh_A03G1333	0.326355	0.474046	0.217521	0.535419	0.604164	0.203861	0.479352	0.948073	0.144399	0.202273	0.354923	0.286092	0.844446	0.526804	0.234816
GhNAC26	Gh_A03G1843	0	0	0.191988	0.156273	0.529866	0.178793	0.1403	0.249536	0.504058	0.537318	0.524158	0.2523	0	0.233089	0.103555
GhNAC27	Gh_A03G1986	0.269828	0.279701	0.134277	0	0.0918235	0.248885	0.484525	0.396478	0.349829	0.440526	0.651381	0.353939	0.325597	0.482107	0.218209
GhNAC28	Gh_A04G0414	0	0.184937	0	0	0.238452	0.16106	0.62907	0.0746204	0	0.241982	0	0.227917	0.168249	0.415053	0.0932683
GhNAC29	Gh_A04G0422	0	0	0.301756	0.254918	0.217546	0	0	0	0	0	0.175382	0	0	0	0
GhNAC30	Gh_A04G0481	0.218507	0.697454	0.427425	0.354615	1.04788	0.607038	0.475978	0.0938979	1.14212	0.811892	0.950004	0.573106	0.951809	0.777427	0.698265
GhNAC31	Gh_A04G0634	0	0	0	0	0.0979762	0.267886	0	0.0605172	0.186741	0	0	0	0	0	0.0772238
GhNAC32	Gh_A04G0868	55.9431	62.9051	60.6428	17.9136	76.2003	76.8884	35.1236	28.7242	43.4115	42.9262	27.648	12.8248	37.4871	38.0426	35.7633
GhNAC33	Gh_A04G1299	0.0728557	0.459908	0.439111	0	0.0991104	0.133213	0.523121	0.123831	0.18732	0.339864	1.16958	1.31691	0.424981	0.262848	0.545753
GhNAC34	Gh_A04G1303	1.97061	1.38503	0.887376	0.240518	1.4997	2.17988	7.80701	2.10644	4.60876	3.27399	3.86288	10.7344	2.00207	1.86303	1.26508
GhNAC35	Gh_A05G0197	1.0973	0.827216	0.703986	0.164363	0.540783	0.367006	0.992858	1.08382	0.899232	0.64608	1.10468	0.642904	0.678827	1.38082	0.432674
GhNAC36	Gh_A05G0652	0.637214	0.606191	0.353621	0	0.236432	0.214553	0.498928	0.730356	0.452938	0.108105	0.495371	0.602873	0.171012	0.0707415	0.250937
GhNAC37	Gh_A05G1339	0.95572	1.17846	1.25558	0.253041	0.861174	0.729089	1.4792	1.48471	1.96206	1.40078	1.62597	0.823515	0.85286	1.91002	1.27842
GhNAC38	Gh_A05G1381	0	0	0	0	0	0	0	0.0616576	0	0	0	0	0	0	0
GhNAC39	Gh_A05G1526	0.926312	0.902858	1.22572	0.293944	0.499519	1.00748	1.23509	1.65557	0.943901	1.20121	0.457011	2.20149	0.903984	2.07635	0.591064
GhNAC40	Gh_A05G1684	0.485065	2.17046	1.95537	0.348419	1.4253	2.57889	2.50018	2.05207	6.80272	0.583827	0.52275	0.365307	1.19901	3.15147	3.60311
GhNAC41	Gh_A05G1766	1.53769	1.86818	1.74577	0.646352	2.14704	2.73961	1.82489	1.17252	2.95654	0.806546	0.631852	1.02511	1.65895	1.03655	1.46869
GhNAC42	Gh_A05G2095	4.5842	4.42589	8.52433	3.74958	9.34063	13.3961	4.40619	4.88969	13.5285	4.21526	3.86935	3.59912	4.33621	7.35583	8.4324
GhNAC43	Gh_A05G2506	27.5439	23.7773	21.8291	10.3403	25.1974	29.8593	26.3606	21.1663	27.7144	21.1295	17.1208	18.4067	21.1636	24.6929	22.4551
GhNAC44	Gh_A05G2509	4.95161	6.05223	4.01411	2.28976	2.82146	3.73224	4.34029	3.88511	4.36877	4.08682	3.55263	3.35409	4.84464	5.64038	3.87902
GhNAC45	Gh_A05G2928	0.297231	2.60437	2.6035	0.770096	8.39263	6.58663	6.21673	1.18778	10.1841	1.11411	2.36272	6.96943	0.704418	4.17645	2.08153
GhNAC46	Gh_A05G3023	0	0	0	0	0	0	0	0	0	0	0	0	0.112523	0	0
GhNAC47	Gh_A05G3310	0	0.830114	1.93931	0.483797	8.04241	24.6896	0.853953	1.92406	5.49977	1.46757	28.2968	62.033	0.190089	0.818975	1.57125
GhNAC48	Gh_A05G3322	0	0	0	0	0.21855	0	0	0	0	0	0	0	0	0	0
GhNAC49	Gh_A05G3555	0.856731	0.559202	0.860998	0.261068	0.937875	0.487219	0.53454	0.358842	0.410942	0.347102	0.282676	0.275258	0.67923	0.453478	0.575541
GhNAC50	Gh_A06G0097	3.74105	4.99919	4.18397	2.99538	6.049	6.82212	5.33352	3.44301	7.56602	4.96351	3.32361	1.89621	4.5957	3.86248	5.86227
GhNAC51	Gh_A06G0601	0.890828	0.932166	1.204	0.877663	0.80503	1.63205	0.635055	1.37158	0.760638	0.68766	0.730222	1.26511	0.872277	0.841738	0.587426
GhNAC52	Gh_A06G0970	0	0	0.154196	0	0	0	0	0.0670178	0	0	0	0	0	0	0
GhNAC53	Gh_A06G1226	0	0	0	0	0	0	0	0	0	0	0	0	0	0	0.0919218
GhNAC54	Gh_A06G1758	0	0	0	0	0	0	0	0	0	0	0	0	0	0	0
GhNAC55	Gh_A06G1759	0	0	0	0	0	0	0	0	0	0	0	0	0	0	0
GhNAC56	Gh_A06G1910	64.7216	68.2325	69.3761	35.5189	151.328	188.68	106.291	90.5423	181.305	40.6297	95.2393	137.723	67.3189	103.421	62.8624
GhNAC57	Gh_A06G1947	0.416013	0.175721	1.15175	0.414871	1.25297	0	1.07835	0.70982	1.19494	0.154601	1.88998	1.97156	0.400431	0.494836	1.07357
GhNAC58	Gh_A06G2028	0.509015	0.714138	0.333956	0.268193	0.458333	0.154553	0.12138	0.143383	0.109471	0.31617	0.273941	0.438335	0.247053	0	0.541734
GhNAC59	Gh_A06G2114	5.73194	4.73186	4.75432	2.20128	2.7778	3.30959	2.66388	3.41171	2.63708	3.29629	1.78364	1.6894	4.82171	3.11023	3.31122
GhNAC60	Gh_A07G0349	0.295077	0	0	0	0	0	0.318493	0.0626787	0.0973031	0.206467	0.0797962	0.195909	0.212121	0.176058	0.161344
GhNAC61	Gh_A07G0558	0.452548	1.47139	0	0.377276	0.941603	1.06805	1.32435	0.59343	0.30404	0	0.124284	0	0.217703	0.406007	0.245619
GhNAC62	Gh_A07G0739	0.0765812	0	0	0	0.103509	0	0	0	0.0985731	0	0	0	0	0.0917434	0
GhNAC63	Gh_A07G1009	0.229271	1.98271	0.674686	0	1.41189	1.69669	5.52283	0.593709	0.911562	0.320456	0.884302	2.13703	0.557419	0.551353	0.244706
GhNAC64	Gh_A07G1218	1.62345	2.01605	6.20038	1.99504	7.86218	7.84742	1.87552	4.11011	10.1546	2.63567	2.13617	1.43111	1.83102	4.62308	5.24353
GhNAC65	Gh_A07G1226	0	0	0	0	0	0	0	0	0	0	0	0	0	0	0
GhNAC66	Gh_A07G1402	0	0	0	0.153875	0	0	0.280357	0	0	0	0	0	0.0946705	0	0
GhNAC67	Gh_A07G1811	0.606601	0	0.973888	0.776938	3.35891	1.54506	0.692145	0.614002	3.33415	0.670614	1.2158	0.928115	0.532959	0.7342	0.519433
GhNAC68	Gh_A07G1948	0	0.18536	0.174821	0	0.12142	0	0	0.0752787	0	0.16671	0.290998	0	0.0855391	0	0
GhNAC69	Gh_A07G2132	0.227887	0	0.22308	0	0.314899	0.64035	0.498139	0.0981735	1.5149	0.107105	0	0.612104	0.217513	0.268106	0.367129
GhNAC70	Gh_A08G0336	0.659395	0.22684	0.295842	0.117445	0.147188	0.397302	0.154499	0.39454	0.0465309	0.272181	0.269843	0.280653	0.250158	0	0.0785602
GhNAC71	Gh_A08G0932	0.684746	0.49861	1.05107	0.570644	2.20089	3.09685	0.683686	0.867996	3.49936	0.260587	0.756569	0.610618	0.435319	0.92802	1.72069
GhNAC72	Gh_A08G0961	0	0.122748	0	0.192275	0.15958	0.21723	0.252565	0.0986046	0.076437	0.109422	0.188104	0	0.173046	0.0715822	0.126989
GhNAC73	Gh_A08G1086	1.47582	1.94163	2.44912	1.0741	2.37612	3.23358	2.58538	3.30087	2.41689	2.39632	1.04933	0.567705	1.77671	3.54133	2.72275
GhNAC74	Gh_A08G1428	1.19116	1.72229	0.593561	0.838557	0.915452	1.37523	0.85978	0.253062	0.289566	1.04014	0.640801	0	1.16263	1.42966	0.717527
GhNAC75	Gh_A08G1552	0	0	0.273074	0	0.0934042	0	0.394208	0.115525	0	0.0640562	0.295114	0	0	0.246074	0.0736721
GhNAC76	Gh_A08G1691	0	0	0	0	0	0	0	0.0863589	0	0	0	0	0	0.120323	0.108658
GhNAC77	Gh_A08G1743	0.193761	0.10156	0.0975052	0.229812	0.649625	0.525407	0.0687276	0.202396	0.308312	0.0447872	0.152797	0	0	0	0.103857
GhNAC78	Gh_A08G1953	0	0	0	0	0	0	0	0	0	0.342376	0	0	0	0	0
GhNAC79	Gh_A08G2042	0	0	0	0	0	0	0	0	0	0	0	0	0	0	0
GhNAC80	Gh_A08G2055	0.460937	0.392085	0.367842	0	0.128063	0.347986	0.133785	1.42675	0.367637	0.1714	0.199828	0.976971	0.614929	0.109075	0.600354
GhNAC81	Gh_A08G2056	7.38898	9.38391	13.9831	2.14915	6.65633	6.59336	3.90672	8.9998	4.73743	4.3879	3.41544	2.44024	9.49256	7.99193	6.56581
GhNAC82	Gh_A08G2057	0	0	0.184076	0	0.253229	0.517052	0	0.472121	0.362711	0.0854939	0.400675	0	0.2634	0.109244	0.29738
GhNAC83	Gh_A08G2288	0	0	0	0.129238	0.215027	0	0	0	0.310039	0	0	0	0	0.0950135	0
GhNAC84	Gh_A08G2289	0	0	0	0	0	0	0	0	0	0	0.0804667	0.19457	0	0	0
GhNAC85	Gh_A09G0040	0	0	0	0	0	0	0	0	0	0	0	0	0	0	0
GhNAC86	Gh_A09G0159	0	0.261798	0.126829	0	0.255229	0.810902	0	0.105216	0.163108	0.058258	0.334573	0	0.0613295	0.0761047	0.135181
GhNAC87	Gh_A09G0294	0.993688	0.436617	0.319755	1.28362	1.56135	0.869085	0.82368	0.306588	0.611233	0.438945	0.501192	0.542393	0.567055	0.511828	0.283154
GhNAC88	Gh_A09G0474	0	0	0	0	0	0	0	0	0	0	0	0	0	0	0
GhNAC89	Gh_A09G0703	0	0	0	0	0	0	0	0	0	0	0	0	0	0	0
GhNAC90	Gh_A09G0913	0	0.271781	0	0.418988	0.533226	0	0	0.778294	0.16981	0	0.425788	1.70911	0	0	0
GhNAC91	Gh_A09G0920	0.459125	0	0.265724	0.442832	0	0.122239	0.18886	0.167219	0.257325	0.244699	0.493838	0.172564	0.0631213	0.234828	0
GhNAC92	Gh_A09G1062	0	0	0	0	0	0	0	0	0	0	0	0	0	0	0
GhNAC93	Gh_A09G1149	0	0	0	0	0	0	0	0	0	0	0	0	0	0	0
GhNAC94	Gh_A09G1559	0.357914	0.511422	0.234817	0.604218	0.497374	0.677441	0	1.0349	0.159725	0.446014	0.26285	0	0.341854	0.282509	0
GhNAC95	Gh_A09G1677	2.29872	3.30031	6.86185	3.16314	9.06288	8.81662	3.14292	3.71315	9.81225	2.93581	6.34661	27.4213	3.36702	5.66558	4.18637
GhNAC96	Gh_A09G2371	0	0	0	0	0	0	0	0	0	0	0	0	0.0589645	0	0
GhNAC97	Gh_A10G0263	0	0	0	0	0	0	0	0.0902188	0	0	0	0	0	0	0
GhNAC98	Gh_A10G0607	7.9042	7.16158	5.29935	4.72978	1.89872	2.87658	10.0644	4.82256	2.60233	9.25315	4.43485	2.75062	11.3031	6.85806	4.53194
GhNAC99	Gh_A10G0627	2.33952	2.67286	2.24868	0.572863	1.72872	1.5089	2.3033	2.66016	1.66811	2.49256	3.96482	2.71124	2.03666	2.13809	0.854165
GhNAC100	Gh_A10G1796	1.80438	2.66198	2.36044	1.33477	2.21642	2.97822	2.33916	2.63014	3.38593	1.5281	1.4645	2.16789	2.23864	3.09168	3.46948
GhNAC101	Gh_A10G1944	0	0	0	0	0	0	0	0.0404433	0	0	0.0511754	0	0	0	0
GhNAC102	Gh_A10G2008	0	0	0	0	0	0	0	0	0	0	0	0	0	0	0
GhNAC103	Gh_A10G2021	0	0	0	0	0	0	0	0	0	0.0622102	0.143282	0	0	0	0
GhNAC104	Gh_A10G2022	0	0	0	0	0	0	0	0	0	0	0	0	0	0	0
GhNAC105	Gh_A10G2023	0	0	0	0	0.104981	0	0	0	0	0	0	0.201337	0	0	0
GhNAC106	Gh_A11G0147	4.74172	5.64638	4.80694	2.18434	5.59073	5.82698	6.68779	6.37054	7.65864	6.15077	4.8063	2.93026	5.14048	4.95738	4.36041
GhNAC107	Gh_A11G0266	0	0.214542	0	0.479042	0.137001	0.184915	0.143476	0	0.130811	0	0.426108	0	0.0955604	0.720941	0
GhNAC108	Gh_A11G0290	0.074647	0	0.754501	0	0.206244	0	0.107796	0.192035	0.198546	0	0	0	0.0720994	0.0904224	0.491437
GhNAC109	Gh_A11G0348	3.15003	1.15726	1.38595	0.608154	2.29522	2.44852	3.72381	2.39929	2.96102	1.64779	1.83769	0.987369	1.97349	3.84793	1.71745
GhNAC110	Gh_A11G0386	0.45697	0.412046	0.392511	0.106417	0.177568	0.719528	0.18731	0.497357	0.337575	0.242344	0.348549	0.337892	0.508299	0.236229	0.351596
GhNAC111	Gh_A11G0524	12.1815	12.6004	15.3826	5.86389	12.5219	17.5426	12.6879	10.7424	15.3888	7.74188	8.17412	6.65736	16.6412	13.1149	10.8215
GhNAC112	Gh_A11G0613	0.150471	0	0.151669	0	0.310333	0.140641	0	0.0645253	0.0990189	0.0702194	0	0	0	0	0
GhNAC113	Gh_A11G0633	0.488931	0.693449	2.09911	0.526072	0.88869	2.24451	0.702698	0.904165	1.68888	0.225533	0.173246	0.209501	0.866404	0.981565	1.22352
GhNAC114	Gh_A11G0915	0	0.135875	0	0	0	0	0	0	0	0.0601302	0.0689294	0	0	0	0
GhNAC115	Gh_A11G0931	0.912585	0.765073	0.618481	1.09818	0.91168	0.338518	0.437249	0.563572	0.794271	1.98749	2.4762	0.951463	0.777615	0.816517	0.395342
GhNAC116	Gh_A11G0932	3.14996	2.06899	2.88413	8.15925	11.0448	6.29222	2.45017	2.42287	4.13383	4.63855	4.16763	2.11145	2.41767	3.79125	1.13366
GhNAC117	Gh_A11G1568	0.099925	0	0.135256	0.0561293	0.0449466	0	0	0.303692	0	0.216005	0.104407	0.0858579	0	0	0
GhNAC118	Gh_A11G1635	0.639993	0.149799	0.288341	0.23419	0.778622	0.53044	0.616202	0.482303	0.56063	0.265771	0.306835	0.373083	0.627336	0.259459	0.462195
GhNAC119	Gh_A11G2165	0.573134	0.15207	0.581711	0	0.294075	1.20009	0.309863	0.306276	1.21893	0.531545	0.693559	0.562389	0.0699408	0.607322	0.545374
GhNAC120	Gh_A11G2168	1.48503	1.92554	0.905696	0.301597	1.21583	2.92465	2.30016	1.74933	3.30453	1.30847	2.67664	5.58025	0.635497	1.97272	2.69193
GhNAC121	Gh_A11G2580	0.688366	0.869073	0.977538	0.33979	0.470589	0.25643	0.198624	0.699277	0.632247	0.578728	0.148277	0.36064	1.14785	1.00536	0.521959
GhNAC122	Gh_A11G3079	0	0	0	0	0	0	0	0	0	0	0	0	0	0.128858	0
GhNAC123	Gh_A12G0118	2.82457	4.83404	5.88047	0.534125	1.7877	1.22423	1.88985	5.08377	1.08517	1.04032	1.81077	3.05901	1.79204	2.95553	2.0476
GhNAC124	Gh_A12G0319	0.267853	0.776744	2.8974	0	1.24739	2.91701	1.43321	0.077842	4.58894	0.16522	0.386502	0.23831	0.515588	0.973589	2.86508
GhNAC125	Gh_A12G1049	0	0	0.115796	0	0.0787876	0	0	0.0485254	0	0.0532723	0.244162	0	0.0554311	0.0688281	0
GhNAC126	Gh_A12G1285	0.736218	0.19466	0.546547	0	0.252578	0.512013	0.534582	0.313969	0.359551	0.171424	0.297	0	0.354172	0.548493	0.0981579
GhNAC127	Gh_A12G1505	0	0	0	0	0.261977	0.176475	0.139516	0.495062	0	0.179354	0.732339	0.251414	0.0946335	0	0
GhNAC128	Gh_A12G1557	3.88476	3.72678	5.93351	2.52986	7.53286	7.49227	2.81354	3.5836	6.67599	3.80608	2.73412	3.68383	3.09447	5.7411	4.8879
GhNAC129	Gh_A12G1620	0	0	0	0	0	0	0	0	0	0	0	0	0.0688049	0	0
GhNAC130	Gh_A12G1908	0.228678	0.806978	0	0.511561	0.627208	0.284669	0.219875	0.065073	0.60283	0.354513	0.898522	0.200034	0.365296	0.273472	0.16552
GhNAC131	Gh_A12G1990	0.352961	0.148669	0.572562	0.232442	0.579574	0.394822	0.40771	0.358969	0.185454	0.659551	0.608979	0	0.41524	0.515219	0.152941
GhNAC132	Gh_A12G2179	0.126728	0	0	0	0	0	0	0.0533911	0	0	0.269268	0	0	0	0.0677728
GhNAC133	Gh_A12G2195	4.78096	6.83077	11.0043	2.38131	7.16938	13.1304	6.01045	8.68053	20.2006	3.84419	2.24479	3.31083	4.37464	11.8688	12.4565
GhNAC134	Gh_A13G0551	0	0	0	0	0	0	0	0.0847294	0	0.0906752	0.105678	0	0	0.117687	0
GhNAC135	Gh_A13G0565	0	0.186222	0	0	0	0	0	0	0	0	0	0	0	0	0
GhNAC136	Gh_A13G0575	0	1.03362	0	0.269034	0	0.301315	0	0.14046	0	0.292238	0	0	0.147535	0	0
GhNAC137	Gh_A13G0655	0	0	0	0	0	0	0	0	0	0.1205	0.0692031	0	0	0	0
GhNAC138	Gh_A13G0828	0.770985	0.650369	0.311736	0.259732	0.530826	0.145158	0.557508	0.131517	0.610968	0.503295	2.00258	1.83539	0.373047	0.647788	0.586641
GhNAC139	Gh_A13G1020	0	0	0	0	0	0	0	0	0	0.179135	0	0	0	0.442074	0.20283
GhNAC140	Gh_A13G1061	0.1602	0.338157	0	0	0	0.153157	0.116759	0.0688466	0	0	0	0	0	0.0956553	0.0879043
GhNAC141	Gh_A13G1229	0	0	0.14196	0	0	0.263383	0.408033	0.240545	0.555296	0.0662077	0.0762411	0	0.206242	0.0850973	0.0768174
GhNAC142	Gh_A13G1259	0	0	0	0	0	0	0	0	0.0905682	0	0	0	0	0	0
GhNAC143	Gh_A13G1439	0	0	0	0	0	0.340669	0	0	0.241124	0	0	0	0	0	0.373578
GhNAC144	Gh_D01G0012	0.727121	3.39379	7.14335	0.596119	3.70445	3.18623	5.5002	1.90718	6.74688	1.2393	2.13237	1.60732	1.16375	4.4196	6.21927
GhNAC145	Gh_D01G0073	0	0	0.167839	0	0.0556311	0	0	0.0692455	0.0529113	0.0380269	0.128903	0.104659	0.0803322	0.0505187	0.0447441
GhNAC146	Gh_D01G0249	2.71962	7.53749	6.47215	0.813012	3.16203	5.80996	6.53074	6.13311	13.7658	2.29287	2.73928	0.642981	2.56961	12.8778	9.7113
GhNAC147	Gh_D01G0278	0.543777	0.487631	0.622813	0.529275	0.748735	0.145985	0.33716	0.727653	0.205392	0.729398	0.423369	0.208005	0.818252	0.276753	0.25375
GhNAC148	Gh_D01G0448	0	0	0	0	0.189821	0.128572	0	0	0	0	0	0.179735	0	0.0839184	0
GhNAC149	Gh_D01G0514	1.37965	0.610669	0.581017	1.16367	4.64557	2.67323	8.94561	1.47868	8.72541	3.64034	5.60269	35.0629	2.76204	1.74492	1.71298
GhNAC150	Gh_D01G0847	0	0	0	0.213866	0	0	0.0963073	0.17054	0	0	0	0.345771	0.0662666	0	0
GhNAC151	Gh_D01G2346	0	0.159939	0	0.126014	0.206885	0	0.108507	0.322426	0.295973	0	0.0809554	0.19763	0.218916	0	0
GhNAC152	Gh_D02G0122	0	0	0	0	0	0	0	0	0	0	0.058742	0	0	0.0662876	0
GhNAC153	Gh_D02G0123	0	0	0	0.108063	0.271454	0	0	0.0564725	0.171652	0.0621413	0.213132	0	0	0.162313	0.0717876
GhNAC154	Gh_D02G0124	0.270187	0	0	0	0.0603001	0	0	0	0	0.0414105	0.0935213	0.225885	0.0885869	0	0.048279
GhNAC155	Gh_D02G0149	0.0389138	0	0	0	0	0	0	0.0322548	0	0.0361819	0	0	0	0	0
GhNAC156	Gh_D02G0187	0	0	0	0	0	0	0	0	0	0	0	0	0	0	0
GhNAC157	Gh_D02G0682	5.73097	6.43463	8.42644	2.62377	11.1383	11.2999	6.73416	7.29968	13.3498	6.63865	4.84839	3.58744	4.5278	8.32648	8.52568
GhNAC158	Gh_D02G0790	7.18016	8.79964	9.55699	8.708	31.0717	21.7922	21.6407	16.9432	33.1842	6.53367	11.3666	26.191	14.1277	17.9258	10.482
GhNAC159	Gh_D02G1257	0	0	0	0	0	0	0	0	0	0	0	0	0	0	0
GhNAC160	Gh_D02G1270	0	0.590749	0.548146	0	0.12703	0.348509	0.660981	0.0790117	0.737068	0.0844763	0.196979	0.727743	0.0866573	0.328565	1.00505
GhNAC161	Gh_D02G1769	18.7731	21.6723	15.4135	13.9431	48.5309	41.3189	25.4996	11.183	21.6363	35.2713	18.9074	14.2191	32.0271	29.038	11.0826
GhNAC162	Gh_D02G1981	3.10743	5.04281	0.956487	1.12261	2.80548	2.23583	4.14983	1.76139	1.57606	4.12482	6.70893	0.450186	2.93775	2.28858	1.7669
GhNAC163	Gh_D02G2283	0.0957799	0.206343	0.190787	0.157317	0	0.178434	0.278432	0.0827066	0.126015	0.0890085	0.103832	0	0	0.115358	0
GhNAC164	Gh_D03G0032	0	0.561497	1.01609	0	4.34538	14.2551	0.384708	0.454423	3.65587	0	1.29504	1.39901	0.498203	0.767186	1.11471
GhNAC165	Gh_D03G0096	0	0.344043	0.164268	0	0.335169	0.457015	0.707384	0.416075	0.107448	0.0759958	0.52961	0	0.238216	0.68957	0.0880361
GhNAC166	Gh_D03G0775	0	0.127069	0	0	0	0	0	0.101997	0.236588	0.224005	0	0	0.0583415	0.0726062	0
GhNAC167	Gh_D03G0824	0.555199	0.576515	0.421081	0.172556	0.28024	0.189806	0.34464	0.201928	0.443441	0.192527	0.254382	0.26695	0.339448	0.336382	0.637979
GhNAC168	Gh_D03G1021	0.532124	0.565403	0	0	0	0	0.129138	0.152137	0.117841	0.0830169	0	0	0	0.107283	0
GhNAC169	Gh_D03G1542	0.261515	0.108856	0.209324	0	0.211861	0.381478	0.670253	0.524297	0.335803	0.145914	0.3337	0.54272	0.202862	0.125491	0.280728
GhNAC170	Gh_D03G1627	0.155476	0.493485	0	0.37508	0.212039	0.573223	0.335867	0	0.202315	0.144604	0.335739	0	0.45633	0.469725	0
GhNAC171	Gh_D04G0050	4.59268	4.66566	3.54948	3.47958	5.44303	5.85539	3.34764	2.66383	3.71277	3.87817	4.15571	2.70914	4.49023	4.12535	3.67202
GhNAC172	Gh_D04G0278	0	0.332701	0	0	0	0	0	0	0	0	0	0	0	0.355669	0
GhNAC173	Gh_D04G0293	0.490137	2.91979	6.60688	2.05364	33.0144	61.1378	3.11468	4.13258	18.3444	5.12434	51.5461	56.6513	0.473008	3.97572	6.8277
GhNAC174	Gh_D04G0450	0.152161	0	0	0	0	0	0	0	0	0	0.244282	0	0	0	0
GhNAC175	Gh_D04G0624	0.226219	0.243513	0.223741	0	0.311937	0.211357	0.329503	0.196357	0.149626	0	0	0	0.436169	0.539405	0.121062
GhNAC176	Gh_D04G0712	3.32153	4.67837	5.28296	0.765085	4.02844	4.60967	5.37115	4.57686	10.0734	4.06364	7.26217	6.94838	6.05779	7.56379	5.364
GhNAC177	Gh_D04G1097	0	0	0	0	0	0	0	0	0	0.0661771	0.0761647	0	0	0	0
GhNAC178	Gh_D04G1368	32.0267	27.0309	20.0431	13.5799	45.3548	26.6474	17.8712	9.2478	12.273	34.216	19.119	9.04062	16.8413	9.13742	11.4176
GhNAC179	Gh_D04G1974	0	0	0	0	0	0	0	0	0	0.145861	0.703408	0	0	0.183219	0
GhNAC180	Gh_D05G0270	0.908148	1.30216	0.567015	0.622988	0.228886	0.818713	0.886217	0.759195	0.432345	0.578755	0.599155	0.144133	1.17318	1.17089	0.423286
GhNAC181	Gh_D05G0797	0.232002	0.601415	0.116087	0.094675	0.234899	0.528007	0.413295	0.242835	0.149213	0.270159	0.24723	0.901328	0.506884	0.626386	0.124721
GhNAC182	Gh_D05G1508	1.03378	0.341732	0.957496	0.400513	1.53553	1.49558	1.14762	1.09192	0.420474	0.879245	0.933345	0.415549	0.847867	1.63775	0.433822
GhNAC183	Gh_D05G1549	0.0741973	0.156946	0	0	0.200652	0	0.320104	0.125494	0	0.621976	0	0.190597	0.0727668	0	0.0789145
GhNAC184	Gh_D05G1697	0.311972	0.523237	0.620979	0.0984227	0.418758	0.901258	0.444445	0.469964	0.394912	0.460093	0.525405	0.316962	0.305784	1.13336	0.265021
GhNAC185	Gh_D05G1875	1.41716	3.85177	5.0078	0.92858	7.37305	16.1912	1.85882	2.31239	11.3229	1.63696	2.41032	0.733941	1.82225	5.40683	6.9822
GhNAC186	Gh_D05G1960	4.74466	4.07561	4.00212	1.81676	4.03823	4.75513	7.01458	5.33545	6.74325	3.89444	3.32431	4.47308	4.44111	4.26695	4.49257
GhNAC187	Gh_D05G2348	3.80536	3.66252	8.27615	2.83703	7.63998	11.9997	3.82943	4.071	9.06021	3.46413	1.90923	1.53813	2.66672	5.67664	5.6881
GhNAC188	Gh_D05G2784	15.2629	17.315	15.2386	7.42913	13.3649	20.7489	15.3079	15.3412	18.8026	16.2881	12.0599	11.8463	14.6277	19.2341	15.3623
GhNAC189	Gh_D05G2787	4.06086	4.91263	2.35137	1.4755	2.51473	2.58893	3.72884	3.18638	4.22599	3.27194	2.61186	4.15394	4.35141	5.58475	2.60561
GhNAC190	Gh_D05G3197	0.800478	0.293767	1.04873	0.460279	0.93738	0.766199	2.16603	1.53533	0.722604	1.59949	2.06108	0.719264	0.760018	0.950122	0.144831
GhNAC191	Gh_D05G3221	0	0	0	0	0	0	0	0	0	0	0	0	0	0	0
GhNAC192	Gh_D05G3474	3.51059	1.54342	1.46595	1.19089	3.28291	1.74806	8.94132	3.53822	6.35603	4.21619	9.13113	13.5047	3.41808	2.72634	2.27978
GhNAC193	Gh_D05G3475	0.431412	0.757629	0.437232	0.23686	0.393788	0.402429	0.51941	0.914863	0.189052	0.67188	1.31929	1.32098	0.422782	0.43714	0.778916
GhNAC194	Gh_D06G0070	3.63358	4.75256	2.72594	2.2378	7.79021	6.23672	6.52561	4.70542	6.45512	3.0435	4.19651	3.36068	2.74138	4.14562	4.31943
GhNAC195	Gh_D06G0417	43.2111	44.6714	40.0611	40.9841	100.195	112.871	70.4017	54.7608	92.7141	25.2168	61.9912	113.37	44.9209	69.4986	39.038
GhNAC196	Gh_D06G0681	1.07731	0.399518	0.589397	0.242488	0.461009	1.15585	0.695526	0.687767	0.685809	0.548146	0.312279	0.762623	0.807876	0.70239	0.681589
GhNAC197	Gh_D06G1146	0	0	0	0	0	0	0	0	0.208412	0	0	0	0	0	0
GhNAC198	Gh_D06G1277	8.02622	4.44958	5.78082	2.54955	2.32098	3.57966	3.05444	3.66564	1.60236	3.30422	1.38219	4.13527	4.57137	2.80019	3.69338
GhNAC199	Gh_D06G1417	0.422006	1.07652	0.334168	0.280516	0.808545	0.313179	0.121966	0.433837	0.33272	0.313171	0.273059	0.442985	0.325855	0.303725	0.272828
GhNAC200	Gh_D06G1546	0	0.177378	0	0	0	0	0	0	0	0	0	0	0	0	0
GhNAC201	Gh_D06G2096	0.647279	1.88401	1.79957	0.802048	0.667434	1.51675	1.29125	0.621367	0.748835	0.605406	1.75758	1.49491	1.10714	0.392435	0.613674
GhNAC202	Gh_D06G2219	0	0	0	0	0	0	0	0	0	0	0	0	0	0	0.166216
GhNAC203	Gh_D07G0411	0	0	0	0	0.102374	0	0.108234	0.382438	0.292724	0.0697029	0.322444	0	0.219191	0.0898957	0.161153
GhNAC204	Gh_D07G0624	0.341308	0.241541	0.226623	0.191479	0.158374	0.216214	0.333832	0.889266	0.303203	0.318703	0.754793	1.2283	0.982738	0.402167	0.122631
GhNAC205	Gh_D07G0802	0	0	0.303638	0	0.205562	0.14008	0	0.382289	0	0	0.243243	0	0	0.091063	0.162424
GhNAC206	Gh_D07G1086	0.232482	1.51446	1.58921	0.571865	0.803117	0	1.86822	1.01063	0.612921	0.753819	1.26854	1.22316	0.563466	0.139067	0.372503
GhNAC207	Gh_D07G1320	0.730823	0.909471	1.8474	0.322932	1.4419	2.12566	0.963073	0.930387	3.31228	1.34945	1.06483	1.11983	0.751825	2.39416	1.78934
GhNAC208	Gh_D07G1330	0	0	0	0	0	0	0	0	0	0.0857911	0	0	0	0	0
GhNAC209	Gh_D07G1502	0	0.204404	0	0	0	0	0.277873	0.16477	0.126977	0.0887567	0.310905	0	0	0.114596	0.103857
GhNAC210	Gh_D07G2014	0.419502	0.381511	0.122504	0.20168	1.15254	0.784859	0.344353	0.407913	1.95795	0.22177	0.318992	0.156215	0.23288	0.362127	0.327232
GhNAC211	Gh_D07G2165	0	0	0.177347	0	0.123537	0	0	0	0	0	0.0976656	0	0	0	0
GhNAC212	Gh_D07G2341	0	0	0	0	0.160503	0.218389	0.168937	0.100362	0.154121	0	0	0	0	0.271235	0
GhNAC213	Gh_D08G0433	0.779521	0.230682	0.301031	0.348642	0.0496664	0.133409	0.262566	0.185156	0.140265	0.137511	0.388448	0.18724	0.256487	0.135762	0.237965
GhNAC214	Gh_D08G1138	1.02623	2.68381	4.0673	1.77589	5.18351	9.35948	1.80545	2.00232	7.09628	0.991451	1.47347	1.15455	1.20803	2.61701	3.68148
GhNAC215	Gh_D08G1172	0	0	0.119386	0	0	0	0.0849105	0	0.230383	0	0.125075	0	0	0	0.0642971
GhNAC216	Gh_D08G1370	1.42985	1.30895	2.11325	1.46302	2.05228	2.25429	1.62383	1.67871	1.76536	1.75555	1.34388	0.846469	2.00592	1.62543	1.64044
GhNAC217	Gh_D08G1721	0.745648	1.10831	0.450304	0.483251	0.608228	0.685833	0.321357	0.509266	0.0968646	0.276772	0.72203	1.16292	0.505844	0.90196	0.321468
GhNAC218	Gh_D08G1858	0.0697166	0.292582	0.695837	0	0.0946072	0.127431	0.399744	0.235965	0.1795	0.193893	0.148574	0	0.0681162	0.251448	0
GhNAC219	Gh_D08G2049	0	0.430914	0	0	0	0	0	0.0874541	0	0	0	0	0	0.602805	0.108613
GhNAC220	Gh_D08G2092	0	0.238805	0.116165	0	0.310479	0.105649	0	0.0958932	0.148676	0	0	0	0	0	0
GhNAC221	Gh_D08G2434	0	0	0	0	0	0	0	0	0	0	0.0666579	0	0	0	0
GhNAC222	Gh_D08G2446	0	0	0	0	0	0	0	0.0675672	0	0	0.0847252	0	0.0762012	0	0.0856576
GhNAC223	Gh_D08G2447	0.0699959	0	0	0	0	0	0	0	0	0	0	0	0	0	0
GhNAC224	Gh_D08G2669	0.262336	0	0.348982	0	0.119625	0.161964	0	0.671883	0.227678	0	0	0	0.423714	0	0.468971
GhNAC225	Gh_D08G2670	4.5205	7.59567	7.69856	0.934064	5.82924	6.37497	2.54546	6.78811	2.91977	2.67526	2.91689	0.734555	4.52457	5.06296	4.78046
GhNAC226	Gh_D08G2671	0.09073	0.191002	1.42241	0	0.870804	1.01165	0.131081	0.386166	1.5522	0.337308	0.0982127	0	1.03784	0.858263	0.976667
GhNAC227	Gh_D08G2683	0	0.820253	0.701734	0	0.259231	0.705059	0	0.331125	0.504777	0	0	0.506736	0.174535	0	0.391677
GhNAC228	Gh_D09G0038	0.105228	0	0	0	0	0	0	0	0.278309	0	0	0.280503	0	0	0.225269
GhNAC229	Gh_D09G0151	0	0	0	0	0	0	0	0	0	0.058258	0.0669147	0	0	0	0
GhNAC230	Gh_D09G0298	0.418395	0.218309	0.106585	0.256724	0.354853	1.25535	0.14976	0.0437982	0.339574	0.195087	0.445504	0.135598	0.309303	0.44785	0.226523
GhNAC231	Gh_D09G0480	0	0	0	0	0	0	0	0	0	0	0	0	0	0	0
GhNAC232	Gh_D09G0716	0	0	0	0	0	0	0	0	0	0	0	0	0	0	0
GhNAC233	Gh_D09G0943	0	0.282611	0	0.217558	0.362224	0.244959	0.380592	1.48262	0.519952	0	1.99976	2.08162	0	0	0
GhNAC234	Gh_D09G0950	0.721575	0.136485	0.789216	0.214486	0.533392	0.360955	0.0939367	0.440929	0.254217	0.0610914	0.211405	0.341062	0.25544	0.314703	0.0705449
GhNAC235	Gh_D09G1069	0	0	0	0	0	0	0	0	0	0	0	0	0	0	0
GhNAC236	Gh_D09G1631	0.360344	0.788817	0	0	0.33678	0.229349	0.706308	0.634637	0.161305	0.223966	0	0.32071	0.345751	0.287886	0.651481
GhNAC237	Gh_D09G1773	4.2534	6.3664	14.9374	7.09929	15.1198	13.2087	5.96707	7.02768	17.8848	6.33082	18.6318	49.584	5.97596	12.6285	8.80804
GhNAC238	Gh_D09G1785	0.119814	0	0	0	0	0	0	0	0.0764598	0.275691	0.0626829	0	0	0.147124	0
GhNAC239	Gh_D09G2356	0	0	0	0	0.306836	0	0	0	0	0	0	0	0	0	0
GhNAC240	Gh_D09G2357	0	0	0	0	0	0	0	0	0	0	0	0	0	0	0
GhNAC241	Gh_D10G0263	0	0	0	0	0	0	0	0	0	0.0972393	0	0	0	0	0
GhNAC242	Gh_D10G0772	1.5623	1.46684	1.78971	0.384359	1.89006	1.07768	2.1469	1.47916	1.06424	1.45566	2.33173	1.50294	0.962149	1.07041	0.612585
GhNAC243	Gh_D10G0792	9.35672	7.70554	5.8132	3.26105	2.54014	5.10097	10.7948	7.02449	3.15857	10.6824	4.36868	2.03949	12.2055	6.18305	5.95968
GhNAC244	Gh_D10G2317	0	0	0	0	0	0	0	0	0	0	0	0	0	0	0
GhNAC245	Gh_D10G2319	0	0	0	0	0	0	0	0	0	0	0	0	0	0	0
GhNAC246	Gh_D10G2512	0	0	0	0	0	0	0	0	0	0	0	0	0	0	0
GhNAC247	Gh_D10G2514	0	0	0	0	0	0	0	0	0	0	0	0	0	0	0
GhNAC248	Gh_D10G2538	1.75918	2.80693	3.37481	1.35431	4.07129	4.58426	2.96244	3.72506	4.50011	2.12291	1.92752	1.87745	2.39739	3.73506	4.08983
GhNAC249	Gh_D11G0160	3.18167	4.31742	8.1599	2.55575	7.13003	8.38604	5.3765	5.43458	12.6871	4.11512	5.82099	10.3438	3.51231	7.76954	6.57997
GhNAC250	Gh_D11G0285	0	0.206575	0.19359	0	0.405166	0	0.427583	0	0	0.0905197	1.17322	0	0.0932059	0.572109	0
GhNAC251	Gh_D11G0347	1.53627	1.48568	2.30082	0.122884	1.56625	1.12878	1.87651	1.1167	1.49727	0.496089	0.817766	0.788413	0.974711	1.68671	2.14833
GhNAC252	Gh_D11G0448	0.788377	0.554606	1.05028	0	1.33113	0.840341	1.21836	0.775198	1.35442	0.486185	1.04583	0.676354	0.32078	0.399264	0.776154
GhNAC253	Gh_D11G0608	12.2791	10.9936	14.6349	6.68679	11.9855	19.9547	11.1695	11.0913	12.8095	6.80285	7.55057	6.24479	12.5437	14.0655	10.8339
GhNAC254	Gh_D11G0701	0.102938	0.141792	0.0697419	0.0274429	0.250537	0.337486	0.120156	0.0563064	0.150572	0.142325	0.176289	0.0428758	0.0506792	0.168262	0.0737656
GhNAC255	Gh_D11G0743	0.320948	1.18378	2.56316	0	1.21379	2.2578	0.927284	0.88859	4.22269	0.14854	0.345127	0.423072	0.308105	1.62544	1.91572
GhNAC256	Gh_D11G1062	0.0648452	0	0	0	0	0.357673	0.186092	0.054917	0	0.0606088	0.139648	0.169288	0.188851	0.233242	0
GhNAC257	Gh_D11G1073	0.182517	0.127512	0.123696	0.599005	0.08288	0.225679	0.262349	0.153701	0.476562	0.567853	0.781957	0	0.119633	0.0742288	0.197671
GhNAC258	Gh_D11G1074	3.19938	2.90693	2.41928	21.8636	14.7007	6.76234	3.17594	1.9006	4.2868	6.6885	4.17393	3.74458	3.15421	3.22015	0.78226
GhNAC259	Gh_D11G1725	0.166621	0.0694547	0.13383	0.0532538	0.044665	0	0.0943122	0.249327	0.127046	0.0309503	0.0696655	0.084129	0.0328728	0.040645	0.107525
GhNAC260	Gh_D11G1793	0.495599	0.297741	0	0.119726	0	0.39857	0.511221	0.120269	0.652466	0.329406	0.457046	0.186849	0.547076	0.424206	0.153933
GhNAC261	Gh_D11G2467	0.14547	0.15501	0.144408	0.116941	0.196761	0.26406	0.416347	0.12338	0.654504	0.267385	0.687403	0.18472	0.141641	0.177786	0.233825
GhNAC262	Gh_D11G2469	3.47155	1.90441	1.11956	0.461276	1.51779	2.1947	4.40027	1.94652	2.3521	2.06149	3.79647	7.26088	0.672999	1.50897	1.88095
GhNAC263	Gh_D11G2947	0.489449	0.881513	0.558934	0.227777	0.473138	0.12773	0.400533	0.235615	0.360859	0.38841	0.370908	0.180386	0.955626	1.01544	0.300089
GhNAC264	Gh_D11G3512	0	0	0	0	0.15099	0	0	0	0	0	0	0.289755	0	0	0
GhNAC265	Gh_D12G0132	2.05731	2.10063	2.80805	1.33358	0.67121	0.916093	0.7122	2.98388	0.4354	0.149105	0.909348	2.19604	0.60407	2.05768	2.05333
GhNAC266	Gh_D12G0347	0.268466	0	0	0	0.370324	0	0.651741	0	0.475895	0.0837185	0	0	0.0872529	0.216776	0.678739
GhNAC267	Gh_D12G1169	0.0581626	0.120207	0	0	0	0	0	0.242961	0.22377	0.0542172	0	0	0	0.139648	0.186702
GhNAC268	Gh_D12G1407	0.638343	0.388066	0.183867	0.30238	0	0.343787	0.265881	0.31339	0.970906	0.25615	0.19953	0.242266	0.177726	0.110229	0.395327
GhNAC269	Gh_D12G1684	3.16006	2.0344	5.84608	1.70742	6.34461	9.01218	1.68199	2.39059	8.42931	1.23947	2.20538	2.35607	2.28333	3.37285	6.18026
GhNAC270	Gh_D12G1761	0.0687682	0.287864	0.274276	0.114117	0.0937151	0.254176	0.394795	0.464291	0.0895195	0.19205	0.146897	0	0.0663995	0.410692	0
GhNAC271	Gh_D12G2088	0.236421	0.505733	0.63268	0.123635	1.28214	1.14864	0.453788	0.470922	0.508817	0.730723	2.11553	1.41641	0.697835	0.482202	0.168579
GhNAC272	Gh_D12G2169	0.0716903	0.302259	0.143833	0	0.291608	0.131056	0.410463	0.182084	0	0.133261	0.153326	0	0.139788	0.174045	0.0768784
GhNAC273	Gh_D12G2359	0	0	0	0	0	0	0	0.0529468	0	0	0.0666281	0	0	0	0.068047
GhNAC274	Gh_D12G2375	6.92897	6.69158	7.08142	3.25215	7.43226	9.60475	7.20872	7.31003	12.2303	6.01337	4.35571	4.88712	6.22926	8.70057	7.09492
GhNAC275	Gh_D12G2767	1.43997	3.47342	3.00246	0.310504	1.05201	2.48222	2.36841	1.06799	1.74515	1.96381	2.91562	3.75051	1.20522	0.910445	0.918013
GhNAC276	Gh_D13G0769	0	0	0	0	0	0	0	0	0	0	0	0	0	0	0
GhNAC277	Gh_D13G1072	0	0	0	0	0	0	0.202677	0.366131	0.377675	0.127045	0.305316	0.374691	0	0	0
GhNAC278	Gh_D13G1271	0.167872	0	0	0.280268	0	0	0	0	0	0	0.190929	0	0	0	0.182054
GhNAC279	Gh_D13G1327	0	0	0	0	0	0	0.117058	0	0	0.074928	0.0868729	0	0.0783919	0.0977506	0.0876208
GhNAC280	Gh_D13G1526	0.0726046	0.153841	0.143803	0	0.0977986	0.131527	0.416237	0.184352	0.37184	0.134094	0	0	0	0.877208	0.38599
GhNAC281	Gh_D13G1561	0	0	0	0	0.195554	0	0	0.121862	0	0	0	0	0	0	0
GhNAC282	Gh_D13G1759	0.275781	1.01409	0.420226	0.113963	1.23023	3.6138	0.199081	0.175748	1.63291	0.257873	0.297697	0.542974	0.201783	0.166845	1.4976
GhNAC283	Gh_Sca004760G01	0.122369	0.261075	0	0	1.0292	0.466891	0.180312	0.320884	0.496919	0.343418	0.82024	0	0.116659	0.143009	0.265922

## Sheet: Ga, Gr, Gb fiber expression
G. arboreum					G. raimondii					G. barbadense
Name	GeneID	Fiber 10DPA	Fiber 20DPA		Name	GeneID	Fiber 10DPA	Fiber 20DPA		Name	Gene ID	Fiber 10DPA	Fiber 20DPA
GaNAC1	Cotton_A_00183	0	0		GrNAC1	Gorai.001G048200	0.3	0.72		GbNAC1	GOBAR_AA00103	1.37	18.88
GaNAC2	Cotton_A_00256	1.15	0.3		GrNAC2	Gorai.001G070700	0	0		GbNAC2	GOBAR_AA00285	0.14	1.34
GaNAC3	Cotton_A_00602	3.71	1.6		GrNAC3	Gorai.001G091900	0	0		GbNAC3	GOBAR_AA00288	0	0
GaNAC4	Cotton_A_00831	1.06	11.21		GrNAC4	Gorai.001G122800	5.37	5.76		GbNAC4	GOBAR_AA00743	12.29	16.81
GaNAC5	Cotton_A_00841	0	0		GrNAC5	Gorai.001G150000	0	0		GbNAC5	GOBAR_AA01187	0.12	0
GaNAC6	Cotton_A_01505	0.5	2.54		GrNAC6	Gorai.001G150800	0.1	2.58		GbNAC6	GOBAR_AA01284	0.17	0.47
GaNAC7	Cotton_A_01569	0.62	0.27		GrNAC7	Gorai.001G178800	0.11	0.59		GbNAC7	GOBAR_AA01291	0	0
GaNAC8	Cotton_A_01813	0	0		GrNAC8	Gorai.001G231400	2.56	3		GbNAC8	GOBAR_AA01684	0	0
GaNAC9	Cotton_A_01943	1.24	1.45		GrNAC9	Gorai.001G254300	0	0		GbNAC9	GOBAR_AA01846	4.59	6.06
GaNAC10	Cotton_A_02191	0.31	0.23		GrNAC10	Gorai.001G274500	4.66	0.44		GbNAC10	GOBAR_AA02234	0.53	0
GaNAC11	Cotton_A_02365	0	0		GrNAC11	Gorai.002G001900	0	0		GbNAC11	GOBAR_AA02252	1.36	36.18
GaNAC12	Cotton_A_02366	15.41	11.77		GrNAC12	Gorai.002G008500	0	0		GbNAC12	GOBAR_AA02258	0.14	0
GaNAC13	Cotton_A_02718	0	0		GrNAC13	Gorai.002G019700	0	0		GbNAC13	GOBAR_AA03039	0.3	0.27
GaNAC14	Cotton_A_03013	6.41	1.92		GrNAC14	Gorai.002G033100	0.14	1.43		GbNAC14	GOBAR_AA03307	0	0
GaNAC15	Cotton_A_03573	0	0.24		GrNAC15	Gorai.002G036700	0.53	0.33		GbNAC15	GOBAR_AA03530	0.51	3.64
GaNAC16	Cotton_A_03930	0	0		GrNAC16	Gorai.002G067300	0	0		GbNAC16	GOBAR_AA03900	1.41	0.25
GaNAC17	Cotton_A_04401	1.66	2.6		GrNAC17	Gorai.002G073700	4.89	7.87		GbNAC17	GOBAR_AA04123	0	0
GaNAC18	Cotton_A_04422	0	0		GrNAC18	Gorai.002G073800	39.8	40.31		GbNAC18	GOBAR_AA04147	0.04	0
GaNAC19	Cotton_A_04481	0.55	140.74		GrNAC19	Gorai.002G111200	0	0		GbNAC19	GOBAR_AA04463	0	0
GaNAC20	Cotton_A_04509	23.64	29.33		GrNAC20	Gorai.002G113300	0.33	0		GbNAC20	GOBAR_AA04503	0.04	0.08
GaNAC21	Cotton_A_04612	25.86	3.25		GrNAC21	Gorai.002G238300	0	0		GbNAC21	GOBAR_AA05190	7.89	5.23
GaNAC22	Cotton_A_04939	0.45	0		GrNAC22	Gorai.003G003900	0	0		GbNAC22	GOBAR_AA05221	13.37	1.57
GaNAC23	Cotton_A_05099	0.9	1.87		GrNAC23	Gorai.003G010700	0	0		GbNAC23	GOBAR_AA05224	1.64	0.88
GaNAC24	Cotton_A_05272	0.45	0		GrNAC24	Gorai.003G073300	1.52	1.9		GbNAC24	GOBAR_AA05715	0.62	0
GaNAC25	Cotton_A_05740	1.38	0.61		GrNAC25	Gorai.003G077700	10.29	12.51		GbNAC25	GOBAR_AA06005	0.47	0.68
GaNAC26	Cotton_A_05832	0	0		GrNAC26	Gorai.003G114100	0	0		GbNAC26	GOBAR_AA06188	0.96	0.17
GaNAC27	Cotton_A_05844	0	0		GrNAC27	Gorai.003G169000	0	0		GbNAC27	GOBAR_AA06484	0.06	0
GaNAC28	Cotton_A_05845	0	0		GrNAC28	Gorai.003G180600	0.25	0		GbNAC28	GOBAR_AA07139	0.06	21.25
GaNAC29	Cotton_A_06086	4.43	5.97		GrNAC29	Gorai.004G048200	0	0		GbNAC29	GOBAR_AA07140	0	0
GaNAC30	Cotton_A_06161	10.35	12.28		GrNAC30	Gorai.004G125900	6.52	4.32		GbNAC30	GOBAR_AA08075	0	0
GaNAC31	Cotton_A_06256	0	0		GrNAC31	Gorai.004G129200	0	20.78		GbNAC31	GOBAR_AA08359	0	0
GaNAC32	Cotton_A_06324	5.07	12.35		GrNAC32	Gorai.004G149000	0	0		GbNAC32	GOBAR_AA08462	0	0
GaNAC33	Cotton_A_06325	49.86	171.75		GrNAC33	Gorai.004G186700	0.08	2.55		GbNAC33	GOBAR_AA08789	0.63	0
GaNAC34	Cotton_A_06877	18.23	20.27		GrNAC34	Gorai.004G201100	0.18	0		GbNAC34	GOBAR_AA08971	4.72	0.56
GaNAC35	Cotton_A_07124	0.73	1.52		GrNAC35	Gorai.004G221300	0.45	0.39		GbNAC35	GOBAR_AA09417	0	0
GaNAC36	Cotton_A_07511	0.79	1.08		GrNAC36	Gorai.004G227000	0	0		GbNAC36	GOBAR_AA09438	0.19	1.06
GaNAC37	Cotton_A_07824	0	0		GrNAC37	Gorai.004G258200	0.56	0		GbNAC37	GOBAR_AA09679	0	0
GaNAC38	Cotton_A_07894	0	0.61		GrNAC38	Gorai.004G267300	0	0		GbNAC38	GOBAR_AA10181	0.09	0
GaNAC39	Cotton_A_08115	21.11	15.13		GrNAC39	Gorai.004G268400	0	0		GbNAC39	GOBAR_AA10723	0.76	0.08
GaNAC40	Cotton_A_08128	0	0		GrNAC40	Gorai.004G268500	0	0.24		GbNAC40	GOBAR_AA10832	0	0
GaNAC41	Cotton_A_08671	5.66	11.97		GrNAC41	Gorai.004G270200	0.12	0.45		GbNAC41	GOBAR_AA10940	0	0
GaNAC42	Cotton_A_08816	34.79	32.57		GrNAC42	Gorai.004G270300	0.25	0.85		GbNAC42	GOBAR_AA11493	0	0
GaNAC43	Cotton_A_09163	0	1.46		GrNAC43	Gorai.004G270400	0	0		GbNAC43	GOBAR_AA11902	1.27	0
GaNAC44	Cotton_A_09393	0	4		GrNAC44	Gorai.005G013000	0.09	0		GbNAC44	GOBAR_AA12022	6.73	67.16
GaNAC45	Cotton_A_09515	44.03	54.44		GrNAC45	Gorai.005G013100	0.11	0		GbNAC45	GOBAR_AA12961	0	0
GaNAC46	Cotton_A_09599	1.55	4.78		GrNAC46	Gorai.005G013300	0	0		GbNAC46	GOBAR_AA14417	0	0
GaNAC47	Cotton_A_09649	135.43	82		GrNAC47	Gorai.005G016000	0	0		GbNAC47	GOBAR_AA15013	0	1.17
GaNAC48	Cotton_A_10020	16.15	1.83		GrNAC48	Gorai.005G020300	0	0		GbNAC48	GOBAR_AA15085	0.2	0.19
GaNAC49	Cotton_A_10022	70.75	18.11		GrNAC49	Gorai.005G020600	0	0		GbNAC49	GOBAR_AA15957	0	0
GaNAC50	Cotton_A_10170	0	0		GrNAC50	Gorai.005G076200	3.2	3.29		GbNAC50	GOBAR_AA15958	0	0
GaNAC51	Cotton_A_11313	0	162.38		GrNAC51	Gorai.005G088800	1.51	0		GbNAC51	GOBAR_AA16358	0.22	0
GaNAC52	Cotton_A_12607	0	0		GrNAC52	Gorai.005G141200	0	0.31		GbNAC52	GOBAR_AA16547	0	0
GaNAC53	Cotton_A_12683	0	0.41		GrNAC53	Gorai.005G142300	0.52	0.12		GbNAC53	GOBAR_AA17024	20.74	60.78
GaNAC54	Cotton_A_13074	0	0		GrNAC54	Gorai.005G195300	2.36	1.25		GbNAC54	GOBAR_AA17511	5.04	2.77
GaNAC55	Cotton_A_13127	0.51	13.88		GrNAC55	Gorai.005G195400	0.98	1.02		GbNAC55	GOBAR_AA17521	0	0
GaNAC56	Cotton_A_13198	16.02	71.51		GrNAC56	Gorai.005G217400	0.39	0.62		GbNAC56	GOBAR_AA17795	4.89	4.26
GaNAC57	Cotton_A_13395	3.8	127.86		GrNAC57	Gorai.005G257800	0.47	0.1		GbNAC57	GOBAR_AA17977	0.39	0.05
GaNAC58	Cotton_A_13494	0	0		GrNAC58	Gorai.006G005100	0.48	0.85		GbNAC58	GOBAR_AA18143	0.02	0
GaNAC59	Cotton_A_13667	0.47	36.04		GrNAC59	Gorai.006G017700	0	0		GbNAC59	GOBAR_AA18159	0	0
GaNAC60	Cotton_A_13669	2.72	6.89		GrNAC60	Gorai.006G034600	0	0.39		GbNAC60	GOBAR_AA18800	0.29	0.64
GaNAC61	Cotton_A_13728	9.58	5.71		GrNAC61	Gorai.006G060900	0	51.61		GbNAC61	GOBAR_AA19070	2.42	4.84
GaNAC62	Cotton_A_13859	1.19	5.33		GrNAC62	Gorai.006G088400	0	0		GbNAC62	GOBAR_AA19677	2.94	1.11
GaNAC63	Cotton_A_14093	13.52	24.53		GrNAC63	Gorai.006G113000	0.78	0		GbNAC63	GOBAR_AA19812	0	0.25
GaNAC64	Cotton_A_15184	17.78	16.29		GrNAC64	Gorai.006G113700	0	0.19		GbNAC64	GOBAR_AA20150	0	0
GaNAC65	Cotton_A_15474	21.72	15.56		GrNAC65	Gorai.006G127700	0	0		GbNAC65	GOBAR_AA20284	2.45	1.41
GaNAC66	Cotton_A_15646	0.21	51.1		GrNAC66	Gorai.006G189600	0.07	0		GbNAC66	GOBAR_AA20285	6.98	22.79
GaNAC67	Cotton_A_15664	1.12	0.94		GrNAC67	Gorai.006G203800	10.06	6.21		GbNAC67	GOBAR_AA20499	0	0.14
GaNAC68	Cotton_A_15665	14.06	14.55		GrNAC68	Gorai.006G205300	0	2.8		GbNAC68	GOBAR_AA20665	0.19	0
GaNAC69	Cotton_A_15785	0	3.68		GrNAC69	Gorai.007G017500	11.22	10.75		GbNAC69	GOBAR_AA21431	0	0.07
GaNAC70	Cotton_A_15893	0.52	0		GrNAC70	Gorai.007G031300	0.27	0.12		GbNAC70	GOBAR_AA21584	0.03	0.15
GaNAC71	Cotton_A_16296	6.22	48.9		GrNAC71	Gorai.007G038100	1.58	0.97		GbNAC71	GOBAR_AA21643	0	0.14
GaNAC72	Cotton_A_16773	0	0.23		GrNAC72	Gorai.007G043900	0.33	0.28		GbNAC72	GOBAR_AA21836	2.28	15.92
GaNAC73	Cotton_A_16813	1.22	35.22		GrNAC73	Gorai.007G048000	0	0		GbNAC73	GOBAR_AA22070	0.04	0.19
GaNAC74	Cotton_A_17125	0.73	0.21		GrNAC74	Gorai.007G065300	11.34	16.21		GbNAC74	GOBAR_AA23208	0.51	0.05
GaNAC75	Cotton_A_17275	0	0		GrNAC75	Gorai.007G075300	0.13	0		GbNAC75	GOBAR_AA23343	0.09	0
GaNAC76	Cotton_A_17362	11.17	12.48		GrNAC76	Gorai.007G079900	6.84	4.49		GbNAC76	GOBAR_AA23541	0	0
GaNAC77	Cotton_A_18089	0	0.13		GrNAC77	Gorai.007G112500	0.23	14.93		GbNAC77	GOBAR_AA23843	0.19	0
GaNAC78	Cotton_A_18123	25.42	1.6		GrNAC78	Gorai.007G114400	0.01	0.01		GbNAC78	GOBAR_AA24619	0.41	1.12
GaNAC79	Cotton_A_18125	13.12	2.29		GrNAC79	Gorai.007G114500	1.76	0.77		GbNAC79	GOBAR_AA24996	0	0
GaNAC80	Cotton_A_18426	0	0		GrNAC80	Gorai.007G147300	1.21	0		GbNAC80	GOBAR_AA25614	0.03	0
GaNAC81	Cotton_A_19848	0	0		GrNAC81	Gorai.007G188800	0.13	0		GbNAC81	GOBAR_AA25884	10.19	14.49
GaNAC82	Cotton_A_20638	0	0		GrNAC82	Gorai.007G196400	0	0.01		GbNAC82	GOBAR_AA25904	0.38	3.75
GaNAC83	Cotton_A_20658	23.09	0		GrNAC83	Gorai.007G267700	10.3	15.14		GbNAC83	GOBAR_AA25913	5.12	4.83
GaNAC84	Cotton_A_21002	0	0.18		GrNAC84	Gorai.007G267900	0.88	0.38		GbNAC84	GOBAR_AA25923	0.57	0.5
GaNAC85	Cotton_A_22700	14.23	0		GrNAC85	Gorai.007G323900	0	0		GbNAC85	GOBAR_AA25961	0	0
GaNAC86	Cotton_A_23128	0	0.23		GrNAC86	Gorai.008G014700	0	0		GbNAC86	GOBAR_AA25962	0.08	0.09
GaNAC87	Cotton_A_23892	0.3	0		GrNAC87	Gorai.008G038800	3.81	0.71		GbNAC87	GOBAR_AA26317	0.02	0.68
GaNAC88	Cotton_A_23920	0	0		GrNAC88	Gorai.008G063600	0	0		GbNAC88	GOBAR_AA26523	0.13	76.35
GaNAC89	Cotton_A_24225	2.03	0.23		GrNAC89	Gorai.008G130300	0	2.24		GbNAC89	GOBAR_AA26556	19.59	15.18
GaNAC90	Cotton_A_24792	0.26	0		GrNAC90	Gorai.008G155200	0.18	103.75		GbNAC90	GOBAR_AA26647	7.13	7.72
GaNAC91	Cotton_A_24793	0.52	0		GrNAC91	Gorai.008G179900	0.3	0		GbNAC91	GOBAR_AA26935	0	0
GaNAC92	Cotton_A_24794	0	0		GrNAC92	Gorai.008G186300	9.8	5.95		GbNAC92	GOBAR_AA27100	0	0
GaNAC93	Cotton_A_24945	43.6	12.87		GrNAC93	Gorai.008G194400	0	24.58		GbNAC93	GOBAR_AA27246	0	22.19
GaNAC94	Cotton_A_25050	2.79	13.92		GrNAC94	Gorai.008G197500	0	0		GbNAC94	GOBAR_AA27382	1.66	0.94
GaNAC95	Cotton_A_25101	0	0		GrNAC95	Gorai.008G227800	0.15	1.21		GbNAC95	GOBAR_AA27799	2.79	1.24
GaNAC96	Cotton_A_25115	0	0		GrNAC96	Gorai.008G236400	0	0		GbNAC96	GOBAR_AA28291	2.58	1.22
GaNAC97	Cotton_A_25243	0	0.35		GrNAC97	Gorai.008G259700	22.83	91.99		GbNAC97	GOBAR_AA28384	9.35	41.68
GaNAC98	Cotton_A_25450	3.74	10.59		GrNAC98	Gorai.008G261400	8.15	10.44		GbNAC98	GOBAR_AA28489	0	0
GaNAC99	Cotton_A_26263	0.48	0		GrNAC99	Gorai.009G028900	0	0		GbNAC99	GOBAR_AA29331	0	0
GaNAC100	Cotton_A_26270	0.43	0		GrNAC100	Gorai.009G083500	0.18	0.52		GbNAC100	GOBAR_AA29519	0.1	0
GaNAC101	Cotton_A_26426	1.1	242.86		GrNAC101	Gorai.009G166300	0	54.6		GbNAC101	GOBAR_AA30297	0.69	0.36
GaNAC102	Cotton_A_27343	1.08	7.75		GrNAC102	Gorai.009G170700	0.13	2.09		GbNAC102	GOBAR_AA30452	0.42	0
GaNAC103	Cotton_A_27805	0	0		GrNAC103	Gorai.009G186000	0	0		GbNAC103	GOBAR_AA30516	0.62	0.06
GaNAC104	Cotton_A_27806	0	0		GrNAC104	Gorai.009G204700	0.58	0		GbNAC104	GOBAR_AA30518	4.04	1.11
GaNAC105	Cotton_A_28228	0	0		GrNAC105	Gorai.009G214000	4.19	2.24		GbNAC105	GOBAR_AA30894	59.03	49.93
GaNAC106	Cotton_A_28334	3.51	0.75		GrNAC106	Gorai.009G260000	8.51	12.7		GbNAC106	GOBAR_AA31048	3.71	2.08
GaNAC107	Cotton_A_28452	2.79	0		GrNAC107	Gorai.009G309000	17.19	42.75		GbNAC107	GOBAR_AA31419	0.86	0
GaNAC108	Cotton_A_29050	1.46	0.5		GrNAC108	Gorai.009G309300	0	2.98		GbNAC108	GOBAR_AA31808	0.27	0
GaNAC109	Cotton_A_29108	0	0.31		GrNAC109	Gorai.009G354900	0.34	1.18		GbNAC109	GOBAR_AA31923	0.03	0
GaNAC110	Cotton_A_29173	3.74	14.4		GrNAC110	Gorai.009G357700	0	0.16		GbNAC110	GOBAR_AA32393	0.89	0.07
GaNAC111	Cotton_A_29176	12.41	28.77		GrNAC111	Gorai.009G399900	0.23	0		GbNAC111	GOBAR_AA32406	0	0
GaNAC112	Cotton_A_29202	2.47	1.19		GrNAC112	Gorai.009G418700	0	0		GbNAC112	GOBAR_AA32674	0	0
GaNAC113	Cotton_A_29356	0	0		GrNAC113	Gorai.009G433100	4.06	55.51		GbNAC113	GOBAR_AA32675	0	0.14
GaNAC114	Cotton_A_29358	0	0		GrNAC114	Gorai.009G433200	1.92	0.35		GbNAC114	GOBAR_AA32676	0	0
GaNAC115	Cotton_A_30404	4.27	13.87		GrNAC115	Gorai.010G012000	0	1.22		GbNAC115	GOBAR_AA32746	0.04	0
GaNAC116	Cotton_A_30603	0	0		GrNAC116	Gorai.010G051900	3.13	2		GbNAC116	GOBAR_AA33413	16.4	73.75
GaNAC117	Cotton_A_31522	4.01	9.98		GrNAC117	Gorai.010G078900	0.19	0		GbNAC117	GOBAR_AA33785	0.03	0.37
GaNAC118	Cotton_A_32448	26.56	3.85		GrNAC118	Gorai.010G124100	0	0		GbNAC118	GOBAR_AA34911	0	15.53
GaNAC119	Cotton_A_32478	2.34	6.36		GrNAC119	Gorai.010G142400	0.08	0		GbNAC119	GOBAR_AA34953	0.89	0
GaNAC120	Cotton_A_32870	0	0		GrNAC120	Gorai.010G151400	0	0		GbNAC120	GOBAR_AA35074	0	0
GaNAC121	Cotton_A_33000	0	0		GrNAC121	Gorai.010G157600	0	15.36		GbNAC121	GOBAR_AA35146	0.44	0
GaNAC122	Cotton_A_33158	0.62	0		GrNAC122	Gorai.010G171100	0	0		GbNAC122	GOBAR_AA35531	0.03	0
GaNAC123	Cotton_A_33477	0	0		GrNAC123	Gorai.010G236700	0.62	0.29		GbNAC123	GOBAR_AA35868	0	0
GaNAC124	Cotton_A_33555	7	6.58		GrNAC124	Gorai.010G251100	0.33	0.16		GbNAC124	GOBAR_AA36573	0.25	0.2
GaNAC125	Cotton_A_34465	11.1	10.4		GrNAC125	Gorai.011G030600	0	0		GbNAC125	GOBAR_AA37356	0.41	0
GaNAC126	Cotton_A_34560	0	0		GrNAC126	Gorai.011G087700	0.51	0		GbNAC126	GOBAR_AA37370	1.24	0
GaNAC127	Cotton_A_35053	9.4	2.8		GrNAC127	Gorai.011G090000	0	0.17		GbNAC127	GOBAR_AA37552	8.22	4.93
GaNAC128	Cotton_A_35198	0	0		GrNAC128	Gorai.011G234200	5.83	14.47		GbNAC128	GOBAR_AA37843	1.72	0.12
GaNAC129	Cotton_A_35235	6.51	11.11		GrNAC129	Gorai.011G257000	0	0		GbNAC129	GOBAR_AA38101	2.46	2.44
GaNAC130	Cotton_A_35583	1.42	10.58		GrNAC130	Gorai.011G269400	0	0		GbNAC130	GOBAR_AA38310	2.29	6.16
GaNAC131	Cotton_A_35637	1.58	11.86		GrNAC131	Gorai.011G269500	0	0		GbNAC131	GOBAR_AA38321	3.03	36.28
GaNAC132	Cotton_A_36063	0.52	0.91		GrNAC132	Gorai.011G271300	0	0		GbNAC132	GOBAR_AA38551	2.17	3.52
GaNAC133	Cotton_A_36235	0	2.83		GrNAC133	Gorai.011G271500	0	0		GbNAC133	GOBAR_AA38862	0	0.08
GaNAC134	Cotton_A_36402	0	0.68		GrNAC134	Gorai.012G007000	4.96	5.09		GbNAC134	GOBAR_AA38952	0	0
GaNAC135	Cotton_A_36420	0	0		GrNAC135	Gorai.012G036100	0	0		GbNAC135	GOBAR_AA38996	0.14	1.95
GaNAC136	Cotton_A_36695	0	0		GrNAC136	Gorai.012G037600	1.91	1.16		GbNAC136	GOBAR_AA39083	0	0.06
GaNAC137	Cotton_A_36752	0	0		GrNAC137	Gorai.012G054800	0	0		GbNAC137	GOBAR_AA39948	0	4.15
GaNAC138	Cotton_A_37610	0	0		GrNAC138	Gorai.012G073400	0	0		GbNAC138	GOBAR_AA40097	0.07	0
GaNAC139	Cotton_A_37659	1.29	43.35		GrNAC139	Gorai.012G083700	0.3	0		GbNAC139	GOBAR_AA40758	19.57	12.22
GaNAC140	Cotton_A_37678	0	0		GrNAC140	Gorai.012G125500	24.92	26.27		GbNAC140	GOBAR_AA40887	0	0
GaNAC141	Cotton_A_38266	10.7	14.11		GrNAC141	Gorai.013G063500	0	0.55		GbNAC141	GOBAR_DD00356	2.46	2.47
GaNAC142	Cotton_A_38319	0	0		GrNAC142	Gorai.013G066200	0	1.58		GbNAC142	GOBAR_DD00505	0	0
GaNAC143	Cotton_A_38770	0	0		GrNAC143	Gorai.013G085000	0	0		GbNAC143	GOBAR_DD01284	0.03	0
GaNAC144	Cotton_A_39298	0	0		GrNAC144	Gorai.013G118000	0.9	0		GbNAC144	GOBAR_DD01420	0.11	1.47
GaNAC145	Cotton_A_39966	0.21	6.09		GrNAC145	Gorai.013G140700	0	0		GbNAC145	GOBAR_DD02165	0.97	0
GaNAC146	Cotton_A_40150	0	0		GrNAC146	Gorai.013G146300	0	0		GbNAC146	GOBAR_DD02593	0.02	0.16
GaNAC147	Cotton_A_40886	0	0		GrNAC147	Gorai.013G167100	0.49	20.17		GbNAC147	GOBAR_DD03065	3.21	0.48
					GrNAC148	Gorai.013G171300	0	0		GbNAC148	GOBAR_DD03148	0.54	0
					GrNAC149	Gorai.013G191800	1.53	0.35		GbNAC149	GOBAR_DD03258	0.21	10.76
										GbNAC150	GOBAR_DD03597	3.37	4.3
										GbNAC151	GOBAR_DD03688	0	0
										GbNAC152	GOBAR_DD03774	0	0
										GbNAC153	GOBAR_DD04256	0.21	0
										GbNAC154	GOBAR_DD04640	1.63	150.92
										GbNAC155	GOBAR_DD04760	12.32	7.09
										GbNAC156	GOBAR_DD05175	0	0
										GbNAC157	GOBAR_DD05203	4.02	1.34
										GbNAC158	GOBAR_DD05355	1.29	0.39
										GbNAC159	GOBAR_DD05785	1.32	2.45
										GbNAC160	GOBAR_DD05807	10.38	29.91
										GbNAC161	GOBAR_DD05822	6.2	3.87
										GbNAC162	GOBAR_DD05899	5.88	5.2
										GbNAC163	GOBAR_DD06013	15	50.1
										GbNAC164	GOBAR_DD06016	3.65	9.8
										GbNAC165	GOBAR_DD06054	0	0.64
										GbNAC166	GOBAR_DD07089	0	0
										GbNAC167	GOBAR_DD07161	0	0
										GbNAC168	GOBAR_DD07709	0.12	0.12
										GbNAC169	GOBAR_DD08594	8.06	9.32
										GbNAC170	GOBAR_DD08777	0.13	0.09
										GbNAC171	GOBAR_DD08854	0.04	0
										GbNAC172	GOBAR_DD08974	1.48	0.47
										GbNAC173	GOBAR_DD08976	5.37	4.97
										GbNAC174	GOBAR_DD09062	0	0
										GbNAC175	GOBAR_DD09917	0.25	69.52
										GbNAC176	GOBAR_DD10229	0.09	4.53
										GbNAC177	GOBAR_DD10267	0	0
										GbNAC178	GOBAR_DD10661	4.75	4.62
										GbNAC179	GOBAR_DD11422	0.08	0.39
										GbNAC180	GOBAR_DD12709	3.44	1.32
										GbNAC181	GOBAR_DD13532	1.19	6.04
										GbNAC182	GOBAR_DD13712	0.26	0
										GbNAC183	GOBAR_DD14074	0.36	0.18
										GbNAC184	GOBAR_DD14402	9.02	5.38
										GbNAC185	GOBAR_DD14403	1.61	0.12
										GbNAC186	GOBAR_DD14426	0.11	0
										GbNAC187	GOBAR_DD14778	0.26	0.1
										GbNAC188	GOBAR_DD14844	8.3	27.27
										GbNAC189	GOBAR_DD14880	0	0
										GbNAC190	GOBAR_DD15243	0	0
										GbNAC191	GOBAR_DD15501	0.13	0
										GbNAC192	GOBAR_DD15591	8.23	9.02
										GbNAC193	GOBAR_DD15776	0	0
										GbNAC194	GOBAR_DD16501	0	0
										GbNAC195	GOBAR_DD16502	0	0
										GbNAC196	GOBAR_DD16503	0	0
										GbNAC197	GOBAR_DD16605	2.53	0.19
										GbNAC198	GOBAR_DD16905	0.08	0.17
										GbNAC199	GOBAR_DD16906	1.29	1.68
										GbNAC200	GOBAR_DD18498	1.09	0.57
										GbNAC201	GOBAR_DD18572	1.51	0.21
										GbNAC202	GOBAR_DD19176	0.8	0
										GbNAC203	GOBAR_DD19390	0	0
										GbNAC204	GOBAR_DD19403	0	0
										GbNAC205	GOBAR_DD19404	0	0
										GbNAC206	GOBAR_DD19557	0	0.98
										GbNAC207	GOBAR_DD19726	0	0
										GbNAC208	GOBAR_DD19844	0.51	0
										GbNAC209	GOBAR_DD20003	0.27	0
										GbNAC210	GOBAR_DD20501	0.06	0
										GbNAC211	GOBAR_DD21080	0.14	0
										GbNAC212	GOBAR_DD21731	0	0
										GbNAC213	GOBAR_DD21732	0	0
										GbNAC214	GOBAR_DD21733	0	0
										GbNAC215	GOBAR_DD21978	0	0
										GbNAC216	GOBAR_DD22092	0.1	0.33
										GbNAC217	GOBAR_DD22207	0.5	0.11
										GbNAC218	GOBAR_DD22255	5.92	9.04
										GbNAC219	GOBAR_DD22807	3.49	20.2
										GbNAC220	GOBAR_DD22832	0.04	0.09
										GbNAC221	GOBAR_DD23274	0.3	0
										GbNAC222	GOBAR_DD23461	0.04	0.08
										GbNAC223	GOBAR_DD23503	0	0
										GbNAC224	GOBAR_DD24146	4.66	9.76
										GbNAC225	GOBAR_DD24203	1.5	0.98
										GbNAC226	GOBAR_DD24660	2.81	3.43
										GbNAC227	GOBAR_DD24661	46.59	62.26
										GbNAC228	GOBAR_DD25604	0.41	0
										GbNAC229	GOBAR_DD25776	0.06	3
										GbNAC230	GOBAR_DD25818	0.7	0.17
										GbNAC231	GOBAR_DD26017	0	0
										GbNAC232	GOBAR_DD26448	0.16	0.07
										GbNAC233	GOBAR_DD26924	0	0.52
										GbNAC234	GOBAR_DD26971	0	0
										GbNAC235	GOBAR_DD27318	0.18	0
										GbNAC236	GOBAR_DD27596	0.18	0.13
										GbNAC237	GOBAR_DD27660	0	0
										GbNAC238	GOBAR_DD27691	26.06	49.5
										GbNAC239	GOBAR_DD28000	0	0
										GbNAC240	GOBAR_DD28096	0	0.08
										GbNAC241	GOBAR_DD28290	0.23	0
										GbNAC242	GOBAR_DD28297	0.06	0.12
										GbNAC243	GOBAR_DD28601	0	0
										GbNAC244	GOBAR_DD28894	0	0
										GbNAC245	GOBAR_DD29093	3.43	3.92
										GbNAC246	GOBAR_DD29316	0.77	7.88
										GbNAC247	GOBAR_DD29861	0.24	0
										GbNAC248	GOBAR_DD30513	6.13	3.85
										GbNAC249	GOBAR_DD31434	0	0
										GbNAC250	GOBAR_DD31476	3.02	0.31
										GbNAC251	GOBAR_DD31835	0.25	0.06
										GbNAC252	GOBAR_DD31843	0.05	0
										GbNAC253	GOBAR_DD32112	0	0
										GbNAC254	GOBAR_DD32748	3.67	0.95
										GbNAC255	GOBAR_DD32908	1.25	1.63
										GbNAC256	GOBAR_DD32971	0.36	0
										GbNAC257	GOBAR_DD33025	1.97	0.22
										GbNAC258	GOBAR_DD33053	0	0
										GbNAC259	GOBAR_DD33138	0	0
										GbNAC260	GOBAR_DD33141	1.07	0.5
										GbNAC261	GOBAR_DD35095	3.74	3.6
										GbNAC262	GOBAR_DD35100	0.04	0.15
										GbNAC263	GOBAR_DD35101	0.1	0.18
										GbNAC264	GOBAR_DD35988	0.11	0.12
										GbNAC265	GOBAR_DD36006	0	0
										GbNAC266	GOBAR_DD36155	0	0
										GbNAC267	GOBAR_DD36922	0	0
