# Supplementary material for: Comprehensive analysis of NAC transcription factors uncovers their roles during fiber development and stress response in cotton
Source: BMC Plant Biol. 2018 Jul 24;18:150. doi: 10.1186/s12870-018-1367-5 (PMC6057059; doi:10.1186/s12870-018-1367-5)
Supplement: Supplementary file 11 — Table S7. Co-expression genes with selected NAC genes involved in fiber development and stress response. (XLSX 31 kb) [file 12870_2018_1367_MOESM11_ESM.xlsx]

## Sheet: Sheet1
Fiber						Stress
Name	Gene_ID	Co-expression gene	|PCC|			Name	Gene_ID	Co-expression genes	|PCC|
GhNAC125	Gh_A12G1049	Gh_A01G0135	0.91			GhNAC149	Gh_D01G0514	Gh_A01G0280	0.82
GhNAC125	Gh_A12G1049	Gh_A01G0154	0.94			GhNAC149	Gh_D01G0514	Gh_A01G1439	0.81
GhNAC125	Gh_A12G1049	Gh_A01G0966	0.92			GhNAC149	Gh_D01G0514	Gh_A01G2064	0.94
GhNAC125	Gh_A12G1049	Gh_A01G1223	0.93			GhNAC149	Gh_D01G0514	Gh_A03G2186	0.86
GhNAC125	Gh_A12G1049	Gh_A01G1553	0.94			GhNAC149	Gh_D01G0514	Gh_A07G1726	0.83
GhNAC125	Gh_A12G1049	Gh_A01G1825	0.96			GhNAC149	Gh_D01G0514	Gh_A08G0870	0.87
GhNAC125	Gh_A12G1049	Gh_A01G2057	0.91			GhNAC149	Gh_D01G0514	Gh_A08G1730	0.83
GhNAC125	Gh_A12G1049	Gh_A02G0051	0.92			GhNAC149	Gh_D01G0514	Gh_A10G2201	0.87
GhNAC125	Gh_A12G1049	Gh_A02G0398	0.91			GhNAC149	Gh_D01G0514	Gh_D01G0291	0.87
GhNAC125	Gh_A12G1049	Gh_A02G0669	0.95			GhNAC149	Gh_D01G0514	Gh_D01G1679	0.86
GhNAC125	Gh_A12G1049	Gh_A02G0892	0.91			GhNAC149	Gh_D01G0514	Gh_D02G2128	0.81
GhNAC125	Gh_A12G1049	Gh_A02G0970	0.92			GhNAC149	Gh_D01G0514	Gh_D03G0904	0.83
GhNAC125	Gh_A12G1049	Gh_A02G1420	0.91			GhNAC149	Gh_D01G0514	Gh_D05G1205	0.81
GhNAC125	Gh_A12G1049	Gh_A02G1546	0.92			GhNAC149	Gh_D01G0514	Gh_D05G3864	0.81
GhNAC125	Gh_A12G1049	Gh_A03G0467	0.91			GhNAC149	Gh_D01G0514	Gh_D06G1966	0.85
GhNAC125	Gh_A12G1049	Gh_A03G0995	0.91			GhNAC149	Gh_D01G0514	Gh_D08G0845	0.91
GhNAC125	Gh_A12G1049	Gh_A03G1413	0.91			GhNAC149	Gh_D01G0514	Gh_D10G1216	0.85
GhNAC125	Gh_A12G1049	Gh_A03G1634	0.94			GhNAC149	Gh_D01G0514	Gh_D10G1843	0.86
GhNAC125	Gh_A12G1049	Gh_A03G2076	0.91			GhNAC149	Gh_D01G0514	Gh_D11G0363	0.81
GhNAC125	Gh_A12G1049	Gh_A03G2098	0.91			GhNAC149	Gh_D01G0514	Gh_D12G1120	0.84
GhNAC125	Gh_A12G1049	Gh_A04G0777	0.91			GhNAC149	Gh_D01G0514	Gh_D13G1609	0.89
GhNAC125	Gh_A12G1049	Gh_A04G0886	0.94			GhNAC149	Gh_D01G0514	Gh_Sca012210G01	0.83
GhNAC125	Gh_A12G1049	Gh_A04G0931	0.92			GhNAC192	Gh_D05G3474	Gh_A01G0045	0.86
GhNAC125	Gh_A12G1049	Gh_A04G1065	0.91			GhNAC192	Gh_D05G3474	Gh_A01G0120	0.88
GhNAC125	Gh_A12G1049	Gh_A05G0445	0.95			GhNAC192	Gh_D05G3474	Gh_A01G0302	0.88
GhNAC125	Gh_A12G1049	Gh_A05G0724	0.92			GhNAC192	Gh_D05G3474	Gh_A01G0871	0.82
GhNAC125	Gh_A12G1049	Gh_A05G1339	0.95			GhNAC192	Gh_D05G3474	Gh_A01G1439	0.9
GhNAC125	Gh_A12G1049	Gh_A05G1381	0.94			GhNAC192	Gh_D05G3474	Gh_A01G1685	0.81
GhNAC125	Gh_A12G1049	Gh_A05G1442	0.93			GhNAC192	Gh_D05G3474	Gh_A01G2049	0.89
GhNAC125	Gh_A12G1049	Gh_A05G1457	0.91			GhNAC192	Gh_D05G3474	Gh_A01G2064	0.88
GhNAC125	Gh_A12G1049	Gh_A05G1577	0.94			GhNAC192	Gh_D05G3474	Gh_A02G0224	0.86
GhNAC125	Gh_A12G1049	Gh_A05G1847	0.93			GhNAC192	Gh_D05G3474	Gh_A02G0522	0.88
GhNAC125	Gh_A12G1049	Gh_A05G2099	0.91			GhNAC192	Gh_D05G3474	Gh_A02G0532	0.9
GhNAC125	Gh_A12G1049	Gh_A05G3125	0.93			GhNAC192	Gh_D05G3474	Gh_A02G1551	0.94
GhNAC125	Gh_A12G1049	Gh_A05G3223	0.94			GhNAC192	Gh_D05G3474	Gh_A02G1552	0.93
GhNAC125	Gh_A12G1049	Gh_A05G3383	0.91			GhNAC192	Gh_D05G3474	Gh_A02G1681	0.81
GhNAC125	Gh_A12G1049	Gh_A05G3905	0.91			GhNAC192	Gh_D05G3474	Gh_A03G0038	0.87
GhNAC125	Gh_A12G1049	Gh_A06G0283	0.91			GhNAC192	Gh_D05G3474	Gh_A03G0046	0.9
GhNAC125	Gh_A12G1049	Gh_A06G0472	0.92			GhNAC192	Gh_D05G3474	Gh_A03G0075	0.82
GhNAC125	Gh_A12G1049	Gh_A06G0512	0.91			GhNAC192	Gh_D05G3474	Gh_A03G0324	0.91
GhNAC125	Gh_A12G1049	Gh_A06G0803	0.92			GhNAC192	Gh_D05G3474	Gh_A03G0373	0.83
GhNAC125	Gh_A12G1049	Gh_A06G1099	0.96			GhNAC192	Gh_D05G3474	Gh_A03G0948	0.86
GhNAC125	Gh_A12G1049	Gh_A06G1736	0.91			GhNAC192	Gh_D05G3474	Gh_A03G2186	0.83
GhNAC125	Gh_A12G1049	Gh_A07G0164	0.96			GhNAC192	Gh_D05G3474	Gh_A04G0151	0.81
GhNAC125	Gh_A12G1049	Gh_A07G0196	0.93			GhNAC192	Gh_D05G3474	Gh_A04G0372	0.89
GhNAC125	Gh_A12G1049	Gh_A07G0327	0.91			GhNAC192	Gh_D05G3474	Gh_A04G0373	0.88
GhNAC125	Gh_A12G1049	Gh_A07G0422	0.96			GhNAC192	Gh_D05G3474	Gh_A04G0937	0.83
GhNAC125	Gh_A12G1049	Gh_A07G1064	0.91			GhNAC192	Gh_D05G3474	Gh_A04G1076	0.88
GhNAC125	Gh_A12G1049	Gh_A07G1159	0.91			GhNAC192	Gh_D05G3474	Gh_A04G1303	0.97
GhNAC125	Gh_A12G1049	Gh_A07G1363	0.91			GhNAC192	Gh_D05G3474	Gh_A05G0262	0.93
GhNAC125	Gh_A12G1049	Gh_A07G1871	0.93			GhNAC192	Gh_D05G3474	Gh_A05G0278	0.94
GhNAC125	Gh_A12G1049	Gh_A07G2095	0.92			GhNAC192	Gh_D05G3474	Gh_A05G0782	0.93
GhNAC125	Gh_A12G1049	Gh_A07G2123	0.91			GhNAC192	Gh_D05G3474	Gh_A05G0795	0.82
GhNAC125	Gh_A12G1049	Gh_A07G2239	0.91			GhNAC192	Gh_D05G3474	Gh_A05G1734	0.93
GhNAC125	Gh_A12G1049	Gh_A08G0129	0.91			GhNAC192	Gh_D05G3474	Gh_A05G2137	0.9
GhNAC125	Gh_A12G1049	Gh_A08G0359	0.91			GhNAC192	Gh_D05G3474	Gh_A05G2440	0.93
GhNAC125	Gh_A12G1049	Gh_A08G0386	0.93			GhNAC192	Gh_D05G3474	Gh_A05G2532	0.82
GhNAC125	Gh_A12G1049	Gh_A08G0739	0.93			GhNAC192	Gh_D05G3474	Gh_A05G2904	0.84
GhNAC125	Gh_A12G1049	Gh_A08G0910	0.91			GhNAC192	Gh_D05G3474	Gh_A05G3013	0.81
GhNAC125	Gh_A12G1049	Gh_A08G0993	0.93			GhNAC192	Gh_D05G3474	Gh_A05G3021	0.85
GhNAC125	Gh_A12G1049	Gh_A08G1559	0.93			GhNAC192	Gh_D05G3474	Gh_A05G3589	0.88
GhNAC125	Gh_A12G1049	Gh_A08G1784	0.95			GhNAC192	Gh_D05G3474	Gh_A05G3590	0.86
GhNAC125	Gh_A12G1049	Gh_A08G2015	0.95			GhNAC192	Gh_D05G3474	Gh_A06G1440	0.81
GhNAC125	Gh_A12G1049	Gh_A08G2432	0.91			GhNAC192	Gh_D05G3474	Gh_A07G0123	0.93
GhNAC125	Gh_A12G1049	Gh_A09G0548	0.91			GhNAC192	Gh_D05G3474	Gh_A07G0353	0.89
GhNAC125	Gh_A12G1049	Gh_A09G0630	0.94			GhNAC192	Gh_D05G3474	Gh_A07G0528	0.89
GhNAC125	Gh_A12G1049	Gh_A09G0851	0.93			GhNAC192	Gh_D05G3474	Gh_A07G1000	0.86
GhNAC125	Gh_A12G1049	Gh_A09G1155	0.96			GhNAC192	Gh_D05G3474	Gh_A07G1098	0.9
GhNAC125	Gh_A12G1049	Gh_A09G1866	0.91			GhNAC192	Gh_D05G3474	Gh_A07G1209	0.93
GhNAC125	Gh_A12G1049	Gh_A09G1882	0.92			GhNAC192	Gh_D05G3474	Gh_A07G1237	0.87
GhNAC125	Gh_A12G1049	Gh_A09G1908	0.91			GhNAC192	Gh_D05G3474	Gh_A07G1811	0.88
GhNAC125	Gh_A12G1049	Gh_A09G1909	0.92			GhNAC192	Gh_D05G3474	Gh_A07G2026	0.91
GhNAC125	Gh_A12G1049	Gh_A10G0131	0.94			GhNAC192	Gh_D05G3474	Gh_A08G0364	0.91
GhNAC125	Gh_A12G1049	Gh_A10G0734	0.96			GhNAC192	Gh_D05G3474	Gh_A08G0479	0.85
GhNAC125	Gh_A12G1049	Gh_A10G0945	0.97			GhNAC192	Gh_D05G3474	Gh_A08G0495	0.9
GhNAC125	Gh_A12G1049	Gh_A10G1158	0.92			GhNAC192	Gh_D05G3474	Gh_A08G0518	0.83
GhNAC125	Gh_A12G1049	Gh_A10G1989	0.94			GhNAC192	Gh_D05G3474	Gh_A08G0870	0.82
GhNAC125	Gh_A12G1049	Gh_A10G2324	0.91			GhNAC192	Gh_D05G3474	Gh_A08G1158	0.86
GhNAC125	Gh_A12G1049	Gh_A10G2335	0.91			GhNAC192	Gh_D05G3474	Gh_A08G1460	0.91
GhNAC125	Gh_A12G1049	Gh_A11G0221	0.92			GhNAC192	Gh_D05G3474	Gh_A08G1640	0.87
GhNAC125	Gh_A12G1049	Gh_A11G0388	0.91			GhNAC192	Gh_D05G3474	Gh_A08G1654	0.83
GhNAC125	Gh_A12G1049	Gh_A11G0500	0.93			GhNAC192	Gh_D05G3474	Gh_A08G1816	0.86
GhNAC125	Gh_A12G1049	Gh_A11G0687	0.91			GhNAC192	Gh_D05G3474	Gh_A08G2037	0.92
GhNAC125	Gh_A12G1049	Gh_A11G0692	0.91			GhNAC192	Gh_D05G3474	Gh_A09G0086	0.92
GhNAC125	Gh_A12G1049	Gh_A11G0727	0.97			GhNAC192	Gh_D05G3474	Gh_A09G0337	0.87
GhNAC125	Gh_A12G1049	Gh_A11G1074	0.92			GhNAC192	Gh_D05G3474	Gh_A09G0409	0.9
GhNAC125	Gh_A12G1049	Gh_A11G1143	0.94			GhNAC192	Gh_D05G3474	Gh_A09G1084	0.86
GhNAC125	Gh_A12G1049	Gh_A11G1730	0.91			GhNAC192	Gh_D05G3474	Gh_A09G1575	0.92
GhNAC125	Gh_A12G1049	Gh_A11G1800	0.97			GhNAC192	Gh_D05G3474	Gh_A09G1617	0.89
GhNAC125	Gh_A12G1049	Gh_A11G2366	0.93			GhNAC192	Gh_D05G3474	Gh_A09G1649	0.89
GhNAC125	Gh_A12G1049	Gh_A11G2903	0.94			GhNAC192	Gh_D05G3474	Gh_A09G1771	0.83
GhNAC125	Gh_A12G1049	Gh_A12G0165	0.91			GhNAC192	Gh_D05G3474	Gh_A09G2205	0.87
GhNAC125	Gh_A12G1049	Gh_A12G1237	0.91			GhNAC192	Gh_D05G3474	Gh_A09G2359	0.84
GhNAC125	Gh_A12G1049	Gh_A12G1782	0.91			GhNAC192	Gh_D05G3474	Gh_A10G0277	0.9
GhNAC125	Gh_A12G1049	Gh_A12G2403	0.92			GhNAC192	Gh_D05G3474	Gh_A10G1271	0.88
GhNAC125	Gh_A12G1049	Gh_A12G2513	0.91			GhNAC192	Gh_D05G3474	Gh_A10G1317	0.9
GhNAC125	Gh_A12G1049	Gh_A12G2516	0.94			GhNAC192	Gh_D05G3474	Gh_A10G1326	0.85
GhNAC125	Gh_A12G1049	Gh_A12G2653	0.93			GhNAC192	Gh_D05G3474	Gh_A10G1416	0.94
GhNAC125	Gh_A12G1049	Gh_A13G0989	0.94			GhNAC192	Gh_D05G3474	Gh_A10G1567	0.91
GhNAC125	Gh_A12G1049	Gh_A13G1229	0.91			GhNAC192	Gh_D05G3474	Gh_A10G1587	0.82
GhNAC125	Gh_A12G1049	Gh_A13G1230	0.95			GhNAC192	Gh_D05G3474	Gh_A10G2148	0.92
GhNAC125	Gh_A12G1049	Gh_A13G2017	0.92			GhNAC192	Gh_D05G3474	Gh_A10G2201	0.82
GhNAC125	Gh_A12G1049	Gh_A13G2254	0.91			GhNAC192	Gh_D05G3474	Gh_A11G0124	0.84
GhNAC125	Gh_A12G1049	Gh_D01G0315	0.91			GhNAC192	Gh_D05G3474	Gh_A11G0199	0.94
GhNAC125	Gh_A12G1049	Gh_D01G1806	0.91			GhNAC192	Gh_D05G3474	Gh_A11G0353	0.9
GhNAC125	Gh_A12G1049	Gh_D01G2159	0.98			GhNAC192	Gh_D05G3474	Gh_A11G0819	0.89
GhNAC125	Gh_A12G1049	Gh_D02G0068	0.92			GhNAC192	Gh_D05G3474	Gh_A11G0835	0.81
GhNAC125	Gh_A12G1049	Gh_D02G0217	0.91			GhNAC192	Gh_D05G3474	Gh_A11G0906	0.95
GhNAC125	Gh_A12G1049	Gh_D02G0360	0.95			GhNAC192	Gh_D05G3474	Gh_A11G2137	0.86
GhNAC125	Gh_A12G1049	Gh_D02G0393	0.92			GhNAC192	Gh_D05G3474	Gh_A11G2828	0.86
GhNAC125	Gh_A12G1049	Gh_D02G0507	0.95			GhNAC192	Gh_D05G3474	Gh_A12G0101	0.89
GhNAC125	Gh_A12G1049	Gh_D02G1684	0.91			GhNAC192	Gh_D05G3474	Gh_A12G0132	0.85
GhNAC125	Gh_A12G1049	Gh_D02G2050	0.96			GhNAC192	Gh_D05G3474	Gh_A12G0270	0.92
GhNAC125	Gh_A12G1049	Gh_D02G2413	0.91			GhNAC192	Gh_D05G3474	Gh_A12G0377	0.81
GhNAC125	Gh_A12G1049	Gh_D03G0269	0.93			GhNAC192	Gh_D05G3474	Gh_A12G0583	0.86
GhNAC125	Gh_A12G1049	Gh_D03G0374	0.91			GhNAC192	Gh_D05G3474	Gh_A12G0599	0.85
GhNAC125	Gh_A12G1049	Gh_D03G0436	0.92			GhNAC192	Gh_D05G3474	Gh_A12G1116	0.82
GhNAC125	Gh_A12G1049	Gh_D03G0782	0.91			GhNAC192	Gh_D05G3474	Gh_A12G1164	0.86
GhNAC125	Gh_A12G1049	Gh_D03G0919	0.93			GhNAC192	Gh_D05G3474	Gh_A12G1240	0.91
GhNAC125	Gh_A12G1049	Gh_D03G0975	0.91			GhNAC192	Gh_D05G3474	Gh_A12G1330	0.86
GhNAC125	Gh_A12G1049	Gh_D03G1074	0.92			GhNAC192	Gh_D05G3474	Gh_A12G1685	0.85
GhNAC125	Gh_A12G1049	Gh_D03G1096	0.93			GhNAC192	Gh_D05G3474	Gh_A12G1711	0.92
GhNAC125	Gh_A12G1049	Gh_D03G1207	0.91			GhNAC192	Gh_D05G3474	Gh_A12G1766	0.89
GhNAC125	Gh_A12G1049	Gh_D03G1427	0.93			GhNAC192	Gh_D05G3474	Gh_A12G1994	0.81
GhNAC125	Gh_A12G1049	Gh_D04G0085	0.91			GhNAC192	Gh_D05G3474	Gh_A12G2380	0.87
GhNAC125	Gh_A12G1049	Gh_D04G0202	0.91			GhNAC192	Gh_D05G3474	Gh_A13G0105	0.89
GhNAC125	Gh_A12G1049	Gh_D04G0408	0.91			GhNAC192	Gh_D05G3474	Gh_A13G0184	0.92
GhNAC125	Gh_A12G1049	Gh_D04G0514	0.94			GhNAC192	Gh_D05G3474	Gh_A13G0728	0.83
GhNAC125	Gh_A12G1049	Gh_D04G0580	0.94			GhNAC192	Gh_D05G3474	Gh_A13G0825	0.89
GhNAC125	Gh_A12G1049	Gh_D04G0754	0.94			GhNAC192	Gh_D05G3474	Gh_A13G1082	0.81
GhNAC125	Gh_A12G1049	Gh_D05G0718	0.94			GhNAC192	Gh_D05G3474	Gh_A13G1162	0.86
GhNAC125	Gh_A12G1049	Gh_D05G0805	0.93			GhNAC192	Gh_D05G3474	Gh_A13G1229	0.82
GhNAC125	Gh_A12G1049	Gh_D05G1110	0.93			GhNAC192	Gh_D05G3474	Gh_A13G1247	0.92
GhNAC125	Gh_A12G1049	Gh_D05G1462	0.92			GhNAC192	Gh_D05G3474	Gh_A13G1311	0.89
GhNAC125	Gh_A12G1049	Gh_D05G1561	0.91			GhNAC192	Gh_D05G3474	Gh_A13G1843	0.92
GhNAC125	Gh_A12G1049	Gh_D05G1686	0.91			GhNAC192	Gh_D05G3474	Gh_D01G0196	0.81
GhNAC125	Gh_A12G1049	Gh_D05G1755	0.95			GhNAC192	Gh_D05G3474	Gh_D01G0569	0.82
GhNAC125	Gh_A12G1049	Gh_D05G2102	0.92			GhNAC192	Gh_D05G3474	Gh_D01G1342	0.87
GhNAC125	Gh_A12G1049	Gh_D05G2141	0.97			GhNAC192	Gh_D05G3474	Gh_D01G1679	0.81
GhNAC125	Gh_A12G1049	Gh_D05G2542	0.96			GhNAC192	Gh_D05G3474	Gh_D02G0234	0.9
GhNAC125	Gh_A12G1049	Gh_D05G3473	0.92			GhNAC192	Gh_D05G3474	Gh_D02G0258	0.9
GhNAC125	Gh_A12G1049	Gh_D06G0257	0.93			GhNAC192	Gh_D05G3474	Gh_D02G0772	0.89
GhNAC125	Gh_A12G1049	Gh_D06G0776	0.92			GhNAC192	Gh_D05G3474	Gh_D02G1504	0.94
GhNAC125	Gh_A12G1049	Gh_D06G0947	0.91			GhNAC192	Gh_D05G3474	Gh_D02G1825	0.81
GhNAC125	Gh_A12G1049	Gh_D06G1171	0.92			GhNAC192	Gh_D05G3474	Gh_D03G0004	0.81
GhNAC125	Gh_A12G1049	Gh_D06G1423	0.92			GhNAC192	Gh_D05G3474	Gh_D03G0092	0.94
GhNAC125	Gh_A12G1049	Gh_D06G2242	0.93			GhNAC192	Gh_D05G3474	Gh_D03G0122	0.86
GhNAC125	Gh_A12G1049	Gh_D06G2315	0.95			GhNAC192	Gh_D05G3474	Gh_D03G0180	0.9
GhNAC125	Gh_A12G1049	Gh_D07G0443	0.91			GhNAC192	Gh_D05G3474	Gh_D03G0688	0.88
GhNAC125	Gh_A12G1049	Gh_D07G0499	0.94			GhNAC192	Gh_D05G3474	Gh_D03G0803	0.82
GhNAC125	Gh_A12G1049	Gh_D07G0727	0.93			GhNAC192	Gh_D05G3474	Gh_D03G1059	0.81
GhNAC125	Gh_A12G1049	Gh_D07G1125	0.91			GhNAC192	Gh_D05G3474	Gh_D03G1254	0.88
GhNAC125	Gh_A12G1049	Gh_D07G1156	0.92			GhNAC192	Gh_D05G3474	Gh_D03G1494	0.88
GhNAC125	Gh_A12G1049	Gh_D07G1550	0.91			GhNAC192	Gh_D05G3474	Gh_D03G1609	0.87
GhNAC125	Gh_A12G1049	Gh_D07G1882	0.94			GhNAC192	Gh_D05G3474	Gh_D04G0130	0.91
GhNAC125	Gh_A12G1049	Gh_D07G2328	0.92			GhNAC192	Gh_D05G3474	Gh_D04G0638	0.84
GhNAC125	Gh_A12G1049	Gh_D08G0507	0.92			GhNAC192	Gh_D05G3474	Gh_D04G0852	0.81
GhNAC125	Gh_A12G1049	Gh_D08G1194	0.92			GhNAC192	Gh_D05G3474	Gh_D04G1574	0.85
GhNAC125	Gh_A12G1049	Gh_D08G1266	0.92			GhNAC192	Gh_D05G3474	Gh_D05G0171	0.94
GhNAC125	Gh_A12G1049	Gh_D08G1367	0.93			GhNAC192	Gh_D05G3474	Gh_D05G0180	0.82
GhNAC125	Gh_A12G1049	Gh_D08G1636	0.94			GhNAC192	Gh_D05G3474	Gh_D05G0228	0.9
GhNAC125	Gh_A12G1049	Gh_D08G2119	0.94			GhNAC192	Gh_D05G3474	Gh_D05G0307	0.94
GhNAC125	Gh_A12G1049	Gh_D08G2303	0.91			GhNAC192	Gh_D05G3474	Gh_D05G0354	0.87
GhNAC125	Gh_A12G1049	Gh_D08G2447	0.93			GhNAC192	Gh_D05G3474	Gh_D05G0913	0.82
GhNAC125	Gh_A12G1049	Gh_D08G2608	0.91			GhNAC192	Gh_D05G3474	Gh_D05G1344	0.83
GhNAC125	Gh_A12G1049	Gh_D09G0106	0.92			GhNAC192	Gh_D05G3474	Gh_D05G2281	0.88
GhNAC125	Gh_A12G1049	Gh_D09G0182	0.97			GhNAC192	Gh_D05G3474	Gh_D05G2285	0.88
GhNAC125	Gh_A12G1049	Gh_D09G0499	0.96			GhNAC192	Gh_D05G3474	Gh_D05G2499	0.94
GhNAC125	Gh_A12G1049	Gh_D09G0873	0.97			GhNAC192	Gh_D05G3474	Gh_D05G2704	0.85
GhNAC125	Gh_A12G1049	Gh_D09G0921	0.92			GhNAC192	Gh_D05G3474	Gh_D05G2708	0.92
GhNAC125	Gh_A12G1049	Gh_D09G1088	0.91			GhNAC192	Gh_D05G3474	Gh_D05G2709	0.84
GhNAC125	Gh_A12G1049	Gh_D09G1704	0.93			GhNAC192	Gh_D05G3474	Gh_D05G2808	0.87
GhNAC125	Gh_A12G1049	Gh_D09G2023	0.93			GhNAC192	Gh_D05G3474	Gh_D05G3267	0.87
GhNAC125	Gh_A12G1049	Gh_D09G2091	0.92			GhNAC192	Gh_D05G3474	Gh_D05G3751	0.92
GhNAC125	Gh_A12G1049	Gh_D09G2105	0.92			GhNAC192	Gh_D05G3474	Gh_D05G3907	0.94
GhNAC125	Gh_A12G1049	Gh_D09G2106	0.91			GhNAC192	Gh_D05G3474	Gh_D06G0727	0.83
GhNAC125	Gh_A12G1049	Gh_D10G0138	0.94			GhNAC192	Gh_D05G3474	Gh_D06G1171	0.83
GhNAC125	Gh_A12G1049	Gh_D10G0293	0.93			GhNAC192	Gh_D05G3474	Gh_D06G1395	0.85
GhNAC125	Gh_A12G1049	Gh_D10G0489	0.92			GhNAC192	Gh_D05G3474	Gh_D07G0625	0.95
GhNAC125	Gh_A12G1049	Gh_D10G1036	0.93			GhNAC192	Gh_D05G3474	Gh_D07G0979	0.87
GhNAC125	Gh_A12G1049	Gh_D10G1268	0.93			GhNAC192	Gh_D05G3474	Gh_D07G1311	0.93
GhNAC125	Gh_A12G1049	Gh_D10G1441	0.92			GhNAC192	Gh_D05G3474	Gh_D07G1649	0.81
GhNAC125	Gh_A12G1049	Gh_D10G1557	0.91			GhNAC192	Gh_D05G3474	Gh_D07G1844	0.81
GhNAC125	Gh_A12G1049	Gh_D10G2269	0.92			GhNAC192	Gh_D05G3474	Gh_D07G1940	0.84
GhNAC125	Gh_A12G1049	Gh_D10G2479	0.92			GhNAC192	Gh_D05G3474	Gh_D07G1960	0.84
GhNAC125	Gh_A12G1049	Gh_D11G0013	0.91			GhNAC192	Gh_D05G3474	Gh_D07G2064	0.83
GhNAC125	Gh_A12G1049	Gh_D11G0054	0.91			GhNAC192	Gh_D05G3474	Gh_D07G2246	0.91
GhNAC125	Gh_A12G1049	Gh_D11G0573	0.91			GhNAC192	Gh_D05G3474	Gh_D08G0647	0.85
GhNAC125	Gh_A12G1049	Gh_D11G0666	0.92			GhNAC192	Gh_D05G3474	Gh_D08G1056	0.87
GhNAC125	Gh_A12G1049	Gh_D11G0842	0.91			GhNAC192	Gh_D05G3474	Gh_D08G1333	0.81
GhNAC125	Gh_A12G1049	Gh_D11G0846	0.98			GhNAC192	Gh_D05G3474	Gh_D08G1765	0.86
GhNAC125	Gh_A12G1049	Gh_D11G1962	0.94			GhNAC192	Gh_D05G3474	Gh_D08G2428	0.9
GhNAC125	Gh_A12G1049	Gh_D11G3380	0.91			GhNAC192	Gh_D05G3474	Gh_D08G2743	0.88
GhNAC125	Gh_A12G1049	Gh_D11G3388	0.94			GhNAC192	Gh_D05G3474	Gh_D09G0074	0.85
GhNAC125	Gh_A12G1049	Gh_D12G1426	0.91			GhNAC192	Gh_D05G3474	Gh_D09G0083	0.91
GhNAC125	Gh_A12G1049	Gh_D12G1470	0.91			GhNAC192	Gh_D05G3474	Gh_D09G0340	0.85
GhNAC125	Gh_A12G1049	Gh_D12G2186	0.91			GhNAC192	Gh_D05G3474	Gh_D09G0341	0.9
GhNAC125	Gh_A12G1049	Gh_D12G2828	0.95			GhNAC192	Gh_D05G3474	Gh_D09G0348	0.93
GhNAC125	Gh_A12G1049	Gh_D13G0706	0.93			GhNAC192	Gh_D05G3474	Gh_D09G1334	0.81
GhNAC125	Gh_A12G1049	Gh_D13G1237	0.91			GhNAC192	Gh_D05G3474	Gh_D09G1677	0.88
GhNAC125	Gh_A12G1049	Gh_D13G1402	0.92			GhNAC192	Gh_D05G3474	Gh_D09G1770	0.82
GhNAC125	Gh_A12G1049	Gh_D13G1526	0.91			GhNAC192	Gh_D05G3474	Gh_D09G1880	0.88
GhNAC125	Gh_A12G1049	Gh_D13G2089	0.92			GhNAC192	Gh_D05G3474	Gh_D09G2405	0.92
GhNAC125	Gh_A12G1049	Gh_D13G2180	0.92			GhNAC192	Gh_D05G3474	Gh_D10G0194	0.87
GhNAC125	Gh_A12G1049	Gh_D13G2415	0.92			GhNAC192	Gh_D05G3474	Gh_D10G0248	0.93
GhNAC193	Gh_D05G3475	Gh_A02G0398	0.92			GhNAC192	Gh_D05G3474	Gh_D10G0287	0.9
GhNAC193	Gh_D05G3475	Gh_A02G1726	0.92			GhNAC192	Gh_D05G3474	Gh_D10G0576	0.88
GhNAC193	Gh_D05G3475	Gh_A03G0995	0.91			GhNAC192	Gh_D05G3474	Gh_D10G0718	0.89
GhNAC193	Gh_D05G3475	Gh_A03G2076	0.93			GhNAC192	Gh_D05G3474	Gh_D10G0818	0.93
GhNAC193	Gh_D05G3475	Gh_A04G0886	0.91			GhNAC192	Gh_D05G3474	Gh_D10G1540	0.86
GhNAC193	Gh_D05G3475	Gh_A04G1065	0.93			GhNAC192	Gh_D05G3474	Gh_D10G1825	0.93
GhNAC193	Gh_D05G3475	Gh_A04G1093	0.93			GhNAC192	Gh_D05G3474	Gh_D10G1831	0.82
GhNAC193	Gh_D05G3475	Gh_A04G1100	0.91			GhNAC192	Gh_D05G3474	Gh_D10G1843	0.92
GhNAC193	Gh_D05G3475	Gh_A05G0813	0.92			GhNAC192	Gh_D05G3474	Gh_D10G2578	0.82
GhNAC193	Gh_D05G3475	Gh_A05G0923	0.91			GhNAC192	Gh_D05G3474	Gh_D11G0134	0.9
GhNAC193	Gh_D05G3475	Gh_A05G1339	0.94			GhNAC192	Gh_D05G3474	Gh_D11G0138	0.93
GhNAC193	Gh_D05G3475	Gh_A05G1577	0.91			GhNAC192	Gh_D05G3474	Gh_D11G0363	0.92
GhNAC193	Gh_D05G3475	Gh_A05G3831	0.92			GhNAC192	Gh_D05G3474	Gh_D11G0411	0.88
GhNAC193	Gh_D05G3475	Gh_A06G0255	0.91			GhNAC192	Gh_D05G3474	Gh_D11G0449	0.91
GhNAC193	Gh_D05G3475	Gh_A08G0006	0.92			GhNAC192	Gh_D05G3474	Gh_D11G0478	0.87
GhNAC193	Gh_D05G3475	Gh_A08G0386	0.92			GhNAC192	Gh_D05G3474	Gh_D11G0962	0.82
GhNAC193	Gh_D05G3475	Gh_A08G2015	0.91			GhNAC192	Gh_D05G3474	Gh_D11G0978	0.93
GhNAC193	Gh_D05G3475	Gh_A09G0630	0.91			GhNAC192	Gh_D05G3474	Gh_D11G1052	0.91
GhNAC193	Gh_D05G3475	Gh_A10G0734	0.91			GhNAC192	Gh_D05G3474	Gh_D11G2003	0.88
GhNAC193	Gh_D05G3475	Gh_A10G0826	0.92			GhNAC192	Gh_D05G3474	Gh_D11G2467	0.95
GhNAC193	Gh_D05G3475	Gh_A10G1660	0.91			GhNAC192	Gh_D05G3474	Gh_D11G2921	0.89
GhNAC193	Gh_D05G3475	Gh_A11G0084	0.92			GhNAC192	Gh_D05G3474	Gh_D12G0214	0.84
GhNAC193	Gh_D05G3475	Gh_A11G0727	0.91			GhNAC192	Gh_D05G3474	Gh_D12G0315	0.85
GhNAC193	Gh_D05G3475	Gh_A11G3231	0.94			GhNAC192	Gh_D05G3474	Gh_D12G0996	0.88
GhNAC193	Gh_D05G3475	Gh_A12G0675	0.92			GhNAC192	Gh_D05G3474	Gh_D12G1213	0.86
GhNAC193	Gh_D05G3475	Gh_A12G1196	0.91			GhNAC192	Gh_D05G3474	Gh_D12G1284	0.89
GhNAC193	Gh_D05G3475	Gh_A13G1165	0.94			GhNAC192	Gh_D05G3474	Gh_D12G1297	0.86
GhNAC193	Gh_D05G3475	Gh_A13G1229	0.91			GhNAC192	Gh_D05G3474	Gh_D12G1599	0.85
GhNAC193	Gh_D05G3475	Gh_A13G1504	0.91			GhNAC192	Gh_D05G3474	Gh_D12G1872	0.94
GhNAC193	Gh_D05G3475	Gh_A13G1640	0.96			GhNAC192	Gh_D05G3474	Gh_D12G2002	0.95
GhNAC193	Gh_D05G3475	Gh_D02G0168	0.95			GhNAC192	Gh_D05G3474	Gh_D12G2009	0.89
GhNAC193	Gh_D05G3475	Gh_D02G0507	0.91			GhNAC192	Gh_D05G3474	Gh_D12G2347	0.92
GhNAC193	Gh_D05G3475	Gh_D02G1937	0.93			GhNAC192	Gh_D05G3474	Gh_D12G2350	0.91
GhNAC193	Gh_D05G3475	Gh_D03G1096	0.91			GhNAC192	Gh_D05G3474	Gh_D12G2431	0.87
GhNAC193	Gh_D05G3475	Gh_D03G1207	0.93			GhNAC192	Gh_D05G3474	Gh_D13G0199	0.92
GhNAC193	Gh_D05G3475	Gh_D03G1427	0.91			GhNAC192	Gh_D05G3474	Gh_D13G0860	0.87
GhNAC193	Gh_D05G3475	Gh_D04G0090	0.91			GhNAC192	Gh_D05G3474	Gh_D13G1106	0.81
GhNAC193	Gh_D05G3475	Gh_D04G0408	0.92			GhNAC192	Gh_D05G3474	Gh_D13G1549	0.92
GhNAC193	Gh_D05G3475	Gh_D04G1614	0.91			GhNAC192	Gh_D05G3474	Gh_D13G1614	0.9
GhNAC193	Gh_D05G3475	Gh_D04G1670	0.92			GhNAC192	Gh_D05G3474	Gh_D13G1992	0.9
GhNAC193	Gh_D05G3475	Gh_D05G0758	0.91			GhNAC192	Gh_D05G3474	Gh_D13G2076	0.85
GhNAC193	Gh_D05G3475	Gh_D05G1184	0.91			GhNAC192	Gh_D05G3474	Gh_D13G2229	0.81
GhNAC193	Gh_D05G3475	Gh_D05G1767	0.92			GhNAC192	Gh_D05G3474	Gh_D13G2539	0.81
GhNAC193	Gh_D05G3475	Gh_D06G0257	0.94			GhNAC192	Gh_D05G3474	Gh_Sca079612G01	0.83
GhNAC193	Gh_D05G3475	Gh_D08G2730	0.91			GhNAC9	Gh_A01G2064	Gh_A01G1439	0.9
GhNAC193	Gh_D05G3475	Gh_D09G0499	0.92			GhNAC9	Gh_A01G2064	Gh_A02G1209	0.83
GhNAC193	Gh_D05G3475	Gh_D10G2479	0.95			GhNAC9	Gh_A01G2064	Gh_A02G1551	0.86
GhNAC193	Gh_D05G3475	Gh_D11G0054	0.92			GhNAC9	Gh_A01G2064	Gh_A02G1552	0.89
GhNAC193	Gh_D05G3475	Gh_D11G0351	0.91			GhNAC9	Gh_A01G2064	Gh_A03G0038	0.83
GhNAC193	Gh_D05G3475	Gh_D11G3268	0.91			GhNAC9	Gh_A01G2064	Gh_A03G2186	0.89
GhNAC193	Gh_D05G3475	Gh_D11G3388	0.93			GhNAC9	Gh_A01G2064	Gh_A04G1076	0.93
GhNAC193	Gh_D05G3475	Gh_D12G2828	0.94			GhNAC9	Gh_A01G2064	Gh_A04G1303	0.84
GhNAC193	Gh_D05G3475	Gh_D13G0912	0.91			GhNAC9	Gh_A01G2064	Gh_A05G1734	0.82
GhNAC193	Gh_D05G3475	Gh_D13G0913	0.91			GhNAC9	Gh_A01G2064	Gh_A06G1257	0.81
GhNAC193	Gh_D05G3475	Gh_D13G1526	0.97			GhNAC9	Gh_A01G2064	Gh_A07G0353	0.81
GhNAC193	Gh_D05G3475	Gh_D13G1833	0.96			GhNAC9	Gh_A01G2064	Gh_A07G0870	0.82
GhNAC193	Gh_D05G3475	Gh_D13G2004	0.91			GhNAC9	Gh_A01G2064	Gh_A07G1098	0.85
GhNAC280	Gh_D13G1526	Gh_A01G1825	0.93			GhNAC9	Gh_A01G2064	Gh_A07G1811	0.81
GhNAC280	Gh_D13G1526	Gh_A02G0398	0.91			GhNAC9	Gh_A01G2064	Gh_A08G0870	0.95
GhNAC280	Gh_D13G1526	Gh_A02G1726	0.93			GhNAC9	Gh_A01G2064	Gh_A08G1460	0.86
GhNAC280	Gh_D13G1526	Gh_A03G0995	0.93			GhNAC9	Gh_A01G2064	Gh_A08G1640	0.83
GhNAC280	Gh_D13G1526	Gh_A03G1634	0.93			GhNAC9	Gh_A01G2064	Gh_A09G1575	0.86
GhNAC280	Gh_D13G1526	Gh_A04G0228	0.92			GhNAC9	Gh_A01G2064	Gh_A10G1416	0.82
GhNAC280	Gh_D13G1526	Gh_A04G1065	0.91			GhNAC9	Gh_A01G2064	Gh_A10G2201	0.91
GhNAC280	Gh_D13G1526	Gh_A04G1093	0.92			GhNAC9	Gh_A01G2064	Gh_A11G0353	0.86
GhNAC280	Gh_D13G1526	Gh_A04G1207	0.91			GhNAC9	Gh_A01G2064	Gh_A11G0906	0.81
GhNAC280	Gh_D13G1526	Gh_A05G0366	0.92			GhNAC9	Gh_A01G2064	Gh_A11G1139	0.81
GhNAC280	Gh_D13G1526	Gh_A05G0813	0.91			GhNAC9	Gh_A01G2064	Gh_A11G2926	0.83
GhNAC280	Gh_D13G1526	Gh_A05G1339	0.95			GhNAC9	Gh_A01G2064	Gh_A12G0586	0.83
GhNAC280	Gh_D13G1526	Gh_A05G1577	0.94			GhNAC9	Gh_A01G2064	Gh_A12G1994	0.85
GhNAC280	Gh_D13G1526	Gh_A05G1594	0.91			GhNAC9	Gh_A01G2064	Gh_A13G0105	0.91
GhNAC280	Gh_D13G1526	Gh_A05G3831	0.91			GhNAC9	Gh_A01G2064	Gh_D01G0291	0.86
GhNAC280	Gh_D13G1526	Gh_A07G0164	0.93			GhNAC9	Gh_A01G2064	Gh_D01G0514	0.94
GhNAC280	Gh_D13G1526	Gh_A07G0196	0.91			GhNAC9	Gh_A01G2064	Gh_D01G1179	0.83
GhNAC280	Gh_D13G1526	Gh_A07G1871	0.91			GhNAC9	Gh_A01G2064	Gh_D01G1679	0.89
GhNAC280	Gh_D13G1526	Gh_A07G2095	0.94			GhNAC9	Gh_A01G2064	Gh_D01G1934	0.85
GhNAC280	Gh_D13G1526	Gh_A08G0006	0.94			GhNAC9	Gh_A01G2064	Gh_D02G0772	0.89
GhNAC280	Gh_D13G1526	Gh_A08G0129	0.91			GhNAC9	Gh_A01G2064	Gh_D03G0016	0.82
GhNAC280	Gh_D13G1526	Gh_A08G0474	0.91			GhNAC9	Gh_A01G2064	Gh_D03G1780	0.83
GhNAC280	Gh_D13G1526	Gh_A08G0910	0.93			GhNAC9	Gh_A01G2064	Gh_D04G0130	0.82
GhNAC280	Gh_D13G1526	Gh_A08G1366	0.91			GhNAC9	Gh_A01G2064	Gh_D05G0171	0.81
GhNAC280	Gh_D13G1526	Gh_A08G1784	0.92			GhNAC9	Gh_A01G2064	Gh_D05G2499	0.86
GhNAC280	Gh_D13G1526	Gh_A08G2015	0.94			GhNAC9	Gh_A01G2064	Gh_D05G3474	0.88
GhNAC280	Gh_D13G1526	Gh_A09G0630	0.91			GhNAC9	Gh_A01G2064	Gh_D05G3751	0.82
GhNAC280	Gh_D13G1526	Gh_A10G0500	0.93			GhNAC9	Gh_A01G2064	Gh_D05G3864	0.9
GhNAC280	Gh_D13G1526	Gh_A10G0734	0.91			GhNAC9	Gh_A01G2064	Gh_D07G0625	0.82
GhNAC280	Gh_D13G1526	Gh_A10G0826	0.97			GhNAC9	Gh_A01G2064	Gh_D08G0845	0.81
GhNAC280	Gh_D13G1526	Gh_A10G1185	0.91			GhNAC9	Gh_A01G2064	Gh_D08G1056	0.93
GhNAC280	Gh_D13G1526	Gh_A11G0084	0.93			GhNAC9	Gh_A01G2064	Gh_D09G0341	0.84
GhNAC280	Gh_D13G1526	Gh_A11G0727	0.91			GhNAC9	Gh_A01G2064	Gh_D10G0248	0.81
GhNAC280	Gh_D13G1526	Gh_A11G1074	0.91			GhNAC9	Gh_A01G2064	Gh_D10G1825	0.87
GhNAC280	Gh_D13G1526	Gh_A11G1143	0.93			GhNAC9	Gh_A01G2064	Gh_D10G1843	0.9
GhNAC280	Gh_D13G1526	Gh_A11G1800	0.91			GhNAC9	Gh_A01G2064	Gh_D11G0363	0.86
GhNAC280	Gh_D13G1526	Gh_A11G2566	0.94			GhNAC9	Gh_A01G2064	Gh_D11G0386	0.87
GhNAC280	Gh_D13G1526	Gh_A12G0675	0.95			GhNAC9	Gh_A01G2064	Gh_D11G0411	0.89
GhNAC280	Gh_D13G1526	Gh_A12G1049	0.91			GhNAC9	Gh_A01G2064	Gh_D11G2467	0.82
GhNAC280	Gh_D13G1526	Gh_A12G1196	0.91			GhNAC9	Gh_A01G2064	Gh_D11G3312	0.87
GhNAC280	Gh_D13G1526	Gh_A12G2516	0.92			GhNAC9	Gh_A01G2064	Gh_D12G0735	0.82
GhNAC280	Gh_D13G1526	Gh_A13G0448	0.92			GhNAC9	Gh_A01G2064	Gh_D12G1120	0.92
GhNAC280	Gh_D13G1526	Gh_A13G1165	0.96			GhNAC9	Gh_A01G2064	Gh_D12G2350	0.82
GhNAC280	Gh_D13G1526	Gh_A13G1229	0.92			GhNAC9	Gh_A01G2064	Gh_D13G1537	0.81
GhNAC280	Gh_D13G1526	Gh_A13G1640	0.94			GhNAC9	Gh_A01G2064	Gh_D13G1609	0.82
GhNAC280	Gh_D13G1526	Gh_A13G2017	0.93			GhNAC34	Gh_A04G1303	Gh_A01G0045	0.82
GhNAC280	Gh_D13G1526	Gh_D01G0907	0.91			GhNAC34	Gh_A04G1303	Gh_A01G0120	0.88
GhNAC280	Gh_D13G1526	Gh_D01G1467	0.91			GhNAC34	Gh_A04G1303	Gh_A01G0302	0.83
GhNAC280	Gh_D13G1526	Gh_D02G0168	0.91			GhNAC34	Gh_A04G1303	Gh_A01G0871	0.82
GhNAC280	Gh_D13G1526	Gh_D02G1837	0.91			GhNAC34	Gh_A04G1303	Gh_A01G1439	0.87
GhNAC280	Gh_D13G1526	Gh_D02G1937	0.93			GhNAC34	Gh_A04G1303	Gh_A01G2049	0.92
GhNAC280	Gh_D13G1526	Gh_D02G2050	0.93			GhNAC34	Gh_A04G1303	Gh_A01G2064	0.84
GhNAC280	Gh_D13G1526	Gh_D03G1207	0.91			GhNAC34	Gh_A04G1303	Gh_A02G0224	0.85
GhNAC280	Gh_D13G1526	Gh_D04G0408	0.94			GhNAC34	Gh_A04G1303	Gh_A02G0522	0.85
GhNAC280	Gh_D13G1526	Gh_D04G0514	0.91			GhNAC34	Gh_A04G1303	Gh_A02G0532	0.9
GhNAC280	Gh_D13G1526	Gh_D04G1494	0.92			GhNAC34	Gh_A04G1303	Gh_A02G1551	0.91
GhNAC280	Gh_D13G1526	Gh_D04G1670	0.91			GhNAC34	Gh_A04G1303	Gh_A02G1552	0.89
GhNAC280	Gh_D13G1526	Gh_D05G1110	0.91			GhNAC34	Gh_A04G1303	Gh_A03G0038	0.83
GhNAC280	Gh_D13G1526	Gh_D05G1184	0.94			GhNAC34	Gh_A04G1303	Gh_A03G0046	0.87
GhNAC280	Gh_D13G1526	Gh_D05G1508	0.94			GhNAC34	Gh_A04G1303	Gh_A03G0075	0.83
GhNAC280	Gh_D13G1526	Gh_D05G3475	0.97			GhNAC34	Gh_A04G1303	Gh_A03G0324	0.92
GhNAC280	Gh_D13G1526	Gh_D06G0057	0.91			GhNAC34	Gh_A04G1303	Gh_A03G0373	0.83
GhNAC280	Gh_D13G1526	Gh_D06G0257	0.95			GhNAC34	Gh_A04G1303	Gh_A03G0948	0.84
GhNAC280	Gh_D13G1526	Gh_D06G2242	0.92			GhNAC34	Gh_A04G1303	Gh_A03G1228	0.82
GhNAC280	Gh_D13G1526	Gh_D07G0380	0.91			GhNAC34	Gh_A04G1303	Gh_A04G0372	0.89
GhNAC280	Gh_D13G1526	Gh_D08G1266	0.91			GhNAC34	Gh_A04G1303	Gh_A04G0373	0.85
GhNAC280	Gh_D13G1526	Gh_D08G2119	0.93			GhNAC34	Gh_A04G1303	Gh_A04G0486	0.81
GhNAC280	Gh_D13G1526	Gh_D09G0499	0.92			GhNAC34	Gh_A04G1303	Gh_A04G0937	0.82
GhNAC280	Gh_D13G1526	Gh_D09G1704	0.93			GhNAC34	Gh_A04G1303	Gh_A04G1076	0.83
GhNAC280	Gh_D13G1526	Gh_D09G2091	0.91			GhNAC34	Gh_A04G1303	Gh_A05G0262	0.93
GhNAC280	Gh_D13G1526	Gh_D09G2472	0.93			GhNAC34	Gh_A04G1303	Gh_A05G0278	0.91
GhNAC280	Gh_D13G1526	Gh_D10G0138	0.91			GhNAC34	Gh_A04G1303	Gh_A05G0782	0.93
GhNAC280	Gh_D13G1526	Gh_D10G0333	0.91			GhNAC34	Gh_A04G1303	Gh_A05G0795	0.81
GhNAC280	Gh_D13G1526	Gh_D10G1151	0.91			GhNAC34	Gh_A04G1303	Gh_A05G1109	0.82
GhNAC280	Gh_D13G1526	Gh_D10G2479	0.94			GhNAC34	Gh_A04G1303	Gh_A05G1734	0.89
GhNAC280	Gh_D13G1526	Gh_D11G0054	0.91			GhNAC34	Gh_A04G1303	Gh_A05G2137	0.89
GhNAC280	Gh_D13G1526	Gh_D11G0739	0.91			GhNAC34	Gh_A04G1303	Gh_A05G2440	0.91
GhNAC280	Gh_D13G1526	Gh_D11G1962	0.92			GhNAC34	Gh_A04G1303	Gh_A05G2532	0.83
GhNAC280	Gh_D13G1526	Gh_D11G3268	0.92			GhNAC34	Gh_A04G1303	Gh_A05G2904	0.81
GhNAC280	Gh_D13G1526	Gh_D11G3388	0.93			GhNAC34	Gh_A04G1303	Gh_A05G3013	0.83
GhNAC280	Gh_D13G1526	Gh_D12G1499	0.92			GhNAC34	Gh_A04G1303	Gh_A05G3021	0.83
GhNAC280	Gh_D13G1526	Gh_D12G2098	0.93			GhNAC34	Gh_A04G1303	Gh_A05G3036	0.83
GhNAC280	Gh_D13G1526	Gh_D12G2828	0.95			GhNAC34	Gh_A04G1303	Gh_A05G3413	0.82
GhNAC280	Gh_D13G1526	Gh_D13G0706	0.94			GhNAC34	Gh_A04G1303	Gh_A05G3589	0.89
GhNAC280	Gh_D13G1526	Gh_D13G0912	0.91			GhNAC34	Gh_A04G1303	Gh_A05G3590	0.86
GhNAC280	Gh_D13G1526	Gh_D13G0913	0.92			GhNAC34	Gh_A04G1303	Gh_A07G0123	0.92
GhNAC280	Gh_D13G1526	Gh_D13G1458	0.92			GhNAC34	Gh_A04G1303	Gh_A07G0226	0.82
GhNAC280	Gh_D13G1526	Gh_D13G1833	0.94			GhNAC34	Gh_A04G1303	Gh_A07G0353	0.86
GhNAC280	Gh_D13G1526	Gh_D13G2415	0.91			GhNAC34	Gh_A04G1303	Gh_A07G0528	0.83
GhNAC33	Gh_A04G1299	Gh_A02G0717	0.93			GhNAC34	Gh_A04G1303	Gh_A07G1000	0.82
GhNAC33	Gh_A04G1299	Gh_A03G1753	0.93			GhNAC34	Gh_A04G1303	Gh_A07G1098	0.86
GhNAC33	Gh_A04G1299	Gh_A04G1093	0.91			GhNAC34	Gh_A04G1303	Gh_A07G1209	0.9
GhNAC33	Gh_A04G1299	Gh_A05G0889	0.97			GhNAC34	Gh_A04G1303	Gh_A07G1237	0.86
GhNAC33	Gh_A04G1299	Gh_A05G1360	0.93			GhNAC34	Gh_A04G1303	Gh_A07G1811	0.85
GhNAC33	Gh_A04G1299	Gh_A05G2189	0.91			GhNAC34	Gh_A04G1303	Gh_A07G2026	0.89
GhNAC33	Gh_A04G1299	Gh_A06G0100	0.93			GhNAC34	Gh_A04G1303	Gh_A08G0364	0.89
GhNAC33	Gh_A04G1299	Gh_A06G0724	0.92			GhNAC34	Gh_A04G1303	Gh_A08G0479	0.83
GhNAC33	Gh_A04G1299	Gh_A08G2205	0.93			GhNAC34	Gh_A04G1303	Gh_A08G0495	0.9
GhNAC33	Gh_A04G1299	Gh_A09G0329	0.93			GhNAC34	Gh_A04G1303	Gh_A08G0518	0.85
GhNAC33	Gh_A04G1299	Gh_A09G1509	0.91			GhNAC34	Gh_A04G1303	Gh_A08G1158	0.83
GhNAC33	Gh_A04G1299	Gh_A10G2268	0.94			GhNAC34	Gh_A04G1303	Gh_A08G1460	0.87
GhNAC33	Gh_A04G1299	Gh_A11G1832	0.91			GhNAC34	Gh_A04G1303	Gh_A08G1640	0.84
GhNAC33	Gh_A04G1299	Gh_A11G3109	0.92			GhNAC34	Gh_A04G1303	Gh_A08G1816	0.86
GhNAC33	Gh_A04G1299	Gh_A13G1229	0.92			GhNAC34	Gh_A04G1303	Gh_A08G2037	0.91
GhNAC33	Gh_A04G1299	Gh_D01G0168	0.94			GhNAC34	Gh_A04G1303	Gh_A09G0086	0.93
GhNAC33	Gh_A04G1299	Gh_D01G1400	0.92			GhNAC34	Gh_A04G1303	Gh_A09G0337	0.89
GhNAC33	Gh_A04G1299	Gh_D02G0387	0.94			GhNAC34	Gh_A04G1303	Gh_A09G0409	0.88
GhNAC33	Gh_A04G1299	Gh_D04G0489	0.92			GhNAC34	Gh_A04G1303	Gh_A09G1084	0.88
GhNAC33	Gh_A04G1299	Gh_D04G1402	0.92			GhNAC34	Gh_A04G1303	Gh_A09G1575	0.93
GhNAC33	Gh_A04G1299	Gh_D05G1918	0.93			GhNAC34	Gh_A04G1303	Gh_A09G1617	0.86
GhNAC33	Gh_A04G1299	Gh_D05G2065	0.94			GhNAC34	Gh_A04G1303	Gh_A09G1649	0.92
GhNAC33	Gh_A04G1299	Gh_D05G3429	0.91			GhNAC34	Gh_A04G1303	Gh_A09G2205	0.87
GhNAC33	Gh_A04G1299	Gh_D05G3908	0.93			GhNAC34	Gh_A04G1303	Gh_A09G2359	0.81
GhNAC33	Gh_A04G1299	Gh_D06G0202	0.91			GhNAC34	Gh_A04G1303	Gh_A10G0277	0.87
GhNAC33	Gh_A04G1299	Gh_D06G0257	0.91			GhNAC34	Gh_A04G1303	Gh_A10G1271	0.88
GhNAC33	Gh_A04G1299	Gh_D08G0472	0.92			GhNAC34	Gh_A04G1303	Gh_A10G1317	0.87
GhNAC33	Gh_A04G1299	Gh_D08G1484	0.94			GhNAC34	Gh_A04G1303	Gh_A10G1326	0.84
GhNAC33	Gh_A04G1299	Gh_D11G0506	0.91			GhNAC34	Gh_A04G1303	Gh_A10G1416	0.92
						GhNAC34	Gh_A04G1303	Gh_A10G1567	0.9
						GhNAC34	Gh_A04G1303	Gh_A10G1587	0.86
						GhNAC34	Gh_A04G1303	Gh_A10G2148	0.89
						GhNAC34	Gh_A04G1303	Gh_A11G0199	0.91
						GhNAC34	Gh_A04G1303	Gh_A11G0353	0.83
						GhNAC34	Gh_A04G1303	Gh_A11G0819	0.87
						GhNAC34	Gh_A04G1303	Gh_A11G0835	0.87
						GhNAC34	Gh_A04G1303	Gh_A11G0906	0.95
						GhNAC34	Gh_A04G1303	Gh_A11G2137	0.86
						GhNAC34	Gh_A04G1303	Gh_A11G2828	0.82
						GhNAC34	Gh_A04G1303	Gh_A12G0101	0.84
						GhNAC34	Gh_A04G1303	Gh_A12G0132	0.85
						GhNAC34	Gh_A04G1303	Gh_A12G0270	0.89
						GhNAC34	Gh_A04G1303	Gh_A12G0377	0.81
						GhNAC34	Gh_A04G1303	Gh_A12G0583	0.88
						GhNAC34	Gh_A04G1303	Gh_A12G0599	0.84
						GhNAC34	Gh_A04G1303	Gh_A12G1116	0.89
						GhNAC34	Gh_A04G1303	Gh_A12G1164	0.87
						GhNAC34	Gh_A04G1303	Gh_A12G1240	0.88
						GhNAC34	Gh_A04G1303	Gh_A12G1330	0.85
						GhNAC34	Gh_A04G1303	Gh_A12G1685	0.87
						GhNAC34	Gh_A04G1303	Gh_A12G1711	0.91
						GhNAC34	Gh_A04G1303	Gh_A12G1766	0.86
						GhNAC34	Gh_A04G1303	Gh_A12G2380	0.87
						GhNAC34	Gh_A04G1303	Gh_A13G0105	0.84
						GhNAC34	Gh_A04G1303	Gh_A13G0184	0.93
						GhNAC34	Gh_A04G1303	Gh_A13G0728	0.84
						GhNAC34	Gh_A04G1303	Gh_A13G0825	0.87
						GhNAC34	Gh_A04G1303	Gh_A13G1162	0.84
						GhNAC34	Gh_A04G1303	Gh_A13G1229	0.82
						GhNAC34	Gh_A04G1303	Gh_A13G1247	0.92
						GhNAC34	Gh_A04G1303	Gh_A13G1311	0.93
						GhNAC34	Gh_A04G1303	Gh_A13G1843	0.91
						GhNAC34	Gh_A04G1303	Gh_D01G0196	0.83
						GhNAC34	Gh_A04G1303	Gh_D01G1342	0.85
						GhNAC34	Gh_A04G1303	Gh_D02G0234	0.87
						GhNAC34	Gh_A04G1303	Gh_D02G0258	0.85
						GhNAC34	Gh_A04G1303	Gh_D02G0772	0.85
						GhNAC34	Gh_A04G1303	Gh_D02G1504	0.91
						GhNAC34	Gh_A04G1303	Gh_D03G0092	0.92
						GhNAC34	Gh_A04G1303	Gh_D03G0122	0.85
						GhNAC34	Gh_A04G1303	Gh_D03G0180	0.85
						GhNAC34	Gh_A04G1303	Gh_D03G0688	0.87
						GhNAC34	Gh_A04G1303	Gh_D03G0803	0.85
						GhNAC34	Gh_A04G1303	Gh_D03G1059	0.82
						GhNAC34	Gh_A04G1303	Gh_D03G1254	0.86
						GhNAC34	Gh_A04G1303	Gh_D03G1494	0.84
						GhNAC34	Gh_A04G1303	Gh_D03G1528	0.81
						GhNAC34	Gh_A04G1303	Gh_D03G1609	0.85
						GhNAC34	Gh_A04G1303	Gh_D04G0130	0.89
						GhNAC34	Gh_A04G1303	Gh_D04G1540	0.81
						GhNAC34	Gh_A04G1303	Gh_D05G0171	0.92
						GhNAC34	Gh_A04G1303	Gh_D05G0228	0.88
						GhNAC34	Gh_A04G1303	Gh_D05G0307	0.95
						GhNAC34	Gh_A04G1303	Gh_D05G0354	0.9
						GhNAC34	Gh_A04G1303	Gh_D05G0913	0.81
						GhNAC34	Gh_A04G1303	Gh_D05G2281	0.86
						GhNAC34	Gh_A04G1303	Gh_D05G2285	0.87
						GhNAC34	Gh_A04G1303	Gh_D05G2499	0.95
						GhNAC34	Gh_A04G1303	Gh_D05G2704	0.82
						GhNAC34	Gh_A04G1303	Gh_D05G2708	0.88
						GhNAC34	Gh_A04G1303	Gh_D05G2709	0.87
						GhNAC34	Gh_A04G1303	Gh_D05G2808	0.91
						GhNAC34	Gh_A04G1303	Gh_D05G3267	0.86
						GhNAC34	Gh_A04G1303	Gh_D05G3474	0.97
						GhNAC34	Gh_A04G1303	Gh_D05G3751	0.87
						GhNAC34	Gh_A04G1303	Gh_D05G3907	0.93
						GhNAC34	Gh_A04G1303	Gh_D06G0727	0.85
						GhNAC34	Gh_A04G1303	Gh_D06G1395	0.83
						GhNAC34	Gh_A04G1303	Gh_D07G0283	0.84
						GhNAC34	Gh_A04G1303	Gh_D07G0625	0.94
						GhNAC34	Gh_A04G1303	Gh_D07G0979	0.91
						GhNAC34	Gh_A04G1303	Gh_D07G1311	0.9
						GhNAC34	Gh_A04G1303	Gh_D07G1960	0.86
						GhNAC34	Gh_A04G1303	Gh_D07G2064	0.87
						GhNAC34	Gh_A04G1303	Gh_D07G2246	0.9
						GhNAC34	Gh_A04G1303	Gh_D08G0647	0.86
						GhNAC34	Gh_A04G1303	Gh_D08G1056	0.82
						GhNAC34	Gh_A04G1303	Gh_D08G1333	0.83
						GhNAC34	Gh_A04G1303	Gh_D08G1765	0.85
						GhNAC34	Gh_A04G1303	Gh_D08G2428	0.88
						GhNAC34	Gh_A04G1303	Gh_D08G2743	0.9
						GhNAC34	Gh_A04G1303	Gh_D09G0074	0.83
						GhNAC34	Gh_A04G1303	Gh_D09G0083	0.93
						GhNAC34	Gh_A04G1303	Gh_D09G0340	0.87
						GhNAC34	Gh_A04G1303	Gh_D09G0341	0.87
						GhNAC34	Gh_A04G1303	Gh_D09G0348	0.92
						GhNAC34	Gh_A04G1303	Gh_D09G1677	0.89
						GhNAC34	Gh_A04G1303	Gh_D09G1770	0.82
						GhNAC34	Gh_A04G1303	Gh_D09G1880	0.85
						GhNAC34	Gh_A04G1303	Gh_D09G2405	0.9
						GhNAC34	Gh_A04G1303	Gh_D10G0194	0.88
						GhNAC34	Gh_A04G1303	Gh_D10G0248	0.92
						GhNAC34	Gh_A04G1303	Gh_D10G0287	0.89
						GhNAC34	Gh_A04G1303	Gh_D10G0576	0.85
						GhNAC34	Gh_A04G1303	Gh_D10G0718	0.87
						GhNAC34	Gh_A04G1303	Gh_D10G0818	0.92
						GhNAC34	Gh_A04G1303	Gh_D10G1540	0.84
						GhNAC34	Gh_A04G1303	Gh_D10G1825	0.93
						GhNAC34	Gh_A04G1303	Gh_D10G1831	0.81
						GhNAC34	Gh_A04G1303	Gh_D10G1843	0.91
						GhNAC34	Gh_A04G1303	Gh_D11G0134	0.89
						GhNAC34	Gh_A04G1303	Gh_D11G0138	0.9
						GhNAC34	Gh_A04G1303	Gh_D11G0363	0.95
						GhNAC34	Gh_A04G1303	Gh_D11G0411	0.82
						GhNAC34	Gh_A04G1303	Gh_D11G0449	0.91
						GhNAC34	Gh_A04G1303	Gh_D11G0478	0.9
						GhNAC34	Gh_A04G1303	Gh_D11G0962	0.85
						GhNAC34	Gh_A04G1303	Gh_D11G0978	0.92
						GhNAC34	Gh_A04G1303	Gh_D11G1052	0.93
						GhNAC34	Gh_A04G1303	Gh_D11G1290	0.83
						GhNAC34	Gh_A04G1303	Gh_D11G2003	0.86
						GhNAC34	Gh_A04G1303	Gh_D11G2467	0.93
						GhNAC34	Gh_A04G1303	Gh_D11G2921	0.87
						GhNAC34	Gh_A04G1303	Gh_D12G0214	0.84
						GhNAC34	Gh_A04G1303	Gh_D12G0315	0.84
						GhNAC34	Gh_A04G1303	Gh_D12G0996	0.85
						GhNAC34	Gh_A04G1303	Gh_D12G1213	0.83
						GhNAC34	Gh_A04G1303	Gh_D12G1284	0.91
						GhNAC34	Gh_A04G1303	Gh_D12G1297	0.88
						GhNAC34	Gh_A04G1303	Gh_D12G1599	0.89
						GhNAC34	Gh_A04G1303	Gh_D12G1872	0.91
						GhNAC34	Gh_A04G1303	Gh_D12G2002	0.93
						GhNAC34	Gh_A04G1303	Gh_D12G2009	0.85
						GhNAC34	Gh_A04G1303	Gh_D12G2347	0.92
						GhNAC34	Gh_A04G1303	Gh_D12G2350	0.9
						GhNAC34	Gh_A04G1303	Gh_D12G2431	0.85
						GhNAC34	Gh_A04G1303	Gh_D13G0199	0.91
						GhNAC34	Gh_A04G1303	Gh_D13G0860	0.86
						GhNAC34	Gh_A04G1303	Gh_D13G1549	0.92
						GhNAC34	Gh_A04G1303	Gh_D13G1614	0.91
						GhNAC34	Gh_A04G1303	Gh_D13G1992	0.87
						GhNAC34	Gh_A04G1303	Gh_D13G2076	0.83
						GhNAC34	Gh_A04G1303	Gh_D13G2229	0.82
