# Supplementary material for: Comprehensive analysis of NAC transcription factors uncovers their roles during fiber development and stress response in cotton
Source: BMC Plant Biol. 2018 Jul 24;18:150. doi: 10.1186/s12870-018-1367-5 (PMC6057059; doi:10.1186/s12870-018-1367-5)
Supplement: Supplementary file 14 — Table S8. Primer sequences were used in this study. (XLSX 11 kb) [file 12870_2018_1367_MOESM14_ESM.xlsx]

## Sheet: Sheet1
qRT-PCR primers
GhNAC37-Q-S	TGGTGGGGCAGTGAAGGG
GhNAC37-Q-A	CATTGTCTCGGTTGAGTTTGGTAA
GhNAC273-Q-S	AACAACGGGGTACATGAAAGGT
GhNAC273-Q-A	TCAGCATATCGTCGATGGAGTG
GhNAC193-Q-S	TGGGGAATAATAGTGATGAAGGG
GhNAC193-Q-A	TGCTTGTGGCTCTATTGAGGTTT
GhNAC280-Q-S	TTCCAGACAAAGGGCACAAGTT
GhNAC280-Q-A	GTAAAGCGATGGGACGGTTCT
GhNAC195-Q-S	CGAGCCGCAATGGAAGGA
GhNAC195-Q-A	CTCTGGAAATGGGCAGGAAAC
GhNAC125-Q-S	CCATTATGACAGAAAACGAAGGC
GhNAC125-Q-A	GCTACGAGTCGGTCGAGTGC
GhNAC187-Q-S	AGCCTTTGAGCGAATGTCTAGC
GhNAC187-Q-A	CCTTACGACCCTAACCATCCCTAT
GhNAC190-Q-S	ACCAACCTCCAACGTCTCCAC
GhNAC190-Q-A	TGTCATCATAACTGCTTCCCATG
GhNAC56-Q-S	AAAGCGAGCCGCAATGGA
GhNAC56-Q-A	CTCTGGAAATGGGCAGGAAAC
GhNAC158-Q-S	CGGCGGTGGGTAACGATT
GhNAC158-Q-A	GGGAACGCTTTGAACCTCAGTC
GhNAC149-Q-S	GGGGAGTCTTGGTGGGCTTAG
GhNAC149-Q-A	GGCGGCATTGTGCTGACATA
GhNAC157-Q-S	TGGCAGTGGTGGTGGAAGC
GhNAC157-Q-A	TGCCCGATTTACCAATGGACT
GhNAC164-Q-S	ACCGAATGGGAACAGAACCG
GhNAC164-Q-A	CAACGTATGAGGAAAGGGCTTG
GhNAC192-Q-S	TGGGCAGCGGGAATTTAGA
GhNAC192-Q-A	TTAGCGTAGGCGGCATCG
GhUB7-Q-S	GAAGGCATTCCACCTGACCAAC
GhUB7-Q-A	CTTGACCTTCTTCTTCTTGTGCTTG
Transactivation experiment primers
GhNAC157(Full)-S	CATGGAGGCCGAATTCATGAAGGTGACTGCGACGGC
GhNAC157(Full)-A	GCAGGTCGACGGATCCGGAGGAGATAGATCTCCCTAGGACC
GhNAC157(BD)-A	GCAGGTCGACGGATCCTTTTTTATACAACTTATAGAGAGCATAAT
GhNAC157(AD)-S	CATGGAGGCCGAATTCCCTAAAAATGGTGAGCAGTATGG
GhNAC157(△TM)-A	GCAGGTCGACGGATCCGAAGCATTCCCAAGATTTGATCC
GhNAC158(Full)-S	CATGGAGGCCGAATTCATGACTGCAACGGAGTTACAGTTA
GhNAC158(Full)-A	GCAGGTCGACGGATCCCTAAAATGGCTTCTGCAGGTACAT
GhNAC158(BD)-A	GCAGGTCGACGGATCCCTTATTGTAAATCCGGCACAGC
GhNAC158(AD)-S	CATGGAGGCCGAATTCAAAGGTTGCATCGAAAAACAAC
GhNAC56-BD-S	CATGGAGGCCGAATTCATGACAGCATCGGAGTTACAGCTA
GhNAC56-BD-A	GCAGGTCGACGGATCCCTAAAATGGCTTCTGCAGGTACAT
GhNAC149-BD-S	CATGGAGGCCGAATTCATGGGAGTGCCGGAAACTG
GhNAC149-BD-A	GCAGGTCGACGGATCCTTATTGTCTAAACCCAAATCCACC
GhNAC192-BD-S	CATGGAGGCCGAATTCATGGTAGTCCCGGAAACTGATC
GhNAC192-BD-A	GCAGGTCGACGGATCCTTATTGCTTAAACACAAACCCACC
GhNAC37-BD-S	CATGGAGGCCGAATTCATGACATGGTGCAATAACCCAGA
GhNAC37-BD-A	GCAGGTCGACGGATCCCTATTTTCTTTCAACTCTCCCTTTGC
GhNAC193-BD-S	CATGGAGGCCGAATTCATGGAGAGCACGGACTCTTCG
GhNAC193-BD-A	GCAGGTCGACGGATCCTTAAGAGTACCAATGGAGTCCTGGA
GhNAC280-BD-S	CATGGAGGCCGAATTCATGGAAAGCACCGACTCCTCC
GhNAC280-BD-A	GCAGGTCGACGGATCCTCAATTAAGAGTGTACCAGTTGAGGC
GhNAC125-BD-S	CATGGAGGCCGAATTCATGCAAAGTTCATTTGGTATATATCATC
GhNAC125-BD-A	GCAGGTCGACGGATCCTTATACACTAGCATTAACCACGTGGC
GhNAC56-GAL4DB-S	CCGTCTAGAACTAGTGGATCCATGACAGCATCGGAGTTACAGCTA
GhNAC56-GAL4DB-A	GGGCCCCCCCTCGAGGTCGACCTAAAATGGCTTCTGCAGGTACAT
GhNAC158-GAL4DB-S	CCGTCTAGAACTAGTGGATCCATGACTGCAACGGAGTTACAGTTAC
GhNAC158-GAL4DB-A	GGGCCCCCCCTCGAGGTCGACCTAAAATGGCTTCTGCAGGTACATA
GhNAC149-GAL4DB-S	CCGTCTAGAACTAGTGGATCCATGGGAGTGCCGGAAACTG
GhNAC149-GAL4DB-A	GGGCCCCCCCTCGAGGTCGACTTATTGTCTAAACCCAAATCCACC
GhNAC157-GAL4DB-S	CCGTCTAGAACTAGTGGATCCATGAAGGTGACTGCGACGGC
GhNAC157-GAL4DB-A	GGGCCCCCCCTCGAGGTCGACTCAGGAGGAGATAGATCTCCCTAGG
GhNAC192-GAL4DB-S	CCGTCTAGAACTAGTGGATCCATGGTAGTCCCGGAAACTGATC
GhNAC192-GAL4DB-A	GGGCCCCCCCTCGAGGTCGACTTATTGCTTAAACACAAACCCACC
GhNAC37-GAL4DB-S	CCGTCTAGAACTAGTGGATCCATGACATGGTGCAATAACCCAGA
GhNAC37-GAL4DB-A	GGGCCCCCCCTCGAGGTCGACCTATTTTCTTTCAACTCTCCCTTTGC
GhNAC193-GAL4DB-S	CCGTCTAGAACTAGTGGATCCATGGAGAGCACGGACTCTTCG
GhNAC193-GAL4DB-A	GGGCCCCCCCTCGAGGTCGACTTAAGAGTACCAATGGAGTCCTGGA
GhNAC280-GAL4DB-S	CCGTCTAGAACTAGTGGATCCATGGAAAGCACCGACTCCTCC
GhNAC280-GAL4DB-A	GGGCCCCCCCTCGAGGTCGACTCAATTAAGAGTGTACCAGTTGAGGC
GhNAC125-GAL4DB-S	CCGTCTAGAACTAGTGGATCCATGCAAAGTTCATTTGGTATATATCATC
GhNAC125-GAL4DB-A	GGGCCCCCCCTCGAGGTCGACTTATACACTAGCATTAACCACGTGGC
